# Supplementary material for: Genome sequence, population history, and pelage genetics of the endangered African wild dog (Lycaon pictus)
Source: BMC Genomics. 2016 Dec 9;17:1013. doi: 10.1186/s12864-016-3368-9 (PMC5148847; doi:10.1186/s12864-016-3368-9)
Supplement: Additional file 3: — DAVID-annotated enriched functional processes for the Kenyan Lycaon individual. For each functional term, the total gene count, the associated genes, and the Benjamini-Hochberg false discovery rate value are given. (XLSX 23 kb) [file 12864_2016_3368_MOESM3_ESM.xlsx]

## Sheet: Kenyan_DAVID_Annotations
Category	Term	Count	Genes	Benjamini-Hochberg
KEGG_PATHWAY	cfa04610:Complement and coagulation cascades	57	MASP1, F13A1, C1QC, LOC481722, SERPINA5, SERPINE1, SERPINA3, CFH, SERPINA1, CFI, CFD, KNG1, F11, F12, C5AR1, F8, F9, SERPING1, F7, C8G, PROC, PLAUR, C1QA, C8A, C8B, C1QB, THBD, SERPINF2, F3, TFPI, PROS1, C7, C3AR1, C9, C3, C6, C5, C1R, BDKRB1, BDKRB2, C1S, F13B, FGG, FGA, LOC609365, KLKB1, SERPINC1, PLAT, CR2, CFB, C4BPB, PLG, VWF, CD55, CD59, CPB2, PLAU, F2R	4.15875e-06
KEGG_PATHWAY	cfa04512:ECM-receptor interaction	66	VTN, SDC4, SDC2, CHAD, SDC3, GP9, GP6, CD44, SV2B, SV2A, COL11A2, SV2C, SDC1, CD36, LAMC3, COL1A2, LAMC2, RELN, LAMC1, COL1A1, ITGA2B, IBSP, TNC, ITGA11, ITGB4, ITGA10, ITGB5, COL2A1, ITGB3, HMMR, LAMB4, LAMB3, LAMB2, ITGB8, ITGAV, ITGB7, TNR, ITGB6, COL6A3, GP1BA, TNN, AGRN, LAMB1, THBS1, THBS2, THBS3, SPP1, FN1, THBS4, COL4A4, COL4A1, ITGA1, ITGA2, ITGA4, COL5A3, COL5A2, COL4A6, COL5A1, VWF, LA…	0.000149278
KEGG_PATHWAY	cfa04080:Neuroactive ligand-receptor interaction	165	F2RL2, F2RL3, TSPO, ADORA3, GRIK1, GRIK3, F2RL1, LHCGR, LPAR3, GRIN3B, LPAR2, GRIN3A, VIPR1, ADORA1, VIPR2, GHRHR, SCTR, S1PR3, HTR1B, PTGIR, AGTR2, S1PR1, HTR1A, MC1R, GALR1, LTB4R, GRIN2C, GRIN2D, GALR3, S1PR4, GALR2, S1PR5, GRID2, GLP2R, HTR1D, GRID1, C5AR1, GRIN2A, NTSR1, NTSR2, GABRR2, SSTR5, CRHR2, GABRR1, SSTR3, SSTR1, HTR7, HTR6, GPR50, GLP1R, C3AR1, DRD1, DRD3, DRD2, CYSLTR2, ADORA2A, DR…	0.00237275
KEGG_PATHWAY	cfa04142:Lysosome	84	SGSH, ARSB, HGSNAT, CLTB, GM2A, AP4E1, AP1B1, ARSG, LGMN, HEXA, HEXB, GLB1, AP1S3, IDS, TPP1, AP3B2, MAN2B1, ATP6V0D1, AP3B1, CLN3, ATP6V1H, CTSS, NAPSA, AP4M1, CD164, M6PR, CTSW, DNASE2B, NPC1, IGF2R, GAA, CTSE, CTSD, SORT1, NEU1, CTSB, CTSH, CLN5, CTSG, CTSF, NAGLU, AP1M2, PPT2, PPT1, CTSA, ABCA2, ATP6V0B, ATP6V0C, SLC11A2, NAGPA, GNPTAB, AP3M1, GALNS, GALC, AP3D1, SCARB2, ENTPD4, GBA, TCIRG1, …	0.00268602
KEGG_PATHWAY	cfa02010:ABC transporters	36	ABCA8, ABCA7, ABCA9, ABCD1, ABCA2, ABCA1, ABCA4, ABCA3, ABCA6, ABCA5, TAP2, ABCD2, ABCD4, ABCA13, ABCA12, ABCB9, ABCB8, ABCB11, ABCC11, ABCC10, CFTR, ABCB1, ABCC12, ABCB7, ABCG4, ABCB6, ABCG8, ABCC9, ABCG5, ABCC3, ABCC4, ABCC1, ABCC2, ABCC8, ABCC5, ABCC6	0.00545868
KEGG_PATHWAY	cfa04640:Hematopoietic cell lineage	62	CD8A, CD8B, ANPEP, FLT3LG, GP9, IL11, DNTT, CD44, IL4R, MS4A1, CSF3R, TPO, IL1B, IL1A, CSF2RA, CD3E, IL6R, IL11RA, CD37, CD36, CD34, ITGA2B, IL1R2, IL1R1, TNF, CSF1, KITLG, KIT, ITGB3, IL7R, ITGAM, CD9, CD1A6, CD1A8, FCGR1A, CD22, CD4, GP1BA, CD5, THPO, CD7, EPO, IL6, IL2RA, IL5, CR2, FLT3, ITGA1, ITGA2, ITGA4, CD1E, CD55, CD19, ITGA6, TFRC, ITGA5, CD59, EPOR, IL5RA, IL3RA, LOC608848, CD14	0.00557152
KEGG_PATHWAY	cfa00970:Aminoacyl-tRNA biosynthesis	36	VARS2, TARS2, PSTK, NARS, FARS2, QARS, WARS2, IARS2, VARS, KARS, DTD1, IARS, WARS, PARS2, NARS2, HARS2, LARS, MARS2, TARSL2, MARS, YARS, RARS2, AARS, GTF2H4, EPRS, LARS2, DARS2, SARS2, EARS2, TARS, RARS, HARS, FARSB, CARS2, YARS2, FARSA, MTFMT, AARS2	0.0123321
KEGG_PATHWAY	cfa04060:Cytokine-cytokine receptor interaction	124	OSMR, IL18, TNFSF15, IL13, TNFSF14, TNFSF18, IL17RA, IL10, IL11, IL17RB, CXCL10, IFNG, CCR10, CSF3R, IL1B, IL15RA, FAS, IL1A, EGFR, LIFR, IL25, IL26, CD40, IL21, IL11RA, CCR8, VEGFC, PPBP, RELT, CCR4, IFNB1, CCR3, CX3CR1, CCR2, PDGFRA, PDGFRB, EDA, IL1R2, IL1R1, IL22RA1, CNTFR, CX3CL1, CCL5, CCL4, IL12RB2, IL23A, IL12RB1, IFNA5, EGF, IL23R, TNFRSF13B, MET, TNFRSF13C, KDR, TNFSF10, TNFSF11, CXCL16…	0.18905
KEGG_PATHWAY	cfa04514:Cell adhesion molecules (CAMs)	83	PVR, CLDN8, CLDN7, CADM3, MPZL1, OCLN, CLDN9, CD8A, CLDN4, CADM1, CD8B, CLDN6, CLDN5, LOC480788, L1CAM, SDC4, PDCD1, SDC2, LOC489647, SDC3, DLA-64, CNTNAP1, ESAM, SPN, ICAM1, F11R, DLA-DQA1, NRXN2, PTPRF, ICAM2, CD40, PDCD1LG2, NCAM1, SIGLEC1, CD86, SDC1, DLA-79, CD80, CD34, CNTN1, CLDN2, MADCAM1, CD226, ICOSLG, CLDN16, ITGAL, CLDN17, CLDN19, CLDN10, ITGB2, CDH2, NEO1, CDH3, CDH5, ITGAM, VCAM1, P…	0.227588
KEGG_PATHWAY	cfa00564:Glycerophospholipid metabolism	46	PGS1, ACHE, CHKB, GPD1L, DGKA, DGKD, PLA2G12A, LCAT, DGKG, PEMT, PLA2G1B, GNPAT, PHOSPHO1, ETNK2, PCYT1A, PCYT1B, PCYT2, AGPAT4, PTDSS1, PPAP2B, AGPAT2, CHAT, AGPAT1, PTDSS2, PLD2, GPD1, CRLS1, PLD1, NAT6, DGKQ, PPAP2C, DGKH, LYPLA1, PISD, DGKI, CHPT1, PLA2G4A, LCLAT1, DGKZ, PLA2G6, PLA2G2C, PLA2G3, GPAM, PLA2G5, PLA2G4E, PLA2G2F	0.244947
COG_ONTOLOGY	Cell division and chromosome partitioning	76	MYH16, STK31, MYH15, KIF27, CCDC146, ITSN2, CCDC39, KIF13A, CTAGE5, BRPF1, NUBP1, RNF219, SLMAP, WWC3, STAG3, CDK5RAP2, DLG5, TPR, LOC477353, DAB2IP, KIF11, CCDC88A, CCNI, KIF5A, CCDC88C, MYH2, GCC2, CARD10, CARD11, MNT, CLIP1, FKBP15, LAMC2, MYO18A, DST, PPFIA2, MYO5A, CCDC18, PPFIA1, SIPA1, CEP164, CCDC57, LAMB4, NUP214, LOC480351, MORC3, ODF2, PIK3R3, DIXDC1, SMCHD1, PCNT, BFSP1, PPFIBP1, SMC5…	0.270795
COG_ONTOLOGY	Lipid metabolism	43	TG, ACADSB, ACHE, PGS1, ECH1, ABHD4, ECHDC1, ECHS1, GPAT2, AUH, ACSBG1, MCCC2, AADACL3, ACSS1, ACSL1, BCHE, CDYL2, IVD, MCCC1, OXCT1, MGLL, ACAD9, ACSL3, ACSL6, ACSL5, PLD2, CES2, CES1, ACADM, ACADS, ACACA, NLGN2, NLGN3, ACADL, AADAC, ACADVL, APEH, CEL, NMT1, LIPK, NLGN4X, PCCA, ACSM5	0.298537
COG_ONTOLOGY	DNA replication, recombination, and repair	53	KIF27, ZNFX1, DQX1, MLH1, SKIV2L2, MOV10L1, MLH3, FANCM, MCM9, LOC484934, MUTYH, MCM8, CRY2, PAX9, DHX37, CRY1, ZCCHC6, GOLGA3, NEIL3, MTPAP, TUT1, AQR, PAPD4, FBXO18, TOP3A, DST, PEG3, MIPOL1, STK10, SKIV2L, MGMT, RPA2, MUS81, DHX15, POLN, DHX16, NTHL1, DHX58, MEPCE, MYO5C, MSH6, UPF1, MSH3, MSH2, CKAP4, PIF1, BIRC6, TRIM21, RPRD2, HELB, POLD2, CDC42BPA, GPATCH8	0.323145
COG_ONTOLOGY	Defense mechanisms	19	ABCA8, ABCA9, ABCB11, CCNF, LOC479816, ABCC11, ABCC10, ABCB1, ABCA2, ABCC12, ABCA6, ABCA5, ABCC9, TAP2, DHX15, LOC478384, ABCC4, ABCC8, ABCC5	0.32451
KEGG_PATHWAY	cfa00350:Tyrosine metabolism	24	DDC, TYRP1, NAT6, PNMT, MAOA, METTL6, TH, MAOB, IL4I1, HGD, DBH, TAT, LOC482436, ALDH3A1, FAH, DCT, TYR, GOT1, ADH4, TPO, LCLAT1, AOC2, HEMK1, HPD	0.340229
KEGG_PATHWAY	cfa00531:Glycosaminoglycan degradation	18	SGSH, HGSNAT, ARSB, HYAL1, NAGLU, HYAL2, HYAL3, GUSB, HEXA, HEXB, HYAL4, GLB1, LOC609321, IDS, HPSE, GALNS, SPAM1, HS3ST3B1	0.360324
KEGG_PATHWAY	cfa03430:Mismatch repair	18	EXO1, MSH6, MSH3, MSH2, MLH1, MLH3, RPA3, RPA1, POLD3, RFC5, POLD4, RPA2, RFC4, RFC1, RFC2, POLD1, POLD2, PMS2	0.360324
KEGG_PATHWAY	cfa03410:Base excision repair	26	POLL, NEIL3, UNG, POLE, NEIL2, NEIL1, LIG3, POLB, XRCC1, SMUG1, POLD3, POLD4, MPG, MUTYH, POLE2, POLD1, POLD2, TDG, PARP3, PARP4, PARP1, OGG1, APEX1, NTHL1, PARP2, LOC609805	0.362054
UP_SEQ_FEATURE	disulfide bond	145	PGA, EDN3, PGB, ATP1B1, ADORA3, EDN2, EDN1, TLR2, IL13, MMP3, ADORA1, IL10, CXCL10, TAPBP, RTBDN, HTR1B, HTR1A, CD44, GP2, PLA2G1B, HTR1D, OPTC, C5AR1, CD3E, PMCH, CTRB2, LIFR, F8, F9, CD40, IL21, SAG, CLPS, THBD, CCR4, SSTR1, DLD, PDGFRB, LALBA, CCL2, ADORA2A, DRD2, ERBB2, UMOD, CNTFR, BDKRB1, CCL5, CCL4, TIMP1, LOC448801, ADRB3, ALB, INS, TFF2, TFF3, TFF1, EGF, FN1, LY6G5C, CUBN, GRIN1, NPY5R, …	0.365179
UP_SEQ_FEATURE	glycosylation site:N-linked (GlcNAc...)	160	ATP1B1, ADORA3, ADCY5, B3GALT4, FGFRL1, TLR2, IL13, MMP3, ADORA1, IL10, TLR9, TAPBP, RTBDN, HTR1B, HTR1A, MC1R, CD44, SLC2A3, IFNG, GP2, VNN1, HTR1D, IL1A, FUT10, LIFR, F8, F9, CD40, THBD, RHCG, CCR4, SSTR1, CD34, PDGFRB, COL1A1, DRD2, ADORA2A, KCNA2, ERBB2, CNTFR, UMOD, BDKRB1, KCNMB1, TIMP1, LOC448801, CFOLF4, ADRB3, COR13M4, CFOLF1, BCHE, GALNS, GALC, EGF, FN1, LY6G5C, CUBN, KCNB2, SLC6A12, GU…	0.37366
KEGG_PATHWAY	cfa00380:Tryptophan metabolism	29	KYNU, CCBL1, CYP1B1, EHHADH, ECHS1, IL4I1, KMO, WARS2, OGDH, ACAT2, ACAT1, HADHA, ALDH3A2, WARS, HAAO, AANAT, AADAT, DDC, SERGEF, MAOA, MAOB, IDO2, ACMSD, IDO1, CYP1A2, LOC482436, ALDH7A1, ALDH2, TPH2	0.388259
KEGG_PATHWAY	cfa00280:Valine, leucine and isoleucine degradation	32	HSD17B10, ACADSB, BCAT2, EHHADH, ECHS1, IL4I1, ACAT2, ACAT1, HADHA, ALDH3A2, HADHB, AUH, MCCC2, MUT, IVD, MCCC1, MCEE, OXCT1, HMGCL, BCKDHA, ACADM, ACADS, BCKDHB, LOC482436, ALDH7A1, HMGCS2, DLD, ALDH2, ABAT, PCCB, PCCA, ACAA1	0.424273
GOTERM_BP_FAT	GO:0007155~cell adhesion	26	KITLG, ITGB3, PNN, VCAM1, CD44, ACAN, GP1BA, CD4, FN1, ICAM1, CNTNAP5, F8, SSPO, PRPH2, COL4A5, NCAM1, VWF, DSG3, CD34, DSG1, CLDN2, MADCAM1, LAMC2, EDA, SELE, ITGA2B	0.425496
GOTERM_BP_FAT	GO:0022610~biological adhesion	26	KITLG, ITGB3, PNN, VCAM1, CD44, ACAN, GP1BA, CD4, FN1, ICAM1, CNTNAP5, F8, SSPO, PRPH2, COL4A5, NCAM1, VWF, DSG3, CD34, DSG1, CLDN2, MADCAM1, LAMC2, EDA, SELE, ITGA2B	0.425496
SP_PIR_KEYWORDS	glycoprotein	171	ATP1B1, ADORA3, ADCY5, B3GALT4, FGFRL1, TLR2, IL13, MMP3, ADORA1, IL10, TLR9, TAPBP, RTBDN, HTR1B, HTR1A, MC1R, CD44, SLC2A3, IFNG, GP2, VNN1, HTR1D, IL1A, OPTC, C5AR1, PDPN, FUT10, LIFR, F8, F9, CD40, THBD, RHCG, CCR4, SSTR1, CD34, PDGFRB, COL1A1, ODAM, DRD2, ADORA2A, KCNA2, ERBB2, BDKRB1, CNTFR, UMOD, KCNMB1, TIMP1, LOC448801, CFOLF4, ADRB3, COR13M4, CFOLF1, BCHE, GALNS, GALC, EGF, FN1, LY6G5C,…	0.439273
UP_SEQ_FEATURE	signal peptide	150	PGA, EDN3, PGB, EDN2, EDN1, FGFRL1, TLR2, IL13, MMP3, IL10, TLR9, TAPBP, CXCL10, RTBDN, CD44, GP2, IFNG, PLA2G1B, VNN1, DDOST, OPTC, PDPN, CD3E, PMCH, CTRB2, LIFR, F8, F9, CD40, IL21, SSPO, PTHLH, CLPS, THBD, CD34, COL1A2, PDGFRB, COL1A1, LALBA, ODAM, PPY, CCL2, ERBB2, APOC1, APOC2, UMOD, CNTFR, CCL5, CCL4, TIMP1, LOC448801, ALB, INS, GALNS, TFF2, GALC, TFF3, TFF1, EGF, LY6G5C, CUBN, PODXL, GUSB,…	0.443916
KEGG_PATHWAY	cfa04020:Calcium signaling pathway	112	ADCY3, SLC8A3, ADCY4, GNA15, ADCY7, LHCGR, LOC480788, ITPKB, ITPKA, PRKX, ATP2B2, ATP2B4, GRIN2C, GRIN2D, PRKACA, CHRNA7, EGFR, BST1, MYLK3, GRIN2A, MYLK2, NTSR1, CD38, PLCE1, HTR7, HTR6, PDGFRA, RYR2, PDGFRB, PHKA2, DRD1, ERBB3, ADORA2A, CYSLTR2, DRD5, ERBB2, BDKRB1, BDKRB2, ADRB3, GRPR, SPHK2, SPHK1, GRIN1, VDAC2, CACNA1S, VDAC1, P2RX5, P2RX7, P2RX6, PLCG1, P2RX1, ATP2A3, P2RX3, PPID, P2RX2, AT…	0.455207
KEGG_PATHWAY	cfa04920:Adipocytokine signaling pathway	45	PRKAG3, PPARA, TNF, NFKBIE, STK11, PRKAG1, LEPR, NFKBIB, NFKB1, POMC, CAMKK1, CAMKK2, AKT1, TNFRSF1A, TNFRSF1B, ACSL1, SLC2A4, AGRP, ACSL3, ACSL6, AKT3, ACSL5, AKT2, IRS4, CPT1C, CPT1B, IRS2, SOCS3, RXRB, RELA, PRKAB2, RXRG, ADIPOR2, ADIPOR1, PCK2, PPARGC1A, ADIPOQ, IRS1, STAT3, CPT1A, PCK1, TRADD, CD36, JAK2, IKBKB	0.462254
COG_ONTOLOGY	Carbohydrate transport and metabolism	27	SLC37A3, HK1, MFSD2B, MFSD2A, GALK2, HK3, ENO4, TREH, HHIP, PAPSS1, HHIPL1, HHIPL2, HKDC1, LOC475605, MANBA, HYI, LRP1, GBE1, MPI, GANC, H6PD, SLC37A1, PON1, PON2, LOC489976, PON3, XYLB	0.497751
SP_PIR_KEYWORDS	receptor	99	CAFA-T2R43, ADORA3, F2RL1, TLR1, TLR2, TLR4, ADORA1, TLR7, TLR9, PGR, HTR1B, HTR1A, CD44, MC1R, HTR1D, C5AR1, CD3E, LIFR, CD40, SSTR3, THBD, CCR4, SSTR1, CCR3, PDGFRB, ITGA2B, FGFR2, ADORA2A, DRD2, ERBB2, CNTFR, BDKRB1, BDKRB2, IL12RB2, COR13M4, ADRB3, CFOLF4, CFOLF1, CAFA-T2R12, CAFA-T2R2, ESRRA, CRSP-4, MET, GRIN1, NPY5R, KDR, P2RX7, COR51H5, ADRA1B, GHSR, GPR83, CAFA-T2R67, PPARA, CCKAR, MCHR2…	0.498623
KEGG_PATHWAY	cfa00071:Fatty acid metabolism	28	ACOX1, ACADSB, CPT2, EHHADH, ECHS1, ACAT2, ACAT1, HADHA, ALDH3A2, HADHB, ACOX3, ACSL1, ADH4, ACSL3, ACSL6, ACSL5, CPT1C, CPT1B, ACADM, ACADS, ACADL, CPT1A, ACADVL, CYP4A11, ALDH7A1, ALDH2, CYP4A37, CYP4A38, ACAA1	0.528579
KEGG_PATHWAY	cfa03320:PPAR signaling pathway	47	ACOX2, PPARA, ACOX1, SLC27A1, CPT2, GK2, LOC485619, EHHADH, AQP7, MMP1, ACOX3, APOA2, ACSL1, PLIN1, APOA5, ILK, SCD5, ACSL3, ACSL6, PLTP, NR1H3, ACSL5, ANGPTL4, CPT1C, CPT1B, ACADM, OLR1, RXRB, SCD, RXRG, UCP1, ACADL, PCK2, ADIPOQ, CPT1A, PCK1, CYP4A11, CD36, FABP3, SLC27A6, CYP4A37, SCP2, SLC27A2, SLC27A5, CYP4A38, FABP6, ACAA1, SLC27A4	0.535947
UP_SEQ_FEATURE	topological domain:Extracellular	102	ATP1B1, ADORA3, OCLN, TLR2, ADORA1, CNGB3, AQP2, TLR9, HTR1B, HTR1A, SLC2A4, MC1R, CD44, SLC2A3, HTR1D, C5AR1, PDPN, CD3E, LIFR, CD40, THBD, RHCG, CCR4, CD34, SSTR1, CCR3, PDGFRB, ADORA2A, DRD2, ERBB2, BDKRB1, KCNJ2, KCNMB1, CFOLF4, ADRB3, COR13M4, CFOLF1, EGF, SLC6A12, MET, GRIN1, NPY5R, GUCY2D, DSG3, DSG1, ADRA1B, CD79A, SLC46A2, GPR83, CCKAR, CD8A, SLC15A1, TACR2, TRPV1, TACR1, GYPA, DUOX1, TA…	0.546148
KEGG_PATHWAY	cfa05340:Primary immunodeficiency	24	PTPRC, CD8A, CD8B, RFX5, CD3E, UNG, TNFRSF13B, RAG1, TNFRSF13C, CD40, IL7R, RFXAP, RFXANK, ADA, BTK, DCLRE1C, CD19, TAP2, LCK, AIRE, IL2RG, CD4, CD79A, BLNK	0.548623
KEGG_PATHWAY	cfa00600:Sphingolipid metabolism	29	ENPP7, SGPP1, GLB1, ASAH2, GALC, CERK, UGT8, PPAP2B, GAL3ST1, GBA, SGPL1, SPTLC1, SPHK2, PPAP2C, ACER1, SPHK1, GLA, SMPD1, ARSA, KDSR, NEU1, NEU3, NEU2, SMPD4, SMPD3, DEGS2, DEGS1, NEU4, SMPD2	0.557452
KEGG_PATHWAY	cfa00340:Histidine metabolism	16	DDC, CNDP1, MAOA, METTL6, MAOB, HAL, ALDH3A2, ALDH3A1, AMDHD1, ASPA, ALDH7A1, HNMT, HDC, ALDH2, UROC1, HEMK1	0.580213
KEGG_PATHWAY	cfa04330:Notch signaling pathway	30	MFNG, APH1A, APH1B, JAG2, CIR1, NUMB, PSENEN, MAML3, RBPJL, DVL2, KAT2A, DTX4, DTX3L, DTX2, MAML1, CREBBP, MAML2, DLL3, SNW1, RFNG, DVL1, NUMBL, NCSTN, NOTCH3, NOTCH2, NOTCH1, DLL4, NOTCH4, ADAM17, NCOR2	0.583871
SP_PIR_KEYWORDS	cell adhesion	15	ICAM1, KITLG, ITGB3, PRPH2, COL4A5, VCAM1, VWF, CD44, CD34, DSG3, DSG1, GP1BA, SELE, FN1, ITGA2B	0.663276
SP_PIR_KEYWORDS	disulfide bond	152	PGA, EDN3, PGB, ATP1B1, ADORA3, EDN2, EDN1, TLR2, IL13, MMP3, ADORA1, IL10, TAPBP, CXCL10, RTBDN, HTR1B, HTR1A, CD44, GP2, PLA2G1B, HTR1D, OPTC, C5AR1, CD3E, PMCH, CTRB2, LIFR, F8, F9, CD40, IL21, SAG, CLPS, THBD, CCR4, SSTR1, DLD, PDGFRB, LALBA, CCL2, ADORA2A, DRD2, ERBB2, UMOD, CNTFR, BDKRB1, CCL5, CCL4, TIMP1, LOC448801, ADRB3, BCHE, ALB, INS, TFF2, TFF3, TFF1, EGF, FN1, LY6G5C, CUBN, GRIN1, M…	0.672284
SMART	SM00409:IG	18	ICAM1, FLT3, MYBPC3, CTLA4, KIT, AGER, KDR, VCAM1, CD80, FCGR1A, CAECAM1, ACAN, PDGFRB, CD4, MADCAM1, CD79A, CEACAM1, CEACAM23	0.689691
SP_PIR_KEYWORDS	signal	150	PGA, EDN3, PGB, EDN2, EDN1, FGFRL1, TLR2, IL13, MMP3, IL10, TLR9, TAPBP, CXCL10, RTBDN, CD44, GP2, IFNG, PLA2G1B, VNN1, DDOST, OPTC, PDPN, CD3E, PMCH, CTRB2, LIFR, F8, F9, CD40, IL21, SSPO, PTHLH, CLPS, THBD, CD34, COL1A2, PDGFRB, COL1A1, LALBA, ODAM, PPY, CCL2, ERBB2, APOC1, APOC2, UMOD, CNTFR, CCL5, CCL4, TIMP1, LOC448801, ALB, INS, GALNS, TFF2, GALC, TFF3, TFF1, EGF, LY6G5C, CUBN, PODXL, GUSB,…	0.698238
SMART	SM00181:EGF	13	CUBN, THBD, PTGS2, CNTNAP5, PTGS1, F9, UMOD, F7, EGF, SSPO, HGFAC, SELE, PROC	0.739269
UP_SEQ_FEATURE	topological domain:Cytoplasmic	125	ATP1B1, OCLN, ADORA3, ADCY5, B3GALT4, TLR2, ADORA1, CNGB3, TLR9, AQP2, TAPBP, HTR1B, HTR1A, SLC2A4, MC1R, CD44, SLC2A3, MS4A1, HTR1D, DDOST, C5AR1, PDPN, CD3E, FUT10, LIFR, CD40, SEC61B, THBD, RHCG, CCR4, SSTR1, CD34, CCR3, PDGFRB, CLCN1, ADORA2A, DRD2, ERBB2, BDKRB1, KCNJ2, KCNMB1, CFOLF4, ADRB3, COR13M4, CFOLF1, EGF, SEC61A1, RHBDF2, KCNB2, MAOA, SLC6A12, MAOB, MET, GRIN1, NPY5R, GUCY2D, DSG3, …	0.779436
SP_PIR_KEYWORDS	zymogen	20	PGA, PGB, CTRB2, F9, CTSS, CELA1, MMP3, PSMB8, PROC, LOC448801, CASP4, CASP9, TPP1, REN, CASP8, LOC100049001, CTSD, CMA1, CPB1, HGFAC	0.9173
SP_PIR_KEYWORDS	collagen	10	COL4A4, COL17A1, COL7A1, COL6A3, COL1A2, COL2A1, COL1A1, EDA, ADIPOQ, COL4A5	0.917741
SP_PIR_KEYWORDS	calcium	34	CAPS, LALBA, S100A8, MYL2, TRPV1, ARSG, ARSH, DUOX1, ARSK, RCVRN, MMP3, CANX, DMD, TGM1, GALNS, PLA2G1B, TPO, NOS3, NOS2, NOX5, CUBN, GRIN1, F8, F9, CELA1, ANXA4, PROC, SAG, PTHLH, DNASE1, DSG3, DSG1, ANXA13, PON2	0.930287
SP_PIR_KEYWORDS	polymorphism	16	FGF5, HCRT, TH, RCVRN, CYP2E1, POU1F1, TPMT, PRPH2, GLB1, SAG, KRT9, MC1R, TPP1, CTSD, ABCC1, ASIP	0.934463
SP_PIR_KEYWORDS	Serine protease	13	F11, ELANE, CTRB2, F9, F7, CELA1, PROC, LOC448801, TPP1, LOC100049001, CMA1, HGFAC, KLK14	0.948037
SMART	SM00060:FN3	12	IL12RB2, NCAM1, COL7A1, LEPR, COL6A3, MYBPC3, LIFR, EPOR, IL2RG, CNTFR, FN1, GHR	0.984553
INTERPRO	IPR006209:EGF	12	CUBN, THBD, PTGS2, CNTNAP5, PTGS1, ACAN, F9, F7, EGF, HGFAC, SELE, PROC	0.992701
INTERPRO	IPR003599:Immunoglobulin subtype	18	ICAM1, FLT3, MYBPC3, CTLA4, KIT, AGER, KDR, VCAM1, CD80, FCGR1A, CAECAM1, ACAN, PDGFRB, CD4, MADCAM1, CD79A, CEACAM1, CEACAM23	0.995135
GOTERM_CC_FAT	GO:0031226~intrinsic to plasma membrane	19	KCNC1, NOX3, KCNB2, SLC6A3, KCNA2, SLC6A12, SLC6A4, KCNA5, ITGB3, ABCA4, KCNMB1, NPC1, RHCG, SLC2A4, ABCC2, EDA, SCN5A, SCN10A, ITGA2B	0.995705
GOTERM_CC_FAT	GO:0005887~integral to plasma membrane	19	KCNC1, NOX3, KCNB2, SLC6A3, KCNA2, SLC6A12, SLC6A4, KCNA5, ITGB3, ABCA4, KCNMB1, NPC1, RHCG, SLC2A4, ABCC2, EDA, SCN5A, SCN10A, ITGA2B	0.995705
INTERPRO	IPR008957:Fibronectin, type III-like fold	15	LEPR, MYBPC3, LIFR, CNTFR, IL12RB2, NCAM1, COL7A1, F3, TGM1, COL6A3, EPOR, IL2RG, GHR, IL13RA2, FN1	0.997755
INTERPRO	IPR006210:EGF-like	13	CUBN, THBD, PTGS2, CNTNAP5, PTGS1, F9, UMOD, F7, EGF, SSPO, HGFAC, SELE, PROC	0.998155
GOTERM_CC_FAT	GO:0005886~plasma membrane	145	KCNC1, ATP1B1, OCLN, ADORA3, SLC6A3, SLC6A4, UTRN, TLR2, RPE65, ADORA1, PNN, AQP2, HTR1B, HTR1A, SLC2A4, MC1R, DLA-64, GP2, VNN1, PRKACA, SLC4A1, HTR1D, CHRNA1, C5AR1, PDPN, CD3E, LIFR, CD40, MYH9, NPC1, DLA-79, RHCG, CCR4, SSTR1, CGN, CCR3, EDA, ITGA2B, ADORA2A, DRD2, KCNA2, ERBB2, CNTFR, UMOD, BDKRB1, ITGB3, KCNA5, ABCA4, KCNMB1, IL12RB2, CFOLF4, ADRB3, COR13M4, CFOLF1, DMD, RAC1, NPHP1, CUBN, …	0.99847
GOTERM_CC_FAT	GO:0034702~ion channel complex	10	CLCN1, KCNC1, KCNB2, KCNA2, CFTR, KCNA5, SCNN1B, SCN5A, KCNMB1, SCN10A	0.99915
GOTERM_CC_FAT	GO:0045202~synapse	13	CLN3, HCRT, GRIN1, UTRN, ATP6V1G2, PPT1, RABAC1, DES, ZACN, PRKACA, HTR3A, CHRNA1, GAD1	0.999153
INTERPRO	IPR008160:Collagen triple helix repeat	10	COL4A4, COL17A1, COL7A1, COL6A3, COL1A2, COL2A1, COL1A1, EDA, ADIPOQ, COL4A5	0.999925
GOTERM_MF_FAT	GO:0005509~calcium ion binding	42	CAPS, LALBA, S100A8, MYL2, TRPV1, ARSG, ARSH, UTRN, DUOX1, ARSK, UMOD, RCVRN, MMP3, CANX, PADI6, DMD, TGM1, GALNS, ACAN, PLA2G1B, TPO, NOS3, NOS2, EGF, NOX5, CUBN, GRIN1, F8, F9, F7, CELA1, ANXA4, PROC, SAG, PTHLH, DNASE1, THBD, SULF2, DSG3, DSG1, SULF1, ANXA13	0.999937
INTERPRO	IPR017849:Alkaline phosphatase-like, alpha/beta/alpha	12	SGSH, ARSB, ARSE, IDS, SULF2, ARSG, ARSH, SULF1, GALNS, ARSJ, ARSA, ARSK	0.999952
INTERPRO	IPR003961:Fibronectin, type III	12	IL12RB2, NCAM1, COL7A1, LEPR, COL6A3, MYBPC3, LIFR, EPOR, IL2RG, CNTFR, FN1, GHR	0.999952
INTERPRO	IPR000917:Sulfatase	12	SGSH, ARSB, ARSE, IDS, SULF2, ARSG, ARSH, SULF1, GALNS, ARSJ, ARSA, ARSK	0.999952
INTERPRO	IPR013032:EGF-like region, conserved site	16	CUBN, CNTNAP5, F9, UMOD, F7, ITGB3, SSPO, PROC, THBD, GP2, ACAN, TPO, LAMC2, EGF, SELE, HGFAC	0.999965
GOTERM_MF_FAT	GO:0070011~peptidase activity, acting on L-amino acid peptides	26	PGA, PGB, ANPEP, MMP3, LOC448801, CASP4, CASP9, TPP1, REN, CASP8, USP11, HGFAC, F11, CTRB2, ELANE, F9, F7, CTSS, CELA1, PSMB8, PROC, PSMB9, CTSD, LOC100049001, CMA1, CPB1	0.999993
UP_SEQ_FEATURE	active site:Charge relay system	13	PNLIPRP1, CTRB2, F9, CELA1, PROC, LOC448801, TPP1, UOX, PLA2G7, LOC100049001, CMA1, HGFAC, LIPF	0.999999
PIR_SUPERFAMILY	PIRSF800006:rhodopsin-like G protein-coupled receptors	39	GPR83, CCKAR, AVPR2, MCHR2, ADORA3, ADORA2A, TACR2, DRD2, CCR1, TACR1, GNRHR, CXCR2, BDKRB1, BDKRB2, ADORA1, CFOLF4, ADRB3, COR1P2, COR13M4, HTR1B, HTR1A, CFOLF1, CXCR4, HTR1D, PTGER2, C5AR1, CCKBR, ADRB2, ADRB1, SSTR3, CCR4, SSTR1, CCR3, ADRA1B, HTR2B, GHSR, HTR2C, TSHR, HTR2A	1
GOTERM_MF_FAT	GO:0008484~sulfuric ester hydrolase activity	12	SGSH, ARSB, ARSE, IDS, SULF2, ARSG, ARSH, SULF1, GALNS, ARSJ, ARSA, ARSK	1
UP_SEQ_FEATURE	compositionally biased region:Ser-rich	8	KRT9, DLC1, COL17A1, BRD2, FOXI3, KRT1, KRT2, KRT10, PNN	1
GOTERM_MF_FAT	GO:0030594~neurotransmitter receptor activity	13	GPR83, CCKAR, TACR3, CCKBR, TACR2, TACR1, NPY1R, NPY5R, SSTR3, ZACN, SSTR1, HTR3A, CHRNA1	1
GOTERM_MF_FAT	GO:0042165~neurotransmitter binding	13	GPR83, CCKAR, TACR3, CCKBR, TACR2, TACR1, NPY1R, NPY5R, SSTR3, ZACN, SSTR1, HTR3A, CHRNA1	1
GOTERM_BP_FAT	GO:0042060~wound healing	13	F11, VWF, PPARA, THBD, F3, F2RL1, MYH2, F8, F9, GP1BA, F7, PROC, AP3B1	1
GOTERM_BP_FAT	GO:0006897~endocytosis	9	CLN3, NME2, ADRB2, CUBN, TFRC, NME1, ELANE, RAB5A, GHR, AP3B1	1
GOTERM_BP_FAT	GO:0010324~membrane invagination	9	CLN3, NME2, ADRB2, CUBN, TFRC, NME1, ELANE, RAB5A, GHR, AP3B1	1
GOTERM_BP_FAT	GO:0016044~membrane organization	12	CLN3, NME2, ADRB2, CUBN, TFRC, NME1, MYH2, ELANE, RAB5A, PPT1, CLN8, GHR, AP3B1	1
GOTERM_BP_FAT	GO:0009611~response to wounding	29	PPARA, CCL2, F2RL1, TLR2, CCL5, CCL4, TLR9, CXCL10, CCL24, CCL25, SLC1A3, IL1B, GP1BA, IL1A, AP3B1, FN1, F11, IL6, MYH2, F8, F9, F7, PROC, CD163, VWF, CCL13, THBD, CCR4, F3	1
