# Supplementary material for: Genome sequence, population history, and pelage genetics of the endangered African wild dog (Lycaon pictus)
Source: BMC Genomics. 2016 Dec 9;17:1013. doi: 10.1186/s12864-016-3368-9 (PMC5148847; doi:10.1186/s12864-016-3368-9)
Supplement: Additional file 4: — DAVID-annotated enriched functional processes for the South African Lycaon individual. For each functional term, the total gene count, the associated genes, and the Benjamini-Hochberg false discovery rate value are given. (XLSX 16 kb) [file 12864_2016_3368_MOESM4_ESM.xlsx]

## Sheet: SouthAfrican_DAVID_Annotations
Category	Term	Count	Genes	Benjamini-Hochberg
KEGG_PATHWAY	cfa04740:Olfactory transduction	187	COR2T15, OR04E05, ADCY3, COR10H9, OR04A01, LOC488619, LOC483574, LOC483573, LOC611988, LOC488612, PRKG2, PRKX, LOC483470, LOC491671, LOC488312, LOC609788, LOC610404, LOC483607, COR52P2P, COR7R1, OR16F12, LOC483566, COR4Y1, LOC485323, COR52R2, LOC606969, LOC484896, OR08C02, LOC607953, LOC483507, OR08C06, CNGA3, LOC482435, COR51X4, CNGA4, LOC488626, LOC483480, LOC488624, LOC491511, COR13P3, LOC4915…	0.0489108
KEGG_PATHWAY	cfa04512:ECM-receptor interaction	38	IBSP, TNC, ITGA11, ITGA10, ITGB5, COL2A1, SDC4, SDC2, GP9, CD47, LAMB4, LAMB2, CD44, GP1BB, ITGB8, ITGAV, ITGB7, COL6A3, ITGB6, SV2A, LAMB1, COL11A2, SPP1, FN1, COL4A4, COL4A1, ITGA4, COL5A3, COL4A6, VWF, ITGA9, SDC1, LAMA4, CD36, ITGA6, ITGA5, COL1A2, RELN	0.699594
KEGG_PATHWAY	cfa03410:Base excision repair	19	POLL, NEIL3, UNG, NEIL2, POLE, NEIL1, POLB, SMUG1, POLD3, POLD4, MUTYH, POLD2, TDG, PARP3, PARP4, OGG1, APEX1, PARP2, LOC609805	0.721035
KEGG_PATHWAY	cfa04080:Neuroactive ligand-receptor interaction	99	F2RL3, ADORA3, GRIK1, GRIK3, LHCGR, GRIN3B, LPAR2, GRIN3A, VIPR1, VIPR2, GHRHR, SCTR, AGTR2, HTR1B, S1PR4, GALR3, S1PR5, GRID2, NTSR1, NTSR2, GABRR2, CRHR2, SSTR3, GABRR1, HTR7, GPR50, GLP1R, C3AR1, DRD3, ADORA2A, CYSLTR2, ADRB3, P2RY2, ADRA2A, GRPR, ADRA2B, GABRQ, GPR156, GABRE, GABRA2, GABRA3, GRIN1, LOC483161, NPY5R, P2RX7, P2RX6, P2RX3, P2RX2, AVPR1B, MTNR1B, UTS2R, GHSR, MTNR1A, OPRM1, MCHR2…	0.725318
KEGG_PATHWAY	cfa04142:Lysosome	48	HGSNAT, AP1M2, AP1B1, AP4E1, HEXA, PPT2, CTSA, PPT1, ASAH1, ATP6V0B, GLB1, AP1S3, SLC11A2, IDS, GNPTAB, TPP1, AP3D1, SCARB2, MAN2B1, TCIRG1, LAPTM4B, ABCB9, LIPA, ATP6V1H, CTSS, CD164, M6PR, MANBA, CTSW, DNASE2, LAMP1, LAMP2, SLC17A5, LAMP3, GLA, IGF2R, CTSE, SMPD1, CTSD, NEU1, CTSB, GGA1, ATP6V0A4, AP4B1, CLTCL1, ATP6V0A2, CLN5, CTSF	0.733915
KEGG_PATHWAY	cfa04514:Cell adhesion molecules (CAMs)	53	CLDN8, CADM3, CADM1, CD8A, CD8B, CLDN5, LOC480788, L1CAM, SDC4, PDCD1, SDC2, DLA-64, ICAM1, DLA-DQA1, NRXN2, PTPRF, ICAM2, CD40, NRXN1, SIGLEC1, CD86, SDC1, DLA-79, CD80, CNTN1, CLDN2, MADCAM1, CD226, ICOSLG, CLDN16, CLDN17, CLDN19, CLDN10, ITGB2, NEO1, PVRL1, ITGB8, ITGB7, ITGAV, CD4, CD6, SELPLG, PTPRC, NFASC, CD276, CTLA4, CD99, NLGN3, ITGA4, ITGA9, DLA-12, ITGA6, NLGN4X, DLA-DQB1	0.734582
KEGG_PATHWAY	cfa04610:Complement and coagulation cascades	30	C3AR1, MASP1, C3, F13A1, C5, C1R, C1S, LOC481722, FGG, FGA, KLKB1, CFH, CFI, CFD, F11, KNG1, PLAT, CFB, F8, F9, SERPING1, F7, PLG, PROC, VWF, THBD, CD59, TFPI, PROS1, CPB2	0.748566
KEGG_PATHWAY	cfa05340:Primary immunodeficiency	17	PTPRC, CD8A, CD8B, RFX5, UNG, RAG1, TNFRSF13C, CD40, RFXAP, RFXANK, ADA, BTK, TAP2, AIRE, IL2RG, CD4, BLNK	0.749081
KEGG_PATHWAY	cfa04620:Toll-like receptor signaling pathway	42	TNF, TLR2, NFKB1, TLR4, TLR5, TLR7, TLR9, CXCL10, IRAK4, AKT1, LOC611406, STAT4, MYD88, IFNA5, TICAM1, CASP8, IL1B, LBP, PIK3R3, MAP2K7, SPP1, PIK3R2, PIK3CG, IL6, MAP2K1, LY96, PIK3CB, MAP2K2, RELA, CD40, TAB1, TAB2, IKBKE, CD86, IRF5, CD80, IFNB1, RIPK1, IL12A, IRF3, IKBKB, CD14	0.754818
KEGG_PATHWAY	cfa00350:Tyrosine metabolism	16	DDC, TYRP1, NAT6, MAOA, METTL6, TH, HGD, LOC482436, DCT, TYR, GOT1, ADH4, TPO, LCLAT1, HEMK1, HPD	0.757618
KEGG_PATHWAY	cfa00970:Aminoacyl-tRNA biosynthesis	22	TARS2, VARS2, RARS2, PSTK, NARS, FARS2, GTF2H4, EPRS, QARS, WARS2, LARS2, IARS2, VARS, DTD1, PARS2, NARS2, FARSB, MARS2, CARS2, YARS2, FARSA, MTFMT, AARS2	0.76193
KEGG_PATHWAY	cfa00561:Glycerolipid metabolism	21	PNLIP, PNLIPRP1, GK2, PPAP2C, DGKH, DGKI, GLYCTK, AWAT2, ALDH7A1, DGAT1, DGAT2, GLA, DGKD, DGKG, ALDH2, MGLL, DGKZ, LCLAT1, GPAM, AGPAT1, LIPF	0.766326
KEGG_PATHWAY	cfa00380:Tryptophan metabolism	20	AADAT, SERGEF, DDC, KYNU, CYP1B1, EHHADH, MAOA, ACMSD, IDO2, ECHS1, WARS2, CYP1A2, IDO1, OGDH, ACAT2, LOC482436, HADHA, ALDH7A1, ALDH2, HAAO	0.783266
KEGG_PATHWAY	cfa04640:Hematopoietic cell lineage	39	IL1R2, IL1R1, TNF, CD8A, CD8B, KITLG, KIT, GP9, CD1A6, CD9, DNTT, CD44, GP1BB, FCGR1A, MS4A1, IL1B, TPO, CSF3R, CD4, CD5, CSF2RA, IL1A, THPO, IL6, IL5, FLT3, ITGA4, IL11RA, CD1E, CD36, ITGA6, TFRC, ITGA5, CD59, EPOR, IL5RA, IL3RA, CD14, LOC608848	0.823606
COG_ONTOLOGY	Carbohydrate transport and metabolism	18	HHIPL2, SLC37A3, MFSD2B, LOC475605, MFSD2A, MANBA, HYI, GALK2, MPI, GBE1, GANC, H6PD, SLC37A1, PON1, ENO4, HHIP, PON3, XYLB	0.826659
SP_PIR_KEYWORDS	collagen	9	COL4A4, COL17A1, COL7A1, COL6A3, COL1A2, COL2A1, EDA, ADIPOQ, COL4A5	0.828185
INTERPRO	IPR008160:Collagen triple helix repeat	9	COL4A4, COL17A1, COL7A1, COL6A3, COL1A2, COL2A1, EDA, ADIPOQ, COL4A5	0.988366
SP_PIR_KEYWORDS	hydroxylation	6	COL17A1, THBD, COL1A2, F9, COL4A5, PROC	0.998496
SP_PIR_KEYWORDS	receptor	62	CAFA-T2R67, MCHR2, ADORA3, TACR3, TLR2, GNRHR, CXCR2, TLR4, TLR7, TLR9, PGR, HTR1B, CD44, CXCR4, IL13RA2, COR52N9, AR, TRPM8, CCKBR, CD40, ADRB1, THBD, SSTR3, CCR4, CCR3, IGF2R, FGFR2, AVPR2, ADORA2A, CCR1, CNTFR, KIT, COR13M4, ADRB3, CFOLF1, FCGR1A, CAFA-T2R12, IL2RG, MC3R, TAS2R40, TAS2R41, CAFA-T2R2, ESRRA, FLT3, CRSP-4, MET, GRIN1, CTLA4, NPY1R, NPY5R, KDR, FZD6, P2RX7, COR51H5, TFRC, MLNR, M…	0.998507
GOTERM_MF_FAT	GO:0019955~cytokine binding	10	CCR4, CXCR4, CCR3, CCR1, IL12A, CXCR2, EPOR, IL2RG, CNTFR, IL13RA2	1
GOTERM_MF_FAT	GO:0003723~RNA binding	11	OASL, RPS18, OOEP, OAS3, OAS1, OAS2, SRP72, EIF2AK2, TLR7, TERT, TLR9	1
GOTERM_BP_FAT	GO:0006953~acute-phase response	6	IL6, F8, IL1B, IL1A, FN1, CD163	1
GOTERM_BP_FAT	GO:0002526~acute inflammatory response	6	IL6, F8, IL1B, IL1A, FN1, CD163	1
GOTERM_BP_FAT	GO:0006955~immune response	34	TNF, CD8A, TLR2, OAS3, IL13, PRKDC, TLR4, OAS1, OAS2, TLR7, CCL27, TLR9, CXCL10, CD1A6, CCL25, DLA-64, CCL21, IL1B, CD4, DEFB1, IL1A, DLA-DQA1, IL6, IL5, CTLA4, STXBP2, PRKCD, PSMB8, OASL, DLA-79, TNFSF13B, DLA-12, IL12A, DLA-DQB1, EDA	1
INTERPRO	IPR007110:Immunoglobulin-like	21	FGFR2, DLA-DQA1, CD8A, FLT3, MYBPC3, CNTFR, KIT, AGER, KDR, TAPBP, CD1A6, CD47, CD86, DLA-79, IL18BP, CD80, DLA-12, DLA-64, FCGR1A, DLA-DQB1, CD4, MADCAM1	1
UP_SEQ_FEATURE	disulfide bond	86	PGA, INSL3, EDN3, ADORA3, CD8A, EDN2, EDN1, TLR2, IL13, GNRHR, CXCR2, CANX, CXCL10, TAPBP, HTR1B, CD44, CXCR4, IAPP, PLA2G1B, TPO, IL13RA2, OPTC, ICAM1, CCKBR, ATP4B, PMCH, CNTNAP5, F8, F9, GIF, CTSS, CD40, IL21, CD163, SAG, PROC, CLPS, ADRB1, THBD, CCR4, DLD, IL12A, CTSD, LALBA, TNF, ADORA2A, KITLG, TSHB, CNTFR, KIT, TIMP1, CCL25, ADRB3, ALB, INS, REN, TFF2, TFF3, CD4, IL2RG, TFF1, EGF, FN1, IL6…	1
GOTERM_BP_FAT	GO:0003006~reproductive developmental process	11	PGR, AFP, INSL3, AR, CXCR4, DLD, KITLG, BRCA2, EPOR, GHSR, KDR	1
GOTERM_BP_FAT	GO:0007389~pattern specification process	8	PROP1, OOEP, CXCR4, GATA4, RING1, PRKDC, ASPH, POFUT1	1
UP_SEQ_FEATURE	active site:Nucleophile	7	LOC477441, PNLIPRP1, LOC486572, PLA2G7, CPB1, GAPDH, PSMB8, GLB1, LIPF	1
