# Supplementary material for: Genome sequence, population history, and pelage genetics of the endangered African wild dog (Lycaon pictus)
Source: BMC Genomics. 2016 Dec 9;17:1013. doi: 10.1186/s12864-016-3368-9 (PMC5148847; doi:10.1186/s12864-016-3368-9)
Supplement: Additional file 5: — Positive selection test results on the Lycaon mitochondrial genome. Z statistics are included in parentheses after the probability for each of the three competing models (Neutrality, Positive Selection, Purifying Selection). Results for the tests excluding the domestic dog sequence are denoted by ‘Lycaon’ in the column heading. (XLSX 48 kb) [file 12864_2016_3368_MOESM5_ESM.xlsx]

## Sheet: Sheet1
Gene	Neutrality (Z)	Positive selection (Z)	Purifying selection (Z)	Lycaon neutrality probability (Z)	Lycaon positive selection (Z)	Lycaon purifying selection (Z)
COX1	0.000 (-14.777)	1.000 (-14.795)	0.000 (14.891)	0.000 (-4.224)	1.000 (-4.342)	0.000 (4.498)
COX2	0.000 (-8.82)	1.000 (-8.561)	0.000 (8.427)	0.014 (-2.504)	1.000 (-2.563)	0.007 (2.503)
COX3	0.000 (-11.017)	1.000 (-11.138)	0.000 (11.388)	0.004 (-2.913)	1.000 (-2.864)	0.002 (2.954)
ATP6	0.000 (-9.013)	1.000 (-9.719)	0.000 (9.958)	0.128 (-1.531)	1.000 (-1.543)	0.072 (1.470)
ATP8	0.013 (-2.522)	1.000 (-2.629)	0.006 (2.582)	0.147 (-1.461)	1.000 (-1.359)	0.077 (1.437)
ND1	0.000 (-11.361)	1.000 (-11.707)	0.000 (11.845)	0.006 (-2.781)	1.000 (-2.780)	0.004 (2.740)
ND2	0.000 (-10.248)	1.000 (-9.995)	0.000 (9.981)	0.019 (-2.371)	1.000 (-2.280)	0.009 (2.404)
ND3	0.000 (-7.146)	1.000 (-7.139)	0.000 (7.056)	0.167 (-1.390)	1.000 (-1.380)	0.066 (1.517)
ND4L	0.000 (-5.535)	1.000 (-5.134)	0.000 (5.172)	0.152 (-1.442)	1.000 (-1.441)	0.078 (1.425)
ND4	0.000 (-13.776)	1.000 (-13.496)	0.000 (13.605)	0.000 (-4.701)	1.000 (-4.419)	0.000 (4.379)
ND5	0.000 (-13.68)	1.000 (-14.18)	0.000 (13.709)	0.030 (-2.194)	1.000 (-2.188)	0.016 (2.178)
ND6	0.000 (-7.755)	0.000 (-7.755)	0.000 (-7.974)	0.053 (-1.955)	1.000 (-2.176)	0.023 (2.018)
CYTB	0.000 (-12.402)	1.000 (-12.365)	0.000 (12.825)	0.070 (-1.830)	1.000 (-1.873)	0.033 (1.854)
