# Supplementary material for: Genome sequence, population history, and pelage genetics of the endangered African wild dog (Lycaon pictus)
Source: BMC Genomics. 2016 Dec 9;17:1013. doi: 10.1186/s12864-016-3368-9 (PMC5148847; doi:10.1186/s12864-016-3368-9)
Supplement: Additional file 6: — Positive selection scan results on candidate Lycaon pelage genes. Genes were aligned to the reference CDS provided in the table. Gene coordinates are given with reference to the domestic dog genome [GenBank:CanFam3.1]. The total numbers of fixed and polymorphic synonymous and non-synonymous SNPs and the N/S ratios are provided. Also listed are non-SNP variants identified during the scan. (XLSX 41 kb) [file 12864_2016_3368_MOESM6_ESM.xlsx]

## Sheet: Sheet1
Gene	Chromosome	Gene Coordinates	Reference	Aligned bp	Total SNPs	Fixed non-synonymous SNPs	Fixed synonymous SNPs	Polymorphic non-synonymous SNPs	Polymorphic synonymous SNPs	N/S	Other Variants
ASIP	24	2,3354,888‒23,393,898	GenBank:NM_001007263.1	396	6	5	0	0	1	5	None
DEFB103A	16	58,965,216‒58,966,773	GenBank:NM_001129980.1	204	0	0	0	0	0	‒	None
FGF5	32	4,509,065‒4,528,915	GenBank:NM_001048129.1	813	4	2	2	0	0	1	None
KRT71	27	2,536,831‒2,545,103	GenBank:NM_001197029.1	1578	14	3	11	0	0	0.27	None
MC1R	5	63,694,296‒63,695,249	GenBank:NM_001014282.2	952	7	4	1	0	2	1.33	None
MITF	20	21,839,457‒21,870,578	GenBank:NM_00103337.1	1260	8	0	4	3	1	0.6	6 amino acid deletion
MLPH	25	48,121,499‒48,167,535	GenBank:NM_001103219.2	1749	27	13	10	3	1	1.45	1 amino acid insertion
PMEL	10	292,714‒300,094	GenBank:NM_001103216.1	1976	10	9	1	0	0	9	1 stop codon gain
RSPO2	13	8,610,233‒8,755,897	GenBank:XM_005627870.2	732	0	0	0	0	0	‒	None
TYRP1	11	33,317,645‒33,335,498	GenBank:NM_001194966.1	1614	7	2	5	0	0	0.4	None
