# Supplementary material for: Genome sequence, population history, and pelage genetics of the endangered African wild dog (Lycaon pictus)
Source: BMC Genomics. 2016 Dec 9;17:1013. doi: 10.1186/s12864-016-3368-9 (PMC5148847; doi:10.1186/s12864-016-3368-9)
Supplement: Additional file 7: — Autosomal BUSCO orthologs identified in the CanFam3.1 assembly. Scaffolds are identified by GenBank accession. (XLSX 182 kb) [file 12864_2016_3368_MOESM7_ESM.xlsx]

## Sheet: full_table_canfam_noX
#BUSCO_group	Status	Scaffold	Start	End	Bitscore	Length
BUSCOvEOG734XKD	Fragmented	NC_006595.3	7495409	7599234	1343	671
BUSCOvEOG7DJM8Q	Complete	NC_006583.3	99031004	99133455	1849	986
BUSCOvEOG7RR7XQ	Complete	NC_006620.3	1813594	1859135	583.9	287
BUSCOvEOG7QC2JR	Complete	NC_006608.3	950249	1001110	1671.2	912
BUSCOvEOG7641SF	Complete	NC_006619.3	14706769	14747725	682.3	355
BUSCOvEOG7DRBT9	Fragmented	NC_006597.3	6026833	6075199	704.9	476
BUSCOvEOG7JHDVW	Complete	NC_006616.3	17115453	17158640	634.6	345
BUSCOvEOG73V18V	Complete	NC_006615.3	23827089	23881387	765.9	383
BUSCOvEOG78D295	Fragmented	NC_006599.3	48654144	48696482	303.7	166
BUSCOvEOG7615HG	Fragmented	NC_006585.3	61524390	61633672	926.5	517
BUSCOvEOG7MGTPD	Complete	NC_006591.3	5326005	5386444	217	119
BUSCOvEOG7PNZWF	Complete	NC_006617.3	4262260	4327363	2133.8	1000
BUSCOvEOG77DBW1	Complete	NC_006617.3	15238168	15295288	871.5	390
BUSCOvEOG7RZ0CG	Fragmented	NC_006587.3	19415440	19499637	1723	923
BUSCOvEOG7CC5DQ	Fragmented	NC_006608.3	30483518	30539566	611.2	341
BUSCOvEOG7X0P6X	Complete	NC_006597.3	6097004	6142217	396.3	199
BUSCOvEOG7KH490	Complete	NC_006588.3	22169184	22228557	260.1	118
BUSCOvEOG7NGJ24	Fragmented	NC_006587.3	41480023	41550736	268.4	178
BUSCOvEOG7SQZ95	Complete	NC_006594.3	12762432	12841801	1102.8	531
BUSCOvEOG74QVFS	Fragmented	NC_006597.3	16263504	16305666	186.7	111
BUSCOvEOG7HTB5C	Complete	NC_006589.3	12538455	12637869	3634.4	2519
BUSCOvEOG7CC5DN	Fragmented	NC_006608.3	6306514	6396140	314.3	156
BUSCOvEOG7WWSZB	Complete	NC_006583.3	48310452	48369281	593.3	318
BUSCOvEOG74F7Q0	Fragmented	NC_006587.3	65367377	65460529	412.8	278
BUSCOvEOG7C5DZ7	Complete	NC_006588.3	22256230	22316931	875.9	454
BUSCOvEOG7X3JFV	Complete	NC_006584.3	51243188	51312425	340.3	175
BUSCOvEOG78WDFB	Fragmented	NC_006608.3	29778140	29887218	708.2	281
BUSCOvEOG7HTB5B	Complete	NC_006586.3	24200797	24254656	1207.5	713
BUSCOvEOG7N05TJ	Fragmented	NC_006610.3	15730095	15780898	1233.6	601
BUSCOvEOG7N8SKC	Complete	NC_006589.3	41568614	41610542	585.9	375
BUSCOvEOG7576M0	Fragmented	NC_006613.3	37980523	38031385	501.3	299
BUSCOvEOG7ZGQST	Complete	NC_006602.3	8309105	8352294	1695.7	987
BUSCOvEOG75DZ2W	Complete	NC_006591.3	48455824	48506633	1276.1	629
BUSCOvEOG7R51GD	Complete	NC_006607.3	44741185	44818584	920.5	469
BUSCOvEOG7SXPS5	Complete	NC_006592.3	46265176	46339033	1084.3	545
BUSCOvEOG747H71	Complete	NC_006585.3	72924083	72983002	853.3	406
BUSCOvEOG71K0S4	Complete	NC_006588.3	22145686	22196441	1337	603
BUSCOvEOG75MPKM	Fragmented	NC_006614.3	29993549	30044842	481.1	238
BUSCOvEOG78KSRC	Complete	NC_006600.3	50317045	50367088	882.8	422
BUSCOvEOG7WHB1X	Complete	NC_006591.3	42552934	42599911	269.3	145
BUSCOvEOG7D283J	Fragmented	NC_006588.3	40332963	40409483	470.7	249
BUSCOvEOG773R60	Fragmented	NC_006584.3	84525248	84568843	321.3	134
BUSCOvEOG7N8SM0	Complete	NC_006587.3	43696072	43743667	305.6	160
BUSCOvEOG7S7M4S	Complete	NC_006586.3	66944274	67006614	188	142
BUSCOvEOG7641R6	Complete	NC_006606.3	33206941	33264231	2168.3	1207
BUSCOvEOG7RBS0B	Complete	NC_006599.3	47670408	47714454	492.5	220
BUSCOvEOG7Q5B40	Complete	NC_006588.3	39399376	39440567	447.9	237
BUSCOvEOG7W9KJ9	Complete	NC_006588.3	24473075	24515252	649.9	304
BUSCOvEOG71ZGS4	Complete	NC_006592.3	232008	273100	297.6	161
BUSCOvEOG7CC5FR	Fragmented	NC_006609.3	30782929	30837259	200.4	83
BUSCOvEOG7XWHBC	Complete	NC_006584.3	54203021	54261778	1006.9	465
BUSCOvEOG7VHMKS	Fragmented	NC_006585.3	32261778	32358945	956.9	437
BUSCOvEOG7HDV6T	Fragmented	NC_006595.3	47124446	47209828	1661.6	769
BUSCOvEOG798WD7	Complete	NC_006599.3	21028468	21074389	1569	698
BUSCOvEOG75X98M	Fragmented	NC_006587.3	24299078	24366932	853.7	631
BUSCOvEOG7FJ9PN	Complete	NC_006587.3	8859292	8927677	768.8	387
BUSCOvEOG74J3XH	Complete	NC_006619.3	26090204	26142543	1355.2	1001
BUSCOvEOG7GQRJM	Fragmented	NC_006610.3	16423512	16569965	982.1	519
BUSCOvEOG7M3BQ7	Complete	NC_006590.3	71432020	71481498	338.7	182
BUSCOvEOG79KH5W	Complete	NC_006592.3	23264038	23312351	272	129
BUSCOvEOG7JM939	Complete	NC_006616.3	18002615	18089673	1111.2	550
BUSCOvEOG79GMW1	Fragmented	NC_006618.3	22136408	22226751	1409.7	11237
BUSCOvEOG7HQG06	Complete	NC_006588.3	25897075	25941537	262.2	132
BUSCOvEOG7X6DQQ	Complete	NC_006600.3	48463489	48508770	136	142
BUSCOvEOG7QRJHD	Fragmented	NC_006597.3	16820820	16874868	1536.2	794
BUSCOvEOG712NKT	Complete	NC_006595.3	37840821	37883938	689.1	297
BUSCOvEOG7C895W	Complete	NC_006608.3	4833692	4923290	951.3	598
BUSCOvEOG70S1VK	Fragmented	NC_006611.3	35263278	35331060	554.9	266
BUSCOvEOG7DFR36	Complete	NC_006603.3	33261016	33302052	557.5	310
BUSCOvEOG7QJT2S	Complete	NC_006614.3	21535054	21584607	656.9	337
BUSCOvEOG734XM0	Fragmented	NC_006587.3	82196900	82263926	685.9	315
BUSCOvEOG7F4TQJ	Fragmented	NC_006595.3	15002800	15046993	818.5	400
BUSCOvEOG7GMW9F	Fragmented	NC_006608.3	366083	423303	741.4	503
BUSCOvEOG7CC5DK	Complete	NC_006585.3	73127256	73243993	1275.6	719
BUSCOvEOG7B8KSZ	Fragmented	NC_006584.3	78248542	78295537	612.3	278
BUSCOvEOG7QNP8J	Fragmented	NC_006587.3	43177368	43269172	820.6	458
BUSCOvEOG7XKWN3	Complete	NC_006592.3	40299191	40348084	675.5	368
BUSCOvEOG7FJ9R5	Complete	NC_006589.3	41741034	41783218	198.8	124
BUSCOvEOG7BRZ0B	Complete	NC_006602.3	54231634	54275898	532.6	384
BUSCOvEOG77STWH	Complete	NC_006616.3	20043247	20084385	232.3	116
BUSCOvEOG76HHS2	Complete	NC_006589.3	43391026	43431828	122.8	103
BUSCOvEOG71C89V	Complete	NC_006588.3	539374	587798	465.4	250
BUSCOvEOG7PG7DD	Complete	NC_006606.3	5490469	5605721	952.8	403
BUSCOvEOG744MZH	Fragmented	NC_006591.3	36182538	36328122	1468.3	773
BUSCOvEOG7G4J3W	Complete	NC_006594.3	26833213	26880549	1001	457
BUSCOvEOG7WSXPS	Fragmented	NC_006591.3	44368396	44485879	1407.7	669
BUSCOvEOG74QVDD	Complete	NC_006591.3	14540867	14607527	1761.6	843
BUSCOvEOG7D54BD	Complete	NC_006600.3	42816775	42880781	823.1	378
BUSCOvEOG7VMGTR	Complete	NC_006587.3	44864361	44944954	1529.4	780
BUSCOvEOG7T79J1	Fragmented	NC_006603.3	23734530	23822044	242.3	169
BUSCOvEOG7Z6437	Complete	NC_006600.3	45541684	45588788	579.8	268
BUSCOvEOG7CVHMT	Fragmented	NC_006588.3	17094638	17145177	393.5	213
BUSCOvEOG7XD555	Fragmented	NC_006596.3	52346222	52403688	592.1	247
BUSCOvEOG74TQNJ	Complete	NC_006601.3	23064593	23142371	1562.7	840
BUSCOvEOG7MGTN7	Complete	NC_006587.3	8220138	8265236	561.6	312
BUSCOvEOG7Q86BV	Complete	NC_006594.3	67061836	67122567	580.6	336
BUSCOvEOG7G7DD4	Complete	NC_006592.3	11347700	11401853	486.4	214
BUSCOvEOG70VX2T	Fragmented	NC_006594.3	32925921	33081963	1583	847
BUSCOvEOG7HB01C	Fragmented	NC_006604.3	1910667	1965106	204.9	107
BUSCOvEOG7CNS4W	Fragmented	NC_006612.3	17584034	17662643	706.8	453
BUSCOvEOG7CG1NG	Complete	NC_006619.3	25254021	25317545	922.7	610
BUSCOvEOG725768	Complete	NC_006583.3	119526919	119594908	1377.3	750
BUSCOvEOG7H47HH	Fragmented	NC_006609.3	25583992	25655584	820.7	340
BUSCOvEOG7W9KH9	Complete	NC_006588.3	36963571	37058073	834.2	593
BUSCOvEOG7QFXT3	Complete	NC_006598.3	19457755	19510156	676.7	516
BUSCOvEOG7J6T59	Fragmented	NC_006593.3	3478388	3523301	455	190
BUSCOvEOG7NS4RF	Complete	NC_006588.3	11890878	11944330	647.3	305
BUSCOvEOG73V17R	Complete	NC_006594.3	11878999	11939226	2620.8	1408
BUSCOvEOG79KH4G	Fragmented	NC_006607.3	51542658	51596151	642.4	342
BUSCOvEOG7K0S23	Complete	NC_006602.3	4280389	4343237	1007.2	649
BUSCOvEOG7FBK68	Complete	NC_006601.3	38607427	38680267	967.3	446
BUSCOvEOG7283DW	Complete	NC_006584.3	32168532	32239790	1946.7	940
BUSCOvEOG73V18H	Complete	NC_006583.3	89778215	89832325	659.8	317
BUSCOvEOG7JWWTM	Complete	NC_006591.3	48187890	48239828	737.8	467
BUSCOvEOG77WQ36	Complete	NC_006585.3	53894796	53946466	529.7	306
BUSCOvEOG7ZCVJ4	Complete	NC_006608.3	7072415	7139659	1086.3	493
BUSCOvEOG79KH51	Complete	NC_006607.3	44359638	44402679	721.5	342
BUSCOvEOG79CRPJ	Complete	NC_006590.3	32920224	32976496	370.8	257
BUSCOvEOG74TQPF	Complete	NC_006608.3	17210861	17261270	544.8	381
BUSCOvEOG7QFXV0	Duplicated	NC_006584.3	78149095	78219014	612.7	343
BUSCOvEOG7JQ5B5	Complete	NC_006598.3	1783776	1838067	921.2	439
BUSCOvEOG7C896D	Complete	NC_006599.3	7634921	7688629	834.6	387
BUSCOvEOG7Q86BQ	Complete	NC_006585.3	73407826	73505211	912.9	563
BUSCOvEOG741RR5	Fragmented	NC_006609.3	10325054	10388181	451	281
BUSCOvEOG7TF1ZW	Complete	NC_006591.3	4547634	4623648	545.3	256
BUSCOvEOG7NZW7M	Complete	NC_006601.3	1711704	1770019	345.8	225
BUSCOvEOG7ZKM0X	Complete	NC_006588.3	23351646	23434416	1207.9	616
BUSCOvEOG7TQNPQ	Fragmented	NC_006602.3	40125700	40168614	448.4	327
BUSCOvEOG7JM92W	Complete	NC_006588.3	28174849	28249465	2745.9	1380
BUSCOvEOG7X98X0	Complete	NC_006613.3	39432175	39483466	706.5	355
BUSCOvEOG7Z643F	Complete	NC_006607.3	41406000	41446476	370.3	159
BUSCOvEOG7P8GXS	Complete	NC_006597.3	4872506	4933459	1298.6	604
BUSCOvEOG7NS4QT	Complete	NC_006595.3	37911131	37956177	1006	815
BUSCOvEOG7HDV8N	Complete	NC_006616.3	24740188	24784164	336.9	144
BUSCOvEOG7576M1	Complete	NC_006609.3	4873008	4922214	1449.6	962
BUSCOvEOG7GB8N7	Complete	NC_006586.3	22487300	22538563	439.8	269
BUSCOvEOG766X0W	Fragmented	NC_006602.3	36761858	36838851	628.9	358
BUSCOvEOG7002ZC	Complete	NC_006598.3	15335238	15401035	1054.8	562
BUSCOvEOG76Q87J	Complete	NC_006602.3	52265091	52311011	408.3	220
BUSCOvEOG7283FJ	Fragmented	NC_006591.3	46120244	46166813	536	260
BUSCOvEOG7MPK44	Complete	NC_006599.3	21306634	21351770	705.3	360
BUSCOvEOG7GMWBJ	Fragmented	NC_006605.3	49474179	49520734	344.1	175
BUSCOvEOG71C897	Complete	NC_006594.3	18428413	18503373	837.1	367
BUSCOvEOG7VQC3D	Complete	NC_006586.3	42195688	42248096	945.6	544
BUSCOvEOG715HT7	Complete	NC_006600.3	49862968	49907204	786.6	403
BUSCOvEOG7G7DBV	Fragmented	NC_006585.3	8134163	8266737	699.5	456
BUSCOvEOG705TF3	Complete	NC_006599.3	21301380	21344251	1029.3	520
BUSCOvEOG7869SP	Complete	NC_006602.3	8434562	8484577	818.6	369
BUSCOvEOG7V44ND	Complete	NC_006620.3	1594390	1653293	902.7	431
BUSCOvEOG7CJWXH	Complete	NC_006605.3	30314080	30414196	793.9	414
BUSCOvEOG71NW1H	Complete	NC_006588.3	6531250	6573235	440	224
BUSCOvEOG7NKD8X	Fragmented	NC_006603.3	24023612	24104229	600.2	285
BUSCOvEOG74F7PS	Complete	NC_006608.3	16418068	16480575	1287.4	630
BUSCOvEOG7T1K2M	Complete	NC_006592.3	23393847	23444918	220.2	142
BUSCOvEOG71K0SD	Complete	NC_006584.3	75685555	75727899	648.3	333
BUSCOvEOG7V70W3	Fragmented	NC_006587.3	76622616	76757127	770.9	380
BUSCOvEOG7BK6H1	Complete	NC_006597.3	26602408	26744872	1015.7	734
BUSCOvEOG7MSFCM	Complete	NC_006589.3	6170755	6213284	718.2	347
BUSCOvEOG7K9CRH	Complete	NC_006584.3	81845795	81900301	1340.9	819
BUSCOvEOG7Z90BH	Complete	NC_006591.3	60355870	60421132	184.3	86
BUSCOvEOG7TB5RF	Complete	NC_006588.3	36395882	36444901	809.6	475
BUSCOvEOG7W6Q8K	Complete	NC_006588.3	10134271	10188987	833.1	467
BUSCOvEOG7R51HJ	Duplicated	NC_006588.3	40370151	40412888	451	193
BUSCOvEOG7B8KT7	Fragmented	NC_006618.3	22062514	22107174	362.2	167
BUSCOvEOG7CZCVG	Complete	NC_006584.3	16441180	16499543	1915.5	1257
BUSCOvEOG7RNCPW	Fragmented	NC_006588.3	39795687	39837403	236.9	171
BUSCOvEOG7QRJJ5	Fragmented	NC_006595.3	39142578	39204410	667.7	307
BUSCOvEOG7C2JPX	Complete	NC_006593.3	36494169	36552504	1480.9	660
BUSCOvEOG7322CM	Complete	NC_006594.3	11313679	11354662	640.3	345
BUSCOvEOG7NGJ16	Complete	NC_006588.3	7267716	7335920	1230.5	620
BUSCOvEOG7THX6M	Complete	NC_006583.3	47580754	47670128	811.8	367
BUSCOvEOG72RFNN	Fragmented	NC_006610.3	29004021	29079860	412.9	172
BUSCOvEOG7VDRCC	Complete	NC_006584.3	19246124	19341040	839.1	408
BUSCOvEOG74N06F	Complete	NC_006591.3	44991049	45046766	663.1	277
BUSCOvEOG77H75G	Complete	NC_006602.3	39803545	39844146	166.6	93
BUSCOvEOG7QZ911	Complete	NC_006608.3	20095437	20142147	811.3	361
BUSCOvEOG7GQRJZ	Complete	NC_006585.3	1683614	1735778	570.9	255
BUSCOvEOG7B2VBC	Complete	NC_006595.3	37908996	37950114	613.3	380
BUSCOvEOG7SXPS4	Fragmented	NC_006588.3	9003136	9049914	1361.8	732
BUSCOvEOG7ZW6RK	Complete	NC_006588.3	68440128	68518793	674.8	325
BUSCOvEOG7JWWTZ	Fragmented	NC_006591.3	55174114	55223396	343.9	194
BUSCOvEOG79PCC9	Complete	NC_006587.3	9603094	9674167	824	382
BUSCOvEOG72577H	Fragmented	NC_006618.3	14456957	14503129	312.9	148
BUSCOvEOG7WDFSJ	Complete	NC_006595.3	4785528	4831164	335.7	176
BUSCOvEOG77H740	Fragmented	NC_006590.3	15773754	15889192	193.1	111
BUSCOvEOG7STTJS	Complete	NC_006602.3	1644612	1691481	428.5	234
BUSCOvEOG75X98N	Fragmented	NC_006589.3	56955674	57023651	699.9	315
BUSCOvEOG7322CB	Complete	NC_006620.3	14815138	14871564	531.9	258
BUSCOvEOG7TF211	Complete	NC_006592.3	25138279	25196948	368.2	228
BUSCOvEOG7FXSP3	Complete	NC_006604.3	5811024	5851755	555	259
BUSCOvEOG7JWWW3	Complete	NC_006593.3	23582448	23626418	271.7	182
BUSCOvEOG7X0P6S	Complete	NC_006593.3	51656104	51698900	538	296
BUSCOvEOG7Q2FVW	Fragmented	NC_006592.3	21761609	21833620	273.2	116
BUSCOvEOG70VX35	Complete	NC_006592.3	68714351	68770677	1118.5	574
BUSCOvEOG7G4J4N	Complete	NC_006590.3	41354195	41403939	572.7	275
BUSCOvEOG71K0SF	Complete	NC_006594.3	38841570	38882566	606.2	267
BUSCOvEOG747H7X	Complete	NC_006584.3	73214586	73256143	487.2	259
BUSCOvEOG7M66X4	Complete	NC_006594.3	20981144	21067779	1299.3	584
BUSCOvEOG7Z0CKB	Complete	NC_006584.3	6810234	6883565	1133.4	720
BUSCOvEOG7DBVV1	Complete	NC_006583.3	75506674	75557962	352.9	200
BUSCOvEOG78KSR7	Fragmented	NC_006615.3	12982982	13117982	886.5	586
BUSCOvEOG7R7WR8	Complete	NC_006585.3	18448216	18502809	279	152
BUSCOvEOG75HTBC	Complete	NC_006612.3	11705363	11762135	944.6	402
BUSCOvEOG7RJHFX	Duplicated	NW_003727700_1	0	27265	447.9	234
BUSCOvEOG7XSN46	Complete	NC_006599.3	56209778	56294512	709.4	345
BUSCOvEOG7615KG	Complete	NC_006583.3	103035459	103076425	441.2	260
BUSCOvEOG7F1ZHB	Complete	NC_006591.3	22068574	22109608	684.5	359
BUSCOvEOG71RR7S	Complete	NC_006586.3	58403635	58470643	1079.8	467
BUSCOvEOG7SN339	Duplicated	NC_006601.3	19657455	19698279	335.2	183
BUSCOvEOG7WQ2H6	Complete	NC_006602.3	32124960	32165649	562.8	237
BUSCOvEOG7WWSZD	Complete	NC_006610.3	14945067	14990413	932.5	435
BUSCOvEOG7KH48J	Duplicated	NC_006587.3	82700125	82740979	425.4	197
BUSCOvEOG7PK3NV	Complete	NC_006596.3	46876273	46966859	637.1	273
BUSCOvEOG7Z6423	Complete	NC_006592.3	43228858	43332569	2032.9	1057
BUSCOvEOG7GF4VK	Fragmented	NC_006588.3	18237747	18285769	208.5	149
BUSCOvEOG79KH5B	Fragmented	NC_006607.3	11722402	11766787	256.3	144
BUSCOvEOG7NCNTC	Complete	NC_006590.3	17285921	17339895	375	201
BUSCOvEOG73V17Z	Fragmented	NC_006588.3	38554254	38611804	844.8	506
BUSCOvEOG7908PS	Complete	NC_006608.3	30666729	30713647	994.1	496
BUSCOvEOG7GJ12B	Fragmented	NC_006602.3	50860087	50947688	1781.6	930
BUSCOvEOG7ZGQTP	Complete	NC_006598.3	27289432	27335047	281.5	133
BUSCOvEOG776MDJ	Fragmented	NC_006599.3	4468504	4525665	364.3	186
BUSCOvEOG72RFNF	Complete	NC_006595.3	18136579	18185028	724.9	362
BUSCOvEOG7VQC3C	Fragmented	NC_006617.3	8287126	8345751	526.5	234
BUSCOvEOG7HTB5F	Complete	NC_006605.3	34816900	34975410	1954.4	863
BUSCOvEOG7J12PP	Complete	NC_006619.3	29664062	29709337	587.8	272
BUSCOvEOG7T1K1J	Fragmented	NC_006584.3	51352641	51418029	332.7	161
BUSCOvEOG7NKD83	Fragmented	NC_006586.3	66480966	66547895	609.5	354
BUSCOvEOG7K9CRN	Fragmented	NC_006592.3	7758056	7853892	356.2	309
BUSCOvEOG7J6T4G	Fragmented	NC_006597.3	53185810	53328091	1427.5	540
BUSCOvEOG7WQ2G4	Complete	NC_006598.3	36201493	36276761	907.6	396
BUSCOvEOG7CZCVW	Complete	NC_006589.3	30368635	30426262	1145.7	529
BUSCOvEOG7THX6Q	Complete	NC_006585.3	29627794	29698030	839.2	541
BUSCOvEOG7HX6DN	Complete	NC_006588.3	54722213	54808636	972.3	446
BUSCOvEOG7M0GFJ	Fragmented	NC_006593.3	54087568	54165220	817.3	343
BUSCOvEOG7SJ6V1	Complete	NC_006590.3	50425751	50491124	486.7	251
BUSCOvEOG7TB5RR	Complete	NC_006597.3	13781913	13849477	433.6	298
BUSCOvEOG7002XK	Fragmented	NC_006589.3	48679012	48816248	1599.2	688
BUSCOvEOG7RFN6F	Complete	NC_006592.3	309514	351325	1034.3	470
BUSCOvEOG75QJST	Fragmented	NC_006591.3	12798956	12865562	557.5	375
BUSCOvEOG751G4M	Fragmented	NC_006585.3	38415694	38486400	340.6	140
BUSCOvEOG776MDZ	Complete	NC_006599.3	36999484	37040558	322.9	231
BUSCOvEOG7QFXTB	Complete	NC_006602.3	14257389	14309039	525.3	253
BUSCOvEOG78D28Q	Complete	NC_006591.3	53247176	53296200	526.2	249
BUSCOvEOG7SFBM8	Complete	NC_006609.3	5242810	5285078	545.3	281
BUSCOvEOG7GB8M8	Complete	NC_006583.3	26920778	26995300	976.6	489
BUSCOvEOG78WDGM	Complete	NC_006584.3	17435246	17476414	555.2	241
BUSCOvEOG7TXD5R	Fragmented	NC_006596.3	1085273	1129776	423.5	189
BUSCOvEOG7TF20G	Complete	NC_006583.3	67701858	67742679	588.2	315
BUSCOvEOG75X98T	Complete	NC_006590.3	47262799	47313345	958.1	442
BUSCOvEOG7QRJHM	Complete	NC_006588.3	68117938	68208043	984.7	518
BUSCOvEOG7HB01S	Complete	NC_006619.3	28976105	29016614	310.8	160
BUSCOvEOG7RBRZ0	Duplicated	NW_003726236_1	27477	70385	845.7	429
BUSCOvEOG7CRNCW	Complete	NC_006618.3	21729460	21784815	693.2	375
BUSCOvEOG7ZKM1J	Complete	NC_006584.3	73566029	73628760	277.6	128
BUSCOvEOG7CC5DZ	Complete	NC_006604.3	60772634	60850039	1114.4	548
BUSCOvEOG754BBT	Duplicated	NC_006587.3	12860634	12969147	2785.1	1272
BUSCOvEOG7DFR1N	Fragmented	NC_006603.3	24115105	24267472	1895.1	1179
BUSCOvEOG70P5M3	Complete	NC_006601.3	50166970	50264175	1227.5	769
BUSCOvEOG754BF0	Complete	NC_006588.3	36858570	36898972	406.3	208
BUSCOvEOG70CJWS	Complete	NC_006592.3	25604943	25661802	932.7	471
BUSCOvEOG7V18DN	Complete	NC_006608.3	22407666	22494373	509.4	259
BUSCOvEOG7FFFFK	Complete	NC_006600.3	50798240	50854661	1087.5	553
BUSCOvEOG7Z0CKG	Fragmented	NC_006610.3	9985590	10105977	1092.4	550
BUSCOvEOG7PRV4Z	Fragmented	NC_006584.3	69701123	69780054	608.9	260
BUSCOvEOG7K3N9D	Complete	NC_006597.3	19311879	19354565	1251.5	724
BUSCOvEOG7BGBB4	Fragmented	NC_006592.3	26902344	26944400	237.3	158
BUSCOvEOG7FBK6X	Complete	NC_006591.3	44985157	45031801	486.7	236
BUSCOvEOG7XSN4D	Complete	NC_006584.3	40295816	40348198	113.8	169
BUSCOvEOG75TF2F	Fragmented	NC_006586.3	65510300	65557089	605	341
BUSCOvEOG76MD0T	Complete	NC_006591.3	45215746	45258975	244.6	110
BUSCOvEOG7CRNCK	Fragmented	NC_006597.3	19644630	19744338	1087.7	451
BUSCOvEOG72576X	Fragmented	NC_006620.3	21287063	21330632	547.6	330
BUSCOvEOG7V70WT	Complete	NC_006600.3	25368290	25420706	380	261
BUSCOvEOG79W3W8	Complete	NC_006586.3	39224463	39267160	601	314
BUSCOvEOG7C2JQF	Fragmented	NC_006619.3	7055659	7159933	546.4	291
BUSCOvEOG7W0ZSR	Complete	NC_006610.3	11498866	11558436	966	477
BUSCOvEOG7DRBSP	Complete	NC_006600.3	53835288	53881652	362.9	247
BUSCOvEOG7D54C4	Complete	NC_006590.3	14866641	14922946	577	297
BUSCOvEOG7MKPVG	Complete	NC_006603.3	34929391	35046576	1420.9	633
BUSCOvEOG7GF4TM	Fragmented	NC_006601.3	13176153	13278179	964.1	459
BUSCOvEOG7KSQZ4	Complete	NC_006617.3	22804397	22901279	1811.4	1012
BUSCOvEOG7SJ6T9	Complete	NC_006587.3	55698524	55764618	1084.6	512
BUSCOvEOG7FTXFH	Complete	NC_006600.3	32286588	32371390	323.9	201
BUSCOvEOG73R51H	Fragmented	NC_006588.3	44457087	44498028	207.2	307
BUSCOvEOG7WSXR2	Complete	NC_006602.3	43323714	43390605	602.6	273
BUSCOvEOG7WQ2H0	Complete	NC_006589.3	16612209	16682846	444.9	206
BUSCOvEOG7FFFG5	Complete	NC_006599.3	51349342	51396324	432.1	245
BUSCOvEOG78PNZX	Fragmented	NC_006586.3	50296233	50347595	981.9	468
BUSCOvEOG7S4QX5	Fragmented	NC_006609.3	33353770	33417932	213.2	111
BUSCOvEOG7HTB65	Complete	NC_006593.3	1658983	1766456	559.7	244
BUSCOvEOG7T4F7V	Complete	NC_006610.3	5997599	6085812	1347.3	567
BUSCOvEOG7CG1P1	Fragmented	NC_006612.3	28831374	28920459	705.9	358
BUSCOvEOG7B8KSK	Complete	NC_006590.3	3228755	3276663	1465.2	637
BUSCOvEOG7D549Z	Complete	NC_006587.3	4861866	4956770	1554.3	709
BUSCOvEOG71G4J4	Fragmented	NC_006615.3	25623973	25734564	752.4	526
BUSCOvEOG7ZGQSX	Complete	NC_006584.3	73188581	73241899	487.7	264
BUSCOvEOG70VX42	Complete	NC_006615.3	17746601	17828697	1183.4	758
BUSCOvEOG72576J	Fragmented	NC_006614.3	13479080	13538147	316.5	235
BUSCOvEOG7XPRVH	Complete	NC_006586.3	8113670	8155850	1620.7	725
BUSCOvEOG74XKW5	Fragmented	NC_006600.3	10839443	10975571	1514.7	685
BUSCOvEOG73V19X	Complete	NC_006587.3	81623316	81666937	449	383
BUSCOvEOG7GB8KS	Complete	NC_006594.3	48782245	48861750	854.3	499
BUSCOvEOG7CZCVM	Complete	NC_006602.3	5140566	5202316	1445	734
BUSCOvEOG7QZ913	Complete	NC_006587.3	33447944	33489659	948	592
BUSCOvEOG7J3XXG	Complete	NC_006602.3	42545353	42628188	663.3	366
BUSCOvEOG7H1C9B	Fragmented	NC_006610.3	5046338	5086817	334.1	172
BUSCOvEOG7WHB01	Fragmented	NC_006610.3	34873752	34954514	1649.3	837
BUSCOvEOG72JQ4P	Complete	NC_006587.3	1002915	1101347	1019.3	773
BUSCOvEOG7N05VR	Fragmented	NC_006594.3	12076812	12125633	267.5	145
BUSCOvEOG77M3BQ	Complete	NC_006590.3	13789891	13857314	851.1	421
BUSCOvEOG70K9DT	Complete	NC_006593.3	51268194	51313993	233.3	137
BUSCOvEOG7P2RGC	Duplicated	NC_006599.3	21656353	21707056	905.4	412
BUSCOvEOG722BZB	Complete	NC_006601.3	22815873	22924082	2346.7	1166
BUSCOvEOG7DJM9G	Complete	NC_006605.3	8104093	8190444	643	333
BUSCOvEOG7FBK6N	Complete	NC_006587.3	40853731	40939246	1181.1	574
BUSCOvEOG7VMGV2	Complete	NC_006620.3	21858747	21911368	888.9	524
BUSCOvEOG7TTHZR	Complete	NC_006610.3	21641932	21690929	369.5	205
BUSCOvEOG7ZGQSP	Complete	NC_006594.3	48525466	48582117	386.3	171
BUSCOvEOG7615JX	Fragmented	NC_006583.3	113224598	113278069	175.9	100
BUSCOvEOG70P5MM	Complete	NC_006594.3	11944476	11987995	803.4	433
BUSCOvEOG7SN339	Duplicated	NC_006598.3	27580270	27637843	393.5	197
BUSCOvEOG7908PB	Complete	NC_006591.3	11728868	11793619	1515.3	743
BUSCOvEOG7NZW71	Duplicated	NC_006594.3	36941340	36981837	359.5	589
BUSCOvEOG7WDFR5	Complete	NC_006619.3	6412404	6519178	320.8	145
BUSCOvEOG7DNGJ3	Fragmented	NC_006604.3	31987758	32067527	639.5	383
BUSCOvEOG770VWN	Complete	NC_006591.3	790643	869537	590.9	698
BUSCOvEOG7BCG2H	Complete	NC_006608.3	38864893	38905702	472.1	269
BUSCOvEOG7WWSZ0	Duplicated	NC_006594.3	2678017	2731179	1136.6	510
BUSCOvEOG7TF1ZG	Complete	NC_006589.3	64744929	64822091	2012.6	991
BUSCOvEOG7G7DDR	Complete	NC_006598.3	11340432	11383049	330.2	151
BUSCOvEOG7CZCV9	Complete	NC_006604.3	17131916	17175892	1818.5	851
BUSCOvEOG7XKWNW	Complete	NC_006583.3	34947326	35004133	238.7	123
BUSCOvEOG77PZK9	Fragmented	NC_006615.3	13788850	13863147	965.5	479
BUSCOvEOG7N05VS	Complete	NC_006598.3	40990607	41031388	399.3	226
BUSCOvEOG78960R	Fragmented	NC_006606.3	3007306	3226007	462.4	275
BUSCOvEOG7BVT8R	Complete	NC_006591.3	44803994	44849949	321.9	167
BUSCOvEOG7NKD8K	Fragmented	NC_006593.3	61394697	61476703	321.4	170
BUSCOvEOG7Z0CKZ	Complete	NC_006612.3	29338897	29395277	518.1	227
BUSCOvEOG77PZM4	Complete	NC_006588.3	31755833	31818731	1083.6	721
BUSCOvEOG73V17V	Complete	NC_006591.3	22481553	22547835	1396.9	846
BUSCOvEOG7S4QW0	Complete	NC_006602.3	54127706	54194603	806.1	412
BUSCOvEOG7J6T4J	Complete	NC_006594.3	7481601	7546080	816.4	345
BUSCOvEOG7XKWMX	Complete	NC_006599.3	60776786	60822540	833.6	483
BUSCOvEOG7KD81K	Complete	NC_006606.3	24376266	24419865	1033	499
BUSCOvEOG7FTXDV	Fragmented	NC_006583.3	36850621	36899288	241.8	123
BUSCOvEOG73BP36	Complete	NC_006594.3	3795303	3841273	607.6	335
BUSCOvEOG7DBVVH	Fragmented	NC_006586.3	8170866	8224077	263.7	201
BUSCOvEOG7CJWX8	Complete	NC_006606.3	23954236	24011876	922.8	474
BUSCOvEOG7KM0GZ	Fragmented	NC_006598.3	8555075	8634636	493.9	258
BUSCOvEOG76DNG1	Fragmented	NC_006586.3	14041140	14120948	1432.8	861
BUSCOvEOG776MCZ	Fragmented	NC_006586.3	20119526	20198039	945	446
BUSCOvEOG7KPVR5	Complete	NC_006608.3	937132	985324	689.1	316
BUSCOvEOG7STTJ4	Complete	NC_006587.3	26193955	26239605	1146.6	531
BUSCOvEOG7TF210	Complete	NC_006584.3	35725928	35772120	299.1	184
BUSCOvEOG7F7Q0H	Complete	NC_006609.3	19964322	20041034	414	213
BUSCOvEOG7FJ9Q5	Fragmented	NC_006602.3	1748449	1899293	458.8	222
BUSCOvEOG7VT7BD	Complete	NC_006587.3	75173424	75234309	761.2	398
BUSCOvEOG7FR25S	Fragmented	NC_006603.3	47695613	47786365	445	227
BUSCOvEOG7Z37TX	Complete	NC_006597.3	52206478	52289470	696.2	379
BUSCOvEOG7QRJH8	Complete	NC_006612.3	7525153	7571982	2590.4	1366
BUSCOvEOG7NGJ20	Fragmented	NC_006606.3	4695801	4747809	363.7	177
BUSCOvEOG73V185	Fragmented	NC_006605.3	27049722	27121186	467.8	218
BUSCOvEOG7ZKM10	Complete	NC_006584.3	84329655	84373656	702.8	282
BUSCOvEOG7S1VN7	Complete	NC_006594.3	65194484	65248870	547.8	245
BUSCOvEOG7NGJ1C	Fragmented	NC_006612.3	11747166	11808274	829.4	481
BUSCOvEOG7908P6	Complete	NC_006609.3	45105923	45207788	2164.9	1177
BUSCOvEOG7R257G	Complete	NC_006594.3	11483508	11534929	1599.1	864
BUSCOvEOG7Q5B3W	Complete	NC_006620.3	83802	129367	782	375
BUSCOvEOG7HX6F0	Complete	NC_006606.3	35798468	35872741	820.7	361
BUSCOvEOG7B2V9J	Fragmented	NC_006610.3	14358857	14424467	1530.9	703
BUSCOvEOG789610	Complete	NC_006583.3	21143143	21207938	925.5	498
BUSCOvEOG7M3BPZ	Fragmented	NC_006614.3	123030	163938	204	131
BUSCOvEOG7GTMSM	Fragmented	NC_006597.3	36524758	36607755	662.7	391
BUSCOvEOG70S1W4	Complete	NC_006599.3	20773964	20826772	673.6	323
BUSCOvEOG75QJSP	Fragmented	NC_006607.3	43106134	43253225	449.2	261
BUSCOvEOG7VHMM5	Complete	NC_006616.3	6050277	6118296	1149	607
BUSCOvEOG705TGH	Complete	NC_006589.3	27258254	27316662	231.7	114
BUSCOvEOG7B003S	Complete	NC_006586.3	6098414	6141979	493.2	220
BUSCOvEOG7RNCP0	Fragmented	NC_006619.3	14572554	14650225	1428	674
BUSCOvEOG722C0J	Complete	NC_006602.3	38978040	39021739	735.8	351
BUSCOvEOG7ZGQSF	Fragmented	NC_006614.3	37637121	37698145	621.7	276
BUSCOvEOG7TMSH1	Complete	NC_006609.3	1978313	2021001	328.8	167
BUSCOvEOG7BP2SK	Fragmented	NC_006607.3	34167897	34215588	335.3	256
BUSCOvEOG7K3N8M	Complete	NC_006603.3	37167238	37243602	1843.3	803
BUSCOvEOG72BZPK	Complete	NC_006591.3	37178601	37260916	635.7	325
BUSCOvEOG7576M4	Complete	NC_006590.3	53751839	53837816	1286.6	599
BUSCOvEOG77WQ3W	Complete	NC_006593.3	51041691	51084033	286.8	146
BUSCOvEOG780KBT	Complete	NC_006592.3	38062589	38107450	400.9	214
BUSCOvEOG7FJ9QM	Complete	NC_006594.3	44326755	44391989	189.4	120
BUSCOvEOG79KH4P	Fragmented	NC_006597.3	2549538	2605051	572.5	312
BUSCOvEOG70VX41	Complete	NC_006608.3	5992674	6041472	554.3	268
BUSCOvEOG7K9CS1	Complete	NC_006612.3	16181592	16240114	1042	517
BUSCOvEOG70P5M6	Complete	NC_006589.3	8476287	8532364	1482	708
BUSCOvEOG70S1VR	Complete	NC_006586.3	8969562	9044032	810	353
BUSCOvEOG7SQZ97	Fragmented	NC_006603.3	25795498	25872785	522.3	296
BUSCOvEOG7B003P	Fragmented	NC_006585.3	52673248	52744531	402.3	258
BUSCOvEOG7X3JF4	Complete	NC_006585.3	13653785	13762807	904	464
BUSCOvEOG7WWSZH	Fragmented	NC_006592.3	34889457	34960781	439.7	205
BUSCOvEOG7QZ90R	Complete	NC_006599.3	48269500	48349472	565.8	445
BUSCOvEOG7GJ13N	Complete	NC_006591.3	49808382	49854610	499.9	360
BUSCOvEOG734XKS	Complete	NC_006610.3	24684791	24743159	1652.3	1005
BUSCOvEOG7FTXD2	Complete	NC_006615.3	8022847	8080092	1503.2	796
BUSCOvEOG7G4J3S	Complete	NC_006607.3	17395482	17566750	1171.4	540
BUSCOvEOG7DRBS3	Fragmented	NC_006599.3	22749352	22828313	540.4	284
BUSCOvEOG7FN5X3	Fragmented	NC_006587.3	29557766	29627398	411.8	329
BUSCOvEOG7J12PM	Complete	NC_006583.3	113311250	113363727	737.5	374
BUSCOvEOG7QJT36	Complete	NC_006590.3	41432374	41472871	370.1	166
BUSCOvEOG7BK6J0	Fragmented	NC_006615.3	18302635	18360080	512.2	251
BUSCOvEOG7WM68D	Fragmented	NC_006587.3	82188916	82230875	397.5	239
BUSCOvEOG7SQZ9D	Complete	NC_006591.3	45884938	45977322	1227.4	708
BUSCOvEOG70K9CQ	Complete	NC_006591.3	22411818	22458314	376.4	256
BUSCOvEOG76MD0F	Fragmented	NC_006592.3	1961736	2014625	241.5	105
BUSCOvEOG7NW0ZN	Complete	NC_006592.3	62705499	62845128	1631.1	907
BUSCOvEOG7D54BM	Fragmented	NC_006616.3	25052000	25108248	250	149
BUSCOvEOG7RV46B	Complete	NC_006591.3	34168544	34209080	379.4	179
BUSCOvEOG77H73G	Fragmented	NC_006592.3	56116368	56175108	1172.9	563
BUSCOvEOG7VX3JW	Complete	NC_006589.3	64224787	64323538	957.8	426
BUSCOvEOG77PZM9	Fragmented	NC_006590.3	34682933	34744403	543	248
BUSCOvEOG7S4QWQ	Complete	NC_006608.3	7548365	7599804	226.2	159
BUSCOvEOG7HHQGH	Complete	NC_006606.3	25036103	25089475	521.6	254
BUSCOvEOG7MPK3G	Complete	NC_006593.3	27472187	27604450	907.2	372
BUSCOvEOG77H756	Complete	NC_006590.3	50061963	50104517	270.2	126
BUSCOvEOG74J3XM	Complete	NC_006591.3	42602538	42659587	1392.7	682
BUSCOvEOG75HTC6	Fragmented	NC_006606.3	41645347	41726216	311.2	139
BUSCOvEOG7KPVQ8	Complete	NC_006594.3	72286175	72370804	867.2	657
BUSCOvEOG7RR7WQ	Complete	NC_006585.3	58207187	58291359	1130.3	560
BUSCOvEOG7HX6F5	Complete	NC_006602.3	40607422	40662591	986.3	653
BUSCOvEOG7KM0H3	Complete	NC_006589.3	19425648	19500063	624	319
BUSCOvEOG74TQN3	Complete	NC_006591.3	19940910	20044363	1547	1122
BUSCOvEOG77H733	Fragmented	NC_006611.3	6556	263891	639.1	426
BUSCOvEOG73BP22	Complete	NC_006608.3	830662	959909	3374.1	1926
BUSCOvEOG79GMXJ	Fragmented	NC_006609.3	31496509	31545493	315.3	138
BUSCOvEOG7M9367	Complete	NC_006585.3	62950879	63006935	317.3	153
BUSCOvEOG7CJWXB	Complete	NC_006596.3	3100981	3169668	476.2	291
BUSCOvEOG7BP2SG	Fragmented	NC_006618.3	26117764	26188090	201.2	101
BUSCOvEOG78SJ77	Fragmented	NC_006603.3	40891131	41009346	390.1	208
BUSCOvEOG7TQNPV	Complete	NC_006584.3	68787979	68844437	784.9	387
BUSCOvEOG71RR87	Complete	NC_006602.3	37760833	37804115	588.7	396
BUSCOvEOG7STTM3	Complete	NC_006592.3	68896136	68947377	204.2	95
BUSCOvEOG7TF20F	Complete	NC_006591.3	44183707	44229372	820.9	503
BUSCOvEOG7PVQDN	Complete	NC_006602.3	39790734	39834025	209.6	124
BUSCOvEOG7H9ZZT	Fragmented	NC_006610.3	6824483	6924995	951.9	488
BUSCOvEOG70S1TW	Complete	NC_006612.3	10243823	10355360	2300.9	1533
BUSCOvEOG7N5X95	Complete	NC_006593.3	50513456	50562996	900.9	677
BUSCOvEOG73JDJW	Complete	NC_006608.3	35312808	35353940	647.2	362
BUSCOvEOG7QNP9P	Complete	NC_006600.3	52809044	52851182	329.6	225
BUSCOvEOG7PG7DT	Fragmented	NC_006586.3	25379233	25440328	583.9	269
BUSCOvEOG7JDJNC	Complete	NC_006584.3	44028116	44073374	480.6	244
BUSCOvEOG71ZGQB	Complete	NC_006587.3	65591307	65683066	1279	695
BUSCOvEOG7SBGCD	Complete	NC_006591.3	5193289	5245566	644.5	318
BUSCOvEOG744MZS	Fragmented	NC_006604.3	50465503	50568766	997	442
BUSCOvEOG74F7QB	Fragmented	NC_006590.3	2323533	2406683	610.7	273
BUSCOvEOG7FR26M	Complete	NC_006599.3	29930491	29971249	484.1	254
BUSCOvEOG77WQ2B	Complete	NC_006619.3	23347732	23436113	1389.2	778
BUSCOvEOG76DNH3	Complete	NC_006590.3	48311026	48353464	793.3	378
BUSCOvEOG7B2VC0	Fragmented	NC_006590.3	3690577	3732689	575	285
BUSCOvEOG7C2JR8	Complete	NC_006585.3	39402377	39453870	432.5	182
BUSCOvEOG7BK6H5	Complete	NC_006591.3	49073468	49128342	593	534
BUSCOvEOG7PK3NP	Fragmented	NC_006588.3	49819182	49879265	376.9	203
BUSCOvEOG78PP0P	Complete	NC_006609.3	45657239	45705077	507.9	304
BUSCOvEOG72FTXB	Complete	NC_006592.3	30908364	30964897	764	402
BUSCOvEOG76DNGS	Fragmented	NC_006593.3	53774027	53828531	426.8	257
BUSCOvEOG7J3XX9	Complete	NC_006583.3	70441776	70503050	517.4	233
BUSCOvEOG7V18D1	Fragmented	NC_006583.3	85941305	86039114	2209.7	1056
BUSCOvEOG7X98WN	Fragmented	NC_006600.3	50816107	50887544	1166.1	538
BUSCOvEOG705TF1	Complete	NC_006600.3	34550652	34611654	964.7	468
BUSCOvEOG7K9CRJ	Fragmented	NC_006596.3	59931590	60013400	1412.4	698
BUSCOvEOG7Z642C	Fragmented	NC_006606.3	27134331	27199107	651.2	320
BUSCOvEOG70S1VB	Complete	NC_006599.3	63656819	63707497	960.8	552
BUSCOvEOG7C5DZ5	Fragmented	NC_006587.3	24828641	24917515	412.6	270
BUSCOvEOG7SXPSK	Complete	NC_006594.3	54751423	54792502	794.2	359
BUSCOvEOG7W6Q8R	Complete	NC_006604.3	58882741	58963317	539.7	276
BUSCOvEOG7N05T9	Complete	NC_006612.3	31464476	31644660	1069.2	535
BUSCOvEOG7TMSG0	Fragmented	NC_006590.3	17477572	17548069	677.7	327
BUSCOvEOG7TF1ZX	Complete	NC_006599.3	34413404	34482659	1201.5	632
BUSCOvEOG7TTHXG	Complete	NC_006605.3	50448466	50578868	325.5	235
BUSCOvEOG7HHQFZ	Fragmented	NC_006591.3	1650310	1747918	962.8	429
BUSCOvEOG7T4F85	Complete	NC_006606.3	11886297	11933737	1074.8	570
BUSCOvEOG7K9CSM	Complete	NC_006583.3	19151448	19217381	551.9	235
BUSCOvEOG7XWHBW	Complete	NC_006592.3	26575873	26632562	639.4	277
BUSCOvEOG7TXD5V	Fragmented	NC_006611.3	17888045	17986432	233.9	116
BUSCOvEOG7BGB9D	Fragmented	NC_006604.3	49268346	49354162	546.3	259
BUSCOvEOG7X6DPF	Complete	NC_006614.3	11582697	11636679	700	336
BUSCOvEOG7SQZ8W	Fragmented	NC_006610.3	24503287	24612043	1250.2	712
BUSCOvEOG7M3BQX	Complete	NC_006590.3	47621954	47666007	284.7	148
BUSCOvEOG76HHQ9	Complete	NC_006592.3	9721	51550	1008.4	545
BUSCOvEOG7S4QWV	Complete	NC_006611.3	39714799	39755468	450.8	243
BUSCOvEOG7Z37T7	Complete	NC_006606.3	27314419	27409137	1168.1	518
BUSCOvEOG783FHT	Complete	NC_006585.3	26644344	26719044	2282.6	1329
BUSCOvEOG7PK3N7	Fragmented	NC_006587.3	80656965	80757357	672.3	422
BUSCOvEOG773R5M	Complete	NC_006598.3	22681739	22733892	552.5	311
BUSCOvEOG7Z6436	Complete	NC_006612.3	32227771	32277480	527.7	265
BUSCOvEOG747H7D	Complete	NC_006588.3	5683241	5739439	474.9	310
BUSCOvEOG7ZCVJT	Complete	NC_006604.3	55547995	55629210	660.5	295
BUSCOvEOG7FN5X4	Fragmented	NC_006591.3	4883487	4959883	997.4	404
BUSCOvEOG72Z644	Complete	NC_006596.3	36907806	36966036	943	549
BUSCOvEOG78PP08	Complete	NC_006610.3	13238912	13286254	775.1	338
BUSCOvEOG7PG7FG	Complete	NC_006594.3	62541458	62621087	603.5	291
BUSCOvEOG72RFND	Complete	NC_006584.3	40903265	40944515	801.7	418
BUSCOvEOG73XWH7	Complete	NC_006584.3	23287420	23359784	1336.2	726
BUSCOvEOG7ZCVJV	Complete	NC_006588.3	59476832	59546759	530.2	230
BUSCOvEOG7KPVQF	Fragmented	NC_006597.3	6555012	6601765	664.7	353
BUSCOvEOG71ZGQV	Fragmented	NC_006593.3	56255498	56299373	634.7	300
BUSCOvEOG7R51H8	Complete	NC_006591.3	25751008	25795885	630.1	315
BUSCOvEOG7R51HV	Complete	NC_006594.3	416349	461072	392.6	260
BUSCOvEOG7FFFFD	Complete	NC_006610.3	2151440	2238765	1123.9	585
BUSCOvEOG7PRV4G	Complete	NC_006584.3	10718192	10823822	797.6	358
BUSCOvEOG7X3JF6	Complete	NC_006599.3	56787050	56853614	506.6	241
BUSCOvEOG71RR7Q	Fragmented	NC_006620.3	2017450	2082035	438.1	236
BUSCOvEOG7VX3KG	Complete	NC_006594.3	46950298	47011821	343.8	170
BUSCOvEOG7TXD62	Complete	NC_006606.3	21006956	21086390	607.6	321
BUSCOvEOG74J3ZB	Complete	NC_006584.3	35780020	35823193	456.3	326
BUSCOvEOG77WQ2P	Fragmented	NC_006608.3	30019147	30068201	697.4	348
BUSCOvEOG7NGJ2S	Complete	NC_006583.3	99386322	99428147	469.3	222
BUSCOvEOG7BVT71	Complete	NC_006599.3	37878247	37969589	1905.6	879
BUSCOvEOG7RR7XS	Fragmented	NC_006588.3	39836249	39876383	133.7	184
BUSCOvEOG7JM933	Complete	NC_006606.3	18381606	18427978	1177.9	671
BUSCOvEOG7J6T4D	Complete	NC_006598.3	44598782	44645906	1444.2	757
BUSCOvEOG7C2JQH	Complete	NC_006591.3	31754602	31819197	571.4	308
BUSCOvEOG779GNV	Fragmented	NC_006588.3	19317588	19382569	118.2	81
BUSCOvEOG7CRNDH	Complete	NC_006584.3	58934435	58982448	521.1	237
BUSCOvEOG7Z37T3	Complete	NC_006612.3	29686077	29796650	2490	1227
BUSCOvEOG7XPRVK	Complete	NC_006592.3	17033836	17075823	1080.6	538
BUSCOvEOG73JDJD	Complete	NC_006587.3	56678524	56732508	889.2	530
BUSCOvEOG7S7M3F	Complete	NC_006616.3	8033370	8130773	2078	1487
BUSCOvEOG7ZSBHT	Complete	NC_006591.3	26601164	26665971	722	377
BUSCOvEOG78SJ6W	Complete	NC_006600.3	54028594	54081367	1130.9	730
BUSCOvEOG7M3BPC	Complete	NC_006586.3	23498183	23558920	868.5	402
BUSCOvEOG7THX70	Fragmented	NC_006610.3	27372741	27435966	290.2	202
BUSCOvEOG73N8SR	Complete	NC_006593.3	41546408	41591163	855.8	474
BUSCOvEOG7JDJMQ	Fragmented	NC_006594.3	12021918	12089704	923.3	533
BUSCOvEOG7NZW71	Duplicated	NC_006584.3	76283789	76326818	1842.4	1023
BUSCOvEOG77STTQ	Complete	NC_006587.3	77346641	77397740	631	341
BUSCOvEOG7F1ZH0	Fragmented	NC_006595.3	37216101	37259221	241.5	148
BUSCOvEOG7M0GFN	Complete	NC_006616.3	11503844	11559792	757.3	438
BUSCOvEOG7G7DCR	Fragmented	NC_006595.3	22553245	22628371	125	65
BUSCOvEOG708PNP	Fragmented	NC_006590.3	33752055	33863863	301.7	155
BUSCOvEOG78D27P	Complete	NC_006583.3	120432523	120475723	2382.5	1071
BUSCOvEOG7B002P	Complete	NC_006600.3	47197941	47274514	714.8	405
BUSCOvEOG7PK3Q3	Complete	NC_006586.3	52517543	52560500	460.6	228
BUSCOvEOG7R51HJ	Duplicated	NC_006589.3	68496632	68537425	200.1	178
BUSCOvEOG71K0RC	Complete	NC_006597.3	51332060	51447209	2186.8	1248
BUSCOvEOG7QFXVD	Complete	NC_006597.3	4790352	4877908	273	208
BUSCOvEOG75TF1W	Complete	NC_006590.3	63096024	63154298	1564.5	837
BUSCOvEOG7CVHNK	Complete	NC_006607.3	35120969	35163060	542.1	273
BUSCOvEOG7FJ9R2	Duplicated	NC_006585.3	32465195	32505583	164	87
BUSCOvEOG7GXH22	Complete	NC_006587.3	34956846	35002122	393.1	197
BUSCOvEOG7D54B4	Complete	NC_006588.3	39787280	39834406	1323.8	761
BUSCOvEOG7QZ910	Fragmented	NC_006606.3	42348211	42404155	574.4	249
BUSCOvEOG7QFXTF	Fragmented	NC_006599.3	1850298	1926888	192	103
BUSCOvEOG74N073	Duplicated	NC_006594.3	54483666	54524148	354.2	161
BUSCOvEOG7002ZF	Fragmented	NC_006620.3	19559848	19619043	419.6	250
BUSCOvEOG7BK6JR	Complete	NC_006592.3	27675598	27727215	301.3	180
BUSCOvEOG708PP3	Complete	NC_006612.3	7715901	7760129	1060.7	552
BUSCOvEOG79PCBQ	Complete	NC_006618.3	25025735	25089452	1468.8	964
BUSCOvEOG796157	Fragmented	NC_006587.3	70233494	70320745	408.5	269
BUSCOvEOG71ZGQN	Fragmented	NC_006593.3	54895224	54955482	419.7	199
BUSCOvEOG77WQ2X	Fragmented	NC_006597.3	44212040	44262228	294	152
BUSCOvEOG7ZPG9S	Complete	NC_006588.3	7748642	7791315	317.4	159
BUSCOvEOG7DBVTJ	Complete	NC_006607.3	30025424	30127051	875.4	502
BUSCOvEOG712NK4	Fragmented	NC_006587.3	64273380	64357004	701.9	366
BUSCOvEOG7XSN5B	Complete	NC_006599.3	13246674	13287237	322.6	193
BUSCOvEOG76HHQX	Complete	NC_006593.3	67282580	67325820	729.9	405
BUSCOvEOG7W6Q8G	Complete	NC_006590.3	32775380	32849362	862.7	413
BUSCOvEOG7RBRZ0	Duplicated	NC_006598.3	10428062	10470970	872.3	467
BUSCOvEOG7QJT1M	Complete	NC_006588.3	25696730	25754468	930.1	561
BUSCOvEOG7JDJP6	Complete	NC_006592.3	26674986	26721110	204	94
BUSCOvEOG70S1V0	Complete	NC_006613.3	11835900	11879397	1978.1	1158
BUSCOvEOG70S1W3	Fragmented	NC_006612.3	10037866	10083793	523.1	288
BUSCOvEOG7HMKPN	Complete	NC_006606.3	26486501	26555684	1462.5	764
BUSCOvEOG7FN5X6	Complete	NC_006588.3	76828604	76885194	975.6	557
BUSCOvEOG77WQ28	Fragmented	NC_006615.3	29966789	30023742	928.9	506
BUSCOvEOG734XKX	Complete	NC_006615.3	5427908	5479104	666	270
BUSCOvEOG7BVT79	Complete	NC_006589.3	2482283	2542708	625	358
BUSCOvEOG79PCC2	Complete	NC_006589.3	31222734	31275989	1531.7	937
BUSCOvEOG789623	Fragmented	NC_006614.3	7124083	7182632	294.9	130
BUSCOvEOG7H1C85	Fragmented	NC_006583.3	57222116	57316543	1276.6	576
BUSCOvEOG7CRNF6	Complete	NC_006588.3	40394415	40436739	302.5	149
BUSCOvEOG7JT1KM	Complete	NC_006617.3	5089679	5139654	462.1	310
BUSCOvEOG7NP8JT	Complete	NC_006590.3	65106253	65149450	290.6	137
BUSCOvEOG7VT7BX	Fragmented	NC_006612.3	19159152	19199679	330.7	152
BUSCOvEOG734XKZ	Complete	NC_006597.3	16057525	16105441	586	332
BUSCOvEOG7FR25B	Complete	NC_006590.3	38897922	38972402	1296.5	626
BUSCOvEOG7PRV41	Complete	NC_006620.3	1561130	1615953	1686	752
BUSCOvEOG7BGB8X	Fragmented	NC_006594.3	20497958	20582001	266.5	117
BUSCOvEOG78PNZK	Fragmented	NC_006599.3	49579626	49629163	675.1	365
BUSCOvEOG7GXH29	Complete	NC_006608.3	16385026	16441438	362.8	210
BUSCOvEOG7FTXCV	Complete	NC_006583.3	106282659	106338458	1663	872
BUSCOvEOG7615KF	Duplicated	NC_006590.3	34749687	34790004	172.8	83
BUSCOvEOG7TQNP5	Complete	NC_006600.3	42271126	42348502	2838.4	1510
BUSCOvEOG74QVFJ	Complete	NC_006614.3	32095025	32142197	552.5	287
BUSCOvEOG7VX3K3	Complete	NC_006612.3	23841557	23921888	1331.6	856
BUSCOvEOG73BP25	Complete	NC_006602.3	5624380	5727753	1641	775
BUSCOvEOG776MCC	Complete	NC_006595.3	37797647	37845092	1055.9	600
BUSCOvEOG7CNS4F	Complete	NC_006593.3	67517828	67600162	1376.7	940
BUSCOvEOG7KSR0K	Complete	NC_006591.3	18454617	18502032	454.3	229
BUSCOvEOG7615JG	Complete	NC_006590.3	41338851	41389707	685.6	320
BUSCOvEOG7QRJJF	Complete	NC_006606.3	15796827	15854355	289.4	163
BUSCOvEOG7WHB0X	Complete	NC_006599.3	21097283	21140031	350.2	206
BUSCOvEOG7MW9KM	Complete	NC_006594.3	49087526	49145566	1564.3	763
BUSCOvEOG7K3N9F	Complete	NC_006591.3	4686697	4732212	269.5	155
BUSCOvEOG7S4QW4	Complete	NC_006608.3	813789	856677	901.2	490
BUSCOvEOG7D80KW	Complete	NC_006597.3	15002815	15046267	656	364
BUSCOvEOG7N5XCB	Complete	NC_006585.3	53290409	53331672	325.1	179
BUSCOvEOG7GXH19	Complete	NC_006602.3	12427850	12492046	1062.3	486
BUSCOvEOG77STT0	Fragmented	NC_006585.3	52565005	52648185	1275.4	668
BUSCOvEOG7BCG17	Fragmented	NC_006590.3	62422375	62511898	1495	714
BUSCOvEOG7GF4V3	Fragmented	NC_006609.3	41874729	41924658	656.2	363
BUSCOvEOG7J12NH	Complete	NC_006615.3	25386143	25452556	2337	1039
BUSCOvEOG7P2RGP	Complete	NC_006602.3	40633860	40676616	751	409
BUSCOvEOG7M3BQ6	Complete	NC_006584.3	58516148	58568547	339.7	211
BUSCOvEOG76HHQ3	Complete	NC_006585.3	13213594	13294072	1421.6	665
BUSCOvEOG7Z0CK1	Complete	NC_006609.3	42806713	42931929	2457.9	1606
BUSCOvEOG79CRPH	Complete	NC_006595.3	16193215	16239242	502.5	247
BUSCOvEOG7PK3N6	Fragmented	NC_006600.3	42912632	43004015	1420.8	692
BUSCOvEOG7934XM	Complete	NC_006602.3	37037036	37107742	1233.5	732
BUSCOvEOG7RJHF7	Fragmented	NW_003726236_1	0	36278	741.3	445
BUSCOvEOG7CNS4T	Fragmented	NC_006599.3	59307914	59417472	597.9	267
BUSCOvEOG7WM677	Complete	NC_006594.3	55459115	55601748	939.7	423
BUSCOvEOG7QJT1K	Complete	NC_006602.3	54292678	54353962	1549.2	689
BUSCOvEOG7CZCWP	Complete	NC_006617.3	13334992	13375726	483.1	245
BUSCOvEOG77H74D	Fragmented	NW_003726526_1	0	33826	229.4	173
BUSCOvEOG7Z6420	Complete	NC_006608.3	11104020	11185557	1071.4	711
BUSCOvEOG7J12NQ	Complete	NC_006591.3	35960596	36065923	987.5	431
BUSCOvEOG7QC2KZ	Complete	NC_006597.3	8686108	8737359	408.4	196
BUSCOvEOG7BVT76	Fragmented	NC_006600.3	14873236	14958097	582.9	287
BUSCOvEOG77M3B7	Complete	NC_006613.3	39489005	39579766	2534.6	1737
BUSCOvEOG79CRND	Complete	NC_006607.3	51436495	51512999	715.8	393
BUSCOvEOG7PCC7K	Complete	NC_006602.3	42034244	42077886	160.9	84
BUSCOvEOG7PK3NF	Complete	NC_006618.3	2679609	2796657	1035.7	502
BUSCOvEOG76T4DR	Complete	NC_006620.3	21875603	21954541	1953.9	1094
BUSCOvEOG7CG1P4	Complete	NC_006598.3	36442321	36495741	474.6	316
BUSCOvEOG78GXGM	Complete	NC_006599.3	54426267	54500743	1048.8	837
BUSCOvEOG7N05TQ	Complete	NC_006594.3	8783296	8850241	926.6	478
BUSCOvEOG7WHB09	Fragmented	NC_006605.3	4092425	4215760	1741.4	784
BUSCOvEOG7CVHND	Complete	NC_006610.3	29773011	29834902	767.3	523
BUSCOvEOG7DJM9M	Fragmented	NC_006589.3	10077738	10192177	465.2	206
BUSCOvEOG7KD80K	Complete	NC_006591.3	4638759	4698034	1064.3	479
BUSCOvEOG70S1VP	Complete	NC_006587.3	63839426	63889414	531.6	435
BUSCOvEOG7W6Q9G	Complete	NC_006591.3	36454680	36497952	308.8	187
BUSCOvEOG7PCC5X	Fragmented	NC_006608.3	808027	851916	352	305
BUSCOvEOG74XKWG	Fragmented	NC_006602.3	36098575	36153716	1191.5	529
BUSCOvEOG7PCC67	Complete	NC_006595.3	44990366	45048633	725.9	396
BUSCOvEOG77STVP	Fragmented	NC_006587.3	31341366	31385788	160.9	122
BUSCOvEOG7C2JQV	Complete	NC_006611.3	8980588	9021712	721.4	360
BUSCOvEOG7P8GZK	Complete	NC_006594.3	62525988	62621039	701.7	324
BUSCOvEOG7Q2FTT	Fragmented	NC_006591.3	37558233	37632418	1555.2	879
BUSCOvEOG754BC7	Complete	NC_006591.3	11755075	11803004	1555.7	837
BUSCOvEOG7RNCPJ	Complete	NC_006619.3	25244062	25286456	793.4	425
BUSCOvEOG7Q86BN	Complete	NC_006587.3	9767950	9814166	564.8	310
BUSCOvEOG7X98XS	Complete	NC_006618.3	20096398	20154004	400.3	176
BUSCOvEOG7C8971	Complete	NC_006606.3	19033889	19075968	342.7	215
BUSCOvEOG7GMW9M	Complete	NC_006587.3	63679999	63737171	1016.1	478
BUSCOvEOG7RR7XX	Complete	NC_006615.3	29885724	29952201	1036.8	578
BUSCOvEOG74J3ZH	Fragmented	NC_006594.3	15811311	15874869	568.7	251
BUSCOvEOG722BZ2	Complete	NC_006590.3	4121824	4171904	1450.9	864
BUSCOvEOG7R2576	Complete	NC_006588.3	37666493	37723187	1475.7	935
BUSCOvEOG76Q85T	Fragmented	NC_006600.3	26182448	26337956	1179	659
BUSCOvEOG7TXD5X	Complete	NC_006589.3	78592418	78669270	623.7	382
BUSCOvEOG7J9PCS	Complete	NC_006591.3	20052449	20100477	1326.8	613
BUSCOvEOG7GB8MC	Complete	NC_006620.3	21328179	21371151	678.1	317
BUSCOvEOG78PNZJ	Complete	NC_006583.3	117939434	118025642	1483.9	718
BUSCOvEOG7STTHZ	Complete	NC_006614.3	286074	414209	1494.9	758
BUSCOvEOG7RBS02	Duplicated	NC_006605.3	3598876	3639352	367.3	273
BUSCOvEOG7MPK4C	Complete	NC_006594.3	16105687	16146742	759	359
BUSCOvEOG783FJ9	Complete	NC_006584.3	28102854	28188218	1047.6	615
BUSCOvEOG78KSQH	Fragmented	NC_006587.3	15321183	15390253	1743.9	811
BUSCOvEOG770VXX	Complete	NC_006591.3	55163844	55213551	405.7	205
BUSCOvEOG7DJMB9	Complete	NC_006591.3	2939528	2990133	204.1	137
BUSCOvEOG75QJTD	Fragmented	NC_006617.3	2329910	2397583	233.4	102
BUSCOvEOG7X0P79	Complete	NC_006584.3	8488912	8541889	434.2	255
BUSCOvEOG7RBS02	Duplicated	NC_006588.3	11418911	11466175	576.7	275
BUSCOvEOG715HTG	Complete	NC_006602.3	27186823	27239952	793.3	340
BUSCOvEOG7RNCQK	Complete	NC_006591.3	5429567	5470857	227.4	112
BUSCOvEOG7WWSZ4	Fragmented	NC_006592.3	46252965	46332207	657.7	332
BUSCOvEOG75DZ3N	Complete	NC_006600.3	12831363	12883180	801.3	371
BUSCOvEOG7JT1N3	Complete	NC_006587.3	63023496	63089585	163.1	65
BUSCOvEOG7Z37V2	Complete	NC_006610.3	23340317	23392250	422.2	196
BUSCOvEOG74N063	Complete	NC_006608.3	20112740	20174775	793.3	604
BUSCOvEOG7BP2RX	Complete	NC_006610.3	21809921	21861451	797.2	383
BUSCOvEOG79615F	Complete	NC_006591.3	24327089	24375585	1067	577
BUSCOvEOG7ZKM1F	Complete	NC_006602.3	50591462	50638221	895.2	548
BUSCOvEOG7STTK3	Complete	NC_006617.3	3396561	3467867	485.5	232
BUSCOvEOG78PP0G	Fragmented	NC_006611.3	40730960	40785196	180.6	162
BUSCOvEOG780KBD	Complete	NC_006602.3	45274201	45321017	348.7	165
BUSCOvEOG7ZSBH9	Fragmented	NC_006617.3	22440431	22511512	404.6	205
BUSCOvEOG751G41	Fragmented	NC_006585.3	56397152	56474062	1430.9	615
BUSCOvEOG7X98X5	Fragmented	NC_006600.3	55031976	55080040	839.8	462
BUSCOvEOG7T4F82	Complete	NC_006586.3	58151772	58217893	540.1	447
BUSCOvEOG7M3BQ0	Complete	NC_006610.3	14908001	14949719	362	247
BUSCOvEOG7641S9	Fragmented	NC_006595.3	37247394	37291153	209.8	153
BUSCOvEOG7PVQCD	Complete	NC_006616.3	19148733	19199874	752.2	353
BUSCOvEOG7H73RH	Complete	NC_006584.3	68678645	68729745	505.2	275
BUSCOvEOG7JWWSV	Fragmented	NC_006599.3	26274563	26511600	1858.7	939
BUSCOvEOG7D80M0	Complete	NC_006602.3	49840827	49886874	753.6	402
BUSCOvEOG7S7M3H	Fragmented	NC_006605.3	8711935	8784324	713.3	376
BUSCOvEOG7M934Z	Complete	NC_006586.3	43217614	43278854	1295.5	580
BUSCOvEOG7BZPHD	Complete	NC_006591.3	20372938	20414648	418.9	200
BUSCOvEOG773R6D	Complete	NC_006607.3	3844929	3891000	363.6	270
BUSCOvEOG79KH47	Complete	NC_006616.3	6081036	6129467	913.4	509
BUSCOvEOG77STTP	Complete	NC_006583.3	114042008	114089570	722.7	374
BUSCOvEOG79S7MW	Fragmented	NC_006602.3	6031668	6105321	386.6	289
BUSCOvEOG7PK3NX	Fragmented	NC_006595.3	5532100	5578281	629.9	344
BUSCOvEOG79GMVX	Complete	NC_006586.3	59843048	59923108	2257.4	1240
BUSCOvEOG776MDK	Fragmented	NC_006608.3	2687684	2801210	229	147
BUSCOvEOG7FXSQ3	Complete	NC_006612.3	7882620	7923954	154.8	73
BUSCOvEOG715HV7	Complete	NC_006589.3	41230160	41271459	305	184
BUSCOvEOG7CRNDS	Complete	NC_006586.3	68602461	68668559	369	186
BUSCOvEOG77STTK	Fragmented	NC_006610.3	12984235	13051160	517.5	278
BUSCOvEOG7R2590	Complete	NC_006617.3	13042287	13082912	355.3	239
BUSCOvEOG72FTZ3	Fragmented	NW_003726137_1	0	51348	307.8	137
BUSCOvEOG7DFR35	Complete	NC_006611.3	32606572	32677846	217.3	125
BUSCOvEOG71G4JG	Complete	NC_006585.3	68315230	68356093	630.4	310
BUSCOvEOG7XWHBF	Fragmented	NC_006594.3	66878440	66968307	672.7	286
BUSCOvEOG7MKPVW	Fragmented	NC_006583.3	41855932	41952257	586.3	317
BUSCOvEOG7WM67W	Complete	NC_006593.3	67721495	67766303	586.4	265
BUSCOvEOG77H74X	Complete	NC_006606.3	8481006	8521515	231.2	144
BUSCOvEOG79CRNR	Complete	NC_006588.3	42795546	42845876	742.6	436
BUSCOvEOG72RFMV	Complete	NC_006596.3	13458353	13552354	1187.2	580
BUSCOvEOG7JT1M4	Fragmented	NC_006610.3	14910175	14951943	379.7	235
BUSCOvEOG79KH54	Fragmented	NC_006588.3	39386065	39438546	195.3	157
BUSCOvEOG7GXH2Q	Complete	NC_006583.3	107320661	107375364	629.4	371
BUSCOvEOG7PRV4B	Complete	NC_006586.3	21666752	21734989	904.8	413
BUSCOvEOG7M66WT	Complete	NC_006606.3	26941658	27048170	2296.7	1084
BUSCOvEOG76Q872	Fragmented	NC_006613.3	18632592	18673289	240.8	159
BUSCOvEOG76HHQP	Complete	NC_006594.3	66814487	66872858	1162.9	559
BUSCOvEOG7Z0CKN	Complete	NC_006588.3	38186372	38229025	790.4	380
BUSCOvEOG7RBRZS	Complete	NC_006587.3	14747918	14792247	331.9	231
BUSCOvEOG7S7M3W	Complete	NC_006606.3	41587772	41635423	536.9	256
BUSCOvEOG7K0S2W	Complete	NC_006597.3	15620342	15681753	459	261
BUSCOvEOG7W9KJQ	Complete	NC_006608.3	30589233	30650262	356.9	181
BUSCOvEOG7XKWMV	Complete	NC_006587.3	67945072	67995255	722.4	394
BUSCOvEOG74QVDB	Complete	NC_006612.3	7610295	7656796	1434.3	773
BUSCOvEOG7KSR0F	Complete	NC_006587.3	68196787	68244205	560.6	278
BUSCOvEOG7R51H6	Complete	NC_006620.3	17735639	17795944	373.6	217
BUSCOvEOG7XSN33	Fragmented	NC_006604.3	52085937	52195318	1847.9	831
BUSCOvEOG741RQQ	Complete	NC_006591.3	18578528	18651368	2048.3	902
BUSCOvEOG7S7M48	Complete	NC_006591.3	59849712	59897494	799.9	399
BUSCOvEOG72Z63V	Complete	NC_006598.3	23466744	23515277	1107.8	562
BUSCOvEOG7MGTNW	Fragmented	NC_006594.3	11949594	11991843	226.8	115
BUSCOvEOG7KD809	Fragmented	NC_006594.3	42653420	42780170	385.5	275
BUSCOvEOG7DBVV2	Fragmented	NC_006608.3	29722382	29783263	200.3	127
BUSCOvEOG7T4F8Q	Complete	NC_006598.3	27523858	27567052	698.2	414
BUSCOvEOG7VHMM0	Complete	NC_006610.3	21248012	21326066	1061	495
BUSCOvEOG744MZX	Complete	NC_006591.3	22971610	23036181	2151.7	1074
BUSCOvEOG7D284H	Complete	NC_006588.3	7697306	7743045	510.3	277
BUSCOvEOG780KBP	Complete	NC_006599.3	21367986	21408940	355.1	193
BUSCOvEOG7CJWWB	Complete	NC_006586.3	24010700	24113848	1908.9	1173
BUSCOvEOG7CG1QP	Complete	NC_006599.3	23927198	23987207	130.2	63
BUSCOvEOG7DRBS5	Fragmented	NC_006583.3	64848035	64937005	354.7	183
BUSCOvEOG7Z90BM	Complete	NC_006593.3	3369644	3412780	172.7	76
BUSCOvEOG7B8KV0	Duplicated	NC_006587.3	45408639	45449238	335.2	170
BUSCOvEOG7NP8HC	Fragmented	NC_006591.3	58079705	58158660	510.4	351
BUSCOvEOG7N322Q	Complete	NC_006590.3	1856853	1927229	939	533
BUSCOvEOG72NKDX	Complete	NC_006590.3	1945326	1991147	425.4	362
BUSCOvEOG7R7WQG	Complete	NC_006599.3	7471074	7594230	738.9	389
BUSCOvEOG7C896B	Complete	NC_006583.3	87686760	87771042	548.8	295
BUSCOvEOG7JDJN0	Complete	NC_006587.3	55001963	55056792	714.2	381
BUSCOvEOG7X98X1	Complete	NC_006599.3	38178732	38231098	759.8	382
BUSCOvEOG7NW10K	Complete	NC_006595.3	44273956	44318960	652.4	322
BUSCOvEOG78GXH9	Complete	NC_006612.3	8448100	8542680	891.9	455
BUSCOvEOG7MPK4D	Complete	NC_006585.3	40348779	40425779	473.5	206
BUSCOvEOG773R59	Complete	NC_006583.3	89855672	89900638	823.3	388
BUSCOvEOG702Z73	Complete	NC_006591.3	29251705	29292262	409.9	186
BUSCOvEOG7Z642W	Complete	NC_006599.3	34488849	34532407	527.2	243
BUSCOvEOG7X6DPN	Complete	NC_006619.3	9090407	9143886	443.4	279
BUSCOvEOG74BCFG	Fragmented	NC_006594.3	44367489	44490815	923	479
BUSCOvEOG7P8GXX	Fragmented	NC_006600.3	51277603	51330366	706	427
BUSCOvEOG705TFP	Complete	NC_006619.3	9072841	9124284	595.6	278
BUSCOvEOG70CJX7	Complete	NC_006587.3	67549791	67598186	695.3	308
BUSCOvEOG7Q5B3F	Complete	NC_006589.3	33218980	33287799	912.5	562
BUSCOvEOG7GTMTQ	Complete	NC_006618.3	26075500	26130870	406.6	215
BUSCOvEOG7XSN4R	Complete	NC_006598.3	22920324	22968413	391	190
BUSCOvEOG780KB6	Complete	NC_006618.3	6771462	6846102	359.2	196
BUSCOvEOG7BRZ03	Complete	NC_006593.3	54925920	54994118	870.5	466
BUSCOvEOG76DNJB	Fragmented	NC_006589.3	10824187	10873308	99.4	77
BUSCOvEOG73XWGS	Complete	NC_006594.3	11964649	12054253	1393.4	839
BUSCOvEOG71RR8B	Fragmented	NC_006612.3	8416381	8468882	435.2	231
BUSCOvEOG7SXPSC	Complete	NC_006597.3	8984205	9031061	1379.9	784
BUSCOvEOG7WQ2HV	Fragmented	NC_006599.3	456350	500318	128.7	59
BUSCOvEOG7N8SK8	Complete	NC_006590.3	4393300	4435590	578.5	290
BUSCOvEOG798WD4	Fragmented	NC_006595.3	48095104	48196158	860	415
BUSCOvEOG7FR25P	Complete	NC_006593.3	4948780	5040473	334.7	147
BUSCOvEOG7XD55X	Complete	NC_006589.3	10914398	10968566	393.3	212
BUSCOvEOG7HB007	Complete	NC_006599.3	39419555	39490419	1183.3	525
BUSCOvEOG78SJ6N	Fragmented	NC_006599.3	35189111	35268135	611.9	396
BUSCOvEOG7HTB5N	Complete	NC_006597.3	53185810	53254352	1345.6	638
BUSCOvEOG7VDRBX	Fragmented	NC_006616.3	13898890	13979309	316.5	200
BUSCOvEOG73JDKS	Complete	NC_006585.3	56686583	56728533	353.5	167
BUSCOvEOG7HDV71	Complete	NC_006600.3	42762870	42816455	832.8	527
BUSCOvEOG7C2JQ3	Complete	NC_006597.3	4662739	4737507	1127.1	610
BUSCOvEOG7F7PZK	Complete	NC_006584.3	51280180	51340942	1078.2	473
BUSCOvEOG7DFR24	Fragmented	NC_006616.3	16426947	16524516	958.8	432
BUSCOvEOG7PCC6P	Complete	NC_006598.3	16382939	16433340	376.6	188
BUSCOvEOG798WDD	Fragmented	NC_006608.3	22950554	23024714	479.3	220
BUSCOvEOG7B2VB9	Complete	NC_006615.3	7019971	7061209	799.4	406
BUSCOvEOG7BZPFV	Complete	NC_006583.3	108591016	108653859	932.4	422
BUSCOvEOG7M9350	Fragmented	NC_006588.3	52260656	52302721	531.5	229
BUSCOvEOG7GJ12Q	Fragmented	NC_006583.3	68125109	68221230	735.9	399
BUSCOvEOG7V9W50	Complete	NC_006593.3	67693595	67746152	444.1	218
BUSCOvEOG741RRP	Duplicated	NC_006600.3	25744199	25791730	542.2	252
BUSCOvEOG7869S2	Complete	NC_006594.3	20048382	20151450	982	484
BUSCOvEOG7CZCW9	Fragmented	NC_006590.3	30399780	30468492	190.9	139
BUSCOvEOG780K9Z	Fragmented	NC_006606.3	8854876	8940759	746.2	382
BUSCOvEOG78961R	Complete	NC_006615.3	24136269	24206148	945.9	438
BUSCOvEOG7ZSBJQ	Complete	NC_006586.3	22861389	22908540	157.2	77
BUSCOvEOG7SXPSW	Fragmented	NC_006602.3	3773529	3834351	298.8	171
BUSCOvEOG74QVF0	Complete	NC_006615.3	17054891	17111435	632.2	307
BUSCOvEOG7NCNTH	Fragmented	NC_006591.3	20366893	20410698	222.5	165
BUSCOvEOG7BZPGB	Complete	NC_006609.3	40323674	40407962	795.5	408
BUSCOvEOG7M3BQR	Complete	NC_006592.3	12780116	12820244	343.9	222
BUSCOvEOG7BCG24	Fragmented	NC_006609.3	3633537	3686852	510.8	218
BUSCOvEOG7K9CS0	Fragmented	NC_006600.3	26312900	26375474	650	301
BUSCOvEOG7B5QJ9	Fragmented	NC_006600.3	42692295	42799877	2767.4	1361
BUSCOvEOG7SFBM5	Complete	NC_006588.3	16732962	16785879	496	295
BUSCOvEOG76MD0J	Complete	NC_006591.3	42587733	42631379	321.8	205
BUSCOvEOG7MW9MF	Complete	NC_006594.3	10670129	10729187	545.4	258
BUSCOvEOG72JQ4W	Complete	NC_006588.3	9473748	9519672	1137	565
BUSCOvEOG75DZ2X	Complete	NC_006584.3	84393615	84456639	1704.3	810
BUSCOvEOG78D27X	Fragmented	NC_006611.3	11795018	11899353	354.7	158
BUSCOvEOG7P5MPJ	Complete	NC_006593.3	67014100	67133039	1514.2	750
BUSCOvEOG7J3XXQ	Complete	NC_006591.3	30053806	30099749	380.1	223
BUSCOvEOG7K3NB6	Fragmented	NC_006587.3	41923717	41980281	67.5	55
BUSCOvEOG70S1VT	Complete	NC_006604.3	5072298	5146000	788.5	400
BUSCOvEOG7ZCVJR	Complete	NC_006605.3	7869674	7919141	551.4	292
BUSCOvEOG7W0ZTZ	Duplicated	NC_006596.3	19380248	19423329	343	206
BUSCOvEOG71NW1D	Complete	NC_006583.3	13673261	13743163	487.7	302
BUSCOvEOG7P5MQ8	Complete	NC_006588.3	71310350	71372871	563.6	255
BUSCOvEOG7BP2TB	Duplicated	NC_006596.3	26515490	26555828	220.7	113
BUSCOvEOG7NS4R4	Fragmented	NC_006589.3	78573040	78625690	608.7	408
BUSCOvEOG73FJBM	Fragmented	NC_006596.3	6498639	6571917	384.1	228
BUSCOvEOG718D2N	Complete	NC_006587.3	75858664	75942469	559.1	286
BUSCOvEOG7PNZWM	Complete	NC_006596.3	32100845	32142770	1408.5	640
BUSCOvEOG74BCGV	Duplicated	NC_006604.3	35130744	35171865	607.2	397
BUSCOvEOG7PG7FD	Fragmented	NC_006592.3	45348418	45399159	289.7	181
BUSCOvEOG7QC2M0	Fragmented	NC_006596.3	780297	821224	433	241
BUSCOvEOG712NKD	Complete	NC_006590.3	13843446	13900753	685.5	340
BUSCOvEOG78D297	Fragmented	NC_006587.3	81196743	81244351	266.5	154
BUSCOvEOG7GF4VN	Complete	NC_006595.3	44952476	45001659	524	239
BUSCOvEOG7WDFT3	Complete	NC_006583.3	93503695	93547534	177.7	87
BUSCOvEOG7XKWN0	Complete	NC_006600.3	50944782	50986261	838.6	415
BUSCOvEOG77DBVT	Complete	NC_006591.3	6067526	6128653	891.8	448
BUSCOvEOG7T79JW	Complete	NC_006609.3	38478202	38518947	210	100
BUSCOvEOG70K9CJ	Complete	NC_006589.3	35815521	35862894	1224.7	621
BUSCOvEOG74BCH8	Fragmented	NC_006588.3	54304278	54344505	149.5	70
BUSCOvEOG76Q86D	Complete	NC_006591.3	56377848	56463155	1130.6	508
BUSCOvEOG715HT8	Fragmented	NC_006608.3	9024518	9090006	699.6	323
BUSCOvEOG73N8TJ	Complete	NC_006613.3	38165648	38212633	321.4	187
BUSCOvEOG7283FZ	Complete	NC_006594.3	11554790	11597273	615.6	310
BUSCOvEOG754BD8	Complete	NC_006589.3	30278961	30349201	523.4	238
BUSCOvEOG75DZ3J	Complete	NC_006594.3	71935467	71991994	987.9	432
BUSCOvEOG7SBGBD	Complete	NC_006588.3	39290847	39339261	1128.8	691
BUSCOvEOG73BP3K	Complete	NC_006611.3	7737860	7778525	442.9	243
BUSCOvEOG7G4J42	Complete	NC_006619.3	28627238	28726884	712.6	349
BUSCOvEOG7GQRJN	Complete	NC_006584.3	6151688	6192281	429.4	223
BUSCOvEOG7SBGBX	Complete	NC_006594.3	12645813	12687961	632.7	323
BUSCOvEOG7K0S3B	Complete	NC_006593.3	56873503	56965541	477.3	259
BUSCOvEOG7BK6HX	Complete	NC_006597.3	15007589	15048671	655.9	375
BUSCOvEOG79GMXN	Fragmented	NC_006617.3	7992453	8049926	257.9	130
BUSCOvEOG71K0SS	Complete	NC_006609.3	3744071	3790103	302.1	204
BUSCOvEOG7CNS5H	Complete	NC_006591.3	55325783	55368924	671.8	371
BUSCOvEOG7NZW6S	Complete	NC_006599.3	51681982	51730732	1423.2	680
BUSCOvEOG705TDT	Fragmented	NC_006588.3	49839665	49920754	297.5	161
BUSCOvEOG7322BF	Fragmented	NC_006597.3	44338448	44458020	1477.4	739
BUSCOvEOG7H47J4	Duplicated	NC_006584.3	48698868	48747942	406.9	263
BUSCOvEOG7Z0CK5	Complete	NC_006602.3	32578023	32683684	1152.8	607
BUSCOvEOG7NS4R8	Fragmented	NC_006588.3	33368933	33436313	432.9	197
BUSCOvEOG7615HR	Complete	NC_006586.3	24189394	24232512	1003.9	490
BUSCOvEOG7FTXDT	Fragmented	NC_006587.3	67468004	67524662	576.5	301
BUSCOvEOG769S72	Complete	NC_006589.3	75199832	75327574	3631.8	1904
BUSCOvEOG79W3VP	Fragmented	NC_006591.3	26419557	26471563	749	416
BUSCOvEOG7M0GF4	Fragmented	NC_006591.3	33555334	33705682	804.3	505
BUSCOvEOG7TTHZ6	Complete	NC_006583.3	23940726	23989397	537.2	298
BUSCOvEOG7RJHDV	Fragmented	NC_006616.3	33732751	33811668	2025.8	988
BUSCOvEOG7PCC6G	Complete	NC_006611.3	26311115	26388322	428.2	248
BUSCOvEOG7VDRBP	Fragmented	NC_006585.3	38977148	39079235	2662.7	1242
BUSCOvEOG76Q87X	Complete	NC_006585.3	51690698	51734634	264.1	160
BUSCOvEOG741RRB	Complete	NC_006598.3	15200510	15249229	643.4	369
BUSCOvEOG7TB5QQ	Complete	NC_006593.3	53998362	54071753	1537.9	1128
BUSCOvEOG7FJ9P6	Fragmented	NC_006590.3	48649531	48812441	757.7	295
BUSCOvEOG72FTWV	Fragmented	NC_006597.3	46688390	46730129	1094.6	591
BUSCOvEOG798WFJ	Complete	NC_006583.3	116958270	117001911	774.6	421
BUSCOvEOG70ZS9Q	Fragmented	NC_006586.3	4114140	4314139	2234.5	1237
BUSCOvEOG7322CS	Complete	NC_006613.3	14210384	14273800	471	254
BUSCOvEOG718D3G	Complete	NC_006586.3	26169351	26219628	214.4	108
BUSCOvEOG79CRP7	Fragmented	NC_006586.3	73366144	73412092	390.3	173
BUSCOvEOG71G4HF	Complete	NC_006605.3	37317925	37361389	2197.6	1154
BUSCOvEOG7X3JDW	Complete	NC_006599.3	29172154	29263335	753.2	336
BUSCOvEOG7J12NX	Complete	NC_006594.3	46973944	47057316	785.9	375
BUSCOvEOG74XKX2	Complete	NC_006588.3	1191733	1239859	715.3	308
BUSCOvEOG7M3BR3	Fragmented	NC_006591.3	36358332	36403586	154.9	108
BUSCOvEOG78GXHX	Complete	NC_006583.3	102370125	102418599	710.1	357
BUSCOvEOG770VWH	Fragmented	NC_006591.3	4805295	4869985	1549.7	973
BUSCOvEOG7Z0CK6	Complete	NC_006593.3	65123301	65194266	1386.6	813
BUSCOvEOG7WM68F	Fragmented	NC_006607.3	51500584	51545890	196.2	98
BUSCOvEOG7W0ZT5	Fragmented	NC_006586.3	75733481	75789163	306.6	165
BUSCOvEOG7JHDV6	Fragmented	NC_006598.3	12762490	12879074	682.3	275
BUSCOvEOG7ZCVHV	Complete	NC_006592.3	45090536	45135589	1665	807
BUSCOvEOG78D289	Complete	NC_006585.3	47041080	47124913	860.9	412
BUSCOvEOG7869S9	Fragmented	NC_006606.3	39843609	39897758	664.7	350
BUSCOvEOG71RR8J	Complete	NC_006598.3	13367945	13425719	562	257
BUSCOvEOG76T4DT	Fragmented	NC_006595.3	30630734	30831818	1104.6	569
BUSCOvEOG71VMGJ	Fragmented	NC_006587.3	70511071	70599350	939.6	409
BUSCOvEOG7J12PC	Complete	NC_006584.3	22850483	22924611	698	318
BUSCOvEOG70S1VM	Fragmented	NC_006619.3	1187638	1261119	476.1	251
BUSCOvEOG7RR7X7	Complete	NC_006613.3	31580448	31639778	875.4	427
BUSCOvEOG70ZSB2	Complete	NC_006619.3	1013491	1096870	1033.9	520
BUSCOvEOG7F1ZJ1	Complete	NC_006588.3	39110650	39151466	379.1	217
BUSCOvEOG7SQZ9B	Fragmented	NC_006589.3	69249697	69336925	527.2	346
BUSCOvEOG72Z63F	Fragmented	NC_006589.3	46099813	46143280	2313.7	1165
BUSCOvEOG7TF1ZN	Fragmented	NC_006585.3	84859657	84934766	1006.6	553
BUSCOvEOG78SJ68	Fragmented	NC_006591.3	13271578	13429324	1969.9	988
BUSCOvEOG7MGTMM	Complete	NC_006608.3	322084	393349	1527.3	865
BUSCOvEOG7908QN	Complete	NC_006603.3	42367100	42422893	418.1	242
BUSCOvEOG7XD54Z	Complete	NC_006594.3	63960990	64023259	831.9	401
BUSCOvEOG7CJWXQ	Fragmented	NC_006611.3	19707519	19769090	204.4	107
BUSCOvEOG7GQRJ9	Fragmented	NC_006585.3	39611338	39787434	979.6	564
BUSCOvEOG7KWM76	Complete	NC_006615.3	23880409	23931272	545.3	243
BUSCOvEOG7B8KSX	Fragmented	NC_006587.3	54341120	54399251	487.7	267
BUSCOvEOG77STT4	Complete	NC_006594.3	40897026	40974700	1383.2	771
BUSCOvEOG7DNGJW	Complete	NC_006610.3	12607597	12670787	274.3	129
BUSCOvEOG7GF4V3	Fragmented	NC_006596.3	13942894	13983919	348.7	236
BUSCOvEOG7ZPG94	Complete	NC_006605.3	51943110	52037455	314.9	160
BUSCOvEOG7ZW6QP	Complete	NC_006587.3	61826467	61881256	909	488
BUSCOvEOG7RR7ZF	Complete	NC_006583.3	121857135	121899653	385.6	242
BUSCOvEOG73R51S	Complete	NC_006602.3	49416010	49459372	606.2	295
BUSCOvEOG705TG0	Complete	NC_006597.3	16957956	17005799	454.5	237
BUSCOvEOG7CG1NZ	Fragmented	NC_006591.3	22284280	22336006	491.5	282
BUSCOvEOG7F1ZJ3	Complete	NC_006598.3	26531685	26575934	448.7	214
BUSCOvEOG7B8KSF	Complete	NC_006592.3	64111322	64190325	1042.2	638
BUSCOvEOG7XH1CH	Complete	NC_006608.3	22314998	22412083	1111	606
BUSCOvEOG79GMXW	Fragmented	NC_006592.3	37403410	37446804	208.5	102
BUSCOvEOG73R516	Complete	NC_006588.3	23310509	23369342	932.3	574
BUSCOvEOG71ZGS8	Complete	NC_006606.3	21362724	21405680	199.8	108
BUSCOvEOG73JDKK	Complete	NC_006583.3	98016450	98059374	392.7	215
BUSCOvEOG74TQNZ	Complete	NC_006600.3	45206946	45265997	655.6	365
BUSCOvEOG77DBVK	Complete	NC_006602.3	43243764	43309762	1356.8	736
BUSCOvEOG7MKPWN	Complete	NC_006591.3	23408538	23462979	619.9	317
BUSCOvEOG7GJ12X	Complete	NC_006602.3	4174575	4216058	705.2	391
BUSCOvEOG7H47HM	Fragmented	NC_006607.3	38602592	38749799	732	370
BUSCOvEOG7DZ386	Complete	NC_006583.3	57773018	57848745	592.6	262
BUSCOvEOG7N5X9T	Complete	NC_006583.3	28916652	29012837	1102.1	642
BUSCOvEOG7C5DZN	Complete	NC_006598.3	46277808	46376382	529.3	264
BUSCOvEOG70P5M4	Complete	NC_006602.3	22664355	22734328	1873.2	996
BUSCOvEOG79W3VX	Fragmented	NC_006597.3	679033	815061	652.7	416
BUSCOvEOG7GXH2R	Complete	NC_006588.3	60878111	60926441	394	164
BUSCOvEOG7R257N	Complete	NC_006619.3	10093893	10170507	783.5	352
BUSCOvEOG70P5NB	Fragmented	NC_006611.3	28788456	28836195	314.5	155
BUSCOvEOG7RFN6H	Complete	NC_006584.3	18457641	18554307	862	445
BUSCOvEOG7HQFXS	Complete	NC_006598.3	5613910	5657758	235.1	187
BUSCOvEOG75MPKW	Fragmented	NC_006584.3	22959390	23062554	408.9	232
BUSCOvEOG7G1NW8	Fragmented	NC_006617.3	3083537	3147197	499	269
BUSCOvEOG7ZSBH8	Fragmented	NC_006600.3	42335074	42396654	490.8	266
BUSCOvEOG7N05TF	Complete	NC_006583.3	30231074	30280998	1637.5	790
BUSCOvEOG7X0P68	Complete	NC_006592.3	24287692	24383381	1000.2	449
BUSCOvEOG7KWM72	Complete	NC_006589.3	10548822	10600986	640.9	311
BUSCOvEOG705TDM	Fragmented	NC_006593.3	51149595	51225172	611.4	343
BUSCOvEOG7HHQGZ	Complete	NC_006599.3	60441245	60483280	498.5	216
BUSCOvEOG72RFNJ	Fragmented	NC_006597.3	3004050	3087257	468.8	274
BUSCOvEOG77DBX1	Complete	NC_006612.3	28167507	28210998	416.2	218
BUSCOvEOG7KM0HJ	Complete	NC_006602.3	55396572	55444354	595	349
BUSCOvEOG70P5MC	Fragmented	NC_006606.3	41622724	41677025	969	602
BUSCOvEOG7MCZCT	Complete	NC_006605.3	27317054	27397380	1196	504
BUSCOvEOG7615K5	Complete	NC_006597.3	41199273	41239455	162.3	117
BUSCOvEOG76T4DP	Complete	NC_006593.3	33672700	33844060	3068.7	1632
BUSCOvEOG74BCGT	Fragmented	NC_006592.3	43493333	43543880	242.5	139
BUSCOvEOG7BVT7M	Complete	NC_006608.3	18329132	18371475	1006.9	458
BUSCOvEOG7B2VBF	Complete	NC_006589.3	37430264	37507514	762.9	367
BUSCOvEOG7STTK6	Fragmented	NC_006600.3	33001656	33053232	391.6	170
BUSCOvEOG7WDFSC	Complete	NC_006600.3	42202477	42249269	677.9	317
BUSCOvEOG7PG7D5	Fragmented	NC_006588.3	18579278	18690490	1153.4	555
BUSCOvEOG78PNZC	Complete	NC_006592.3	35359199	35449713	2373.7	1506
BUSCOvEOG7FN5XD	Complete	NC_006584.3	65158914	65237978	904.4	527
BUSCOvEOG7FXSNH	Fragmented	NC_006584.3	78926573	79041495	505.7	260
BUSCOvEOG7GF4WK	Duplicated	NC_006604.3	3506118	3546501	246.9	128
BUSCOvEOG7MSFC4	Fragmented	NC_006587.3	55811822	55862838	581.6	270
BUSCOvEOG7VT79R	Complete	NC_006610.3	25084282	25153479	958.2	527
BUSCOvEOG73XWHV	Complete	NC_006602.3	49325356	49370280	598.3	299
BUSCOvEOG7QFXV2	Complete	NC_006619.3	26060608	26103388	511.5	315
BUSCOvEOG7B5QK2	Fragmented	NC_006606.3	9304945	9370111	805.5	339
BUSCOvEOG75TF26	Complete	NC_006600.3	25630225	25683217	612.3	480
BUSCOvEOG7XSN3T	Complete	NC_006612.3	6972852	7019552	990.2	455
BUSCOvEOG7CRNDG	Fragmented	NC_006592.3	13215272	13270954	423.2	208
BUSCOvEOG712NJS	Fragmented	NC_006588.3	39185766	39265644	1081.9	596
BUSCOvEOG7H1C93	Complete	NC_006600.3	42868508	42916957	489.4	226
BUSCOvEOG7GTMSZ	Fragmented	NC_006610.3	7737639	7797541	363.2	236
BUSCOvEOG7Z642V	Complete	NC_006611.3	21866067	21931173	370.2	181
BUSCOvEOG7DZ392	Complete	NC_006590.3	48204389	48277167	247.9	108
BUSCOvEOG7FXSP1	Complete	NC_006615.3	7927924	7969099	723.6	412
BUSCOvEOG7THX7X	Fragmented	NC_006610.3	33808088	33898139	339.1	178
BUSCOvEOG7K3N8Q	Complete	NC_006588.3	39311170	39375114	1460.3	712
BUSCOvEOG7JM935	Complete	NC_006596.3	43298118	43371827	1114.2	590
BUSCOvEOG7QZ916	Complete	NC_006588.3	49227141	49270930	297.2	157
BUSCOvEOG7BCG1T	Complete	NC_006584.3	68519044	68585429	1051.8	505
BUSCOvEOG7DBVT3	Complete	NC_006587.3	31371692	31473979	1400	690
BUSCOvEOG7BZPGS	Fragmented	NC_006609.3	40156233	40231177	172.6	127
BUSCOvEOG7FTXF7	Complete	NC_006583.3	24498280	24547591	512.6	273
BUSCOvEOG7TB5QP	Complete	NC_006605.3	11729350	11793493	1734.8	1089
BUSCOvEOG7H1C8P	Complete	NC_006583.3	41782599	41833763	745.7	361
BUSCOvEOG7GJ133	Fragmented	NC_006618.3	13616946	13702875	620.4	360
BUSCOvEOG7FBK7K	Fragmented	NC_006593.3	11931616	12020959	341	281
BUSCOvEOG71C88M	Complete	NC_006583.3	892536	965671	1217.2	679
BUSCOvEOG7HB00X	Complete	NC_006585.3	56582704	56631948	279	166
BUSCOvEOG72V9X9	Complete	NC_006606.3	17520371	17562628	376.1	200
BUSCOvEOG718D3D	Fragmented	NC_006603.3	31613696	31681182	339.1	199
BUSCOvEOG76DNG9	Complete	NC_006602.3	1944607	2026830	727.1	361
BUSCOvEOG7VT7C4	Complete	NC_006587.3	54484895	54530760	254	260
BUSCOvEOG7FTXDK	Complete	NC_006609.3	5806594	5864571	605.6	267
BUSCOvEOG754BC0	Complete	NC_006610.3	12733308	12845484	1319.3	831
BUSCOvEOG7PCC65	Complete	NC_006590.3	50214928	50274507	582.5	427
BUSCOvEOG7K3N95	Complete	NC_006589.3	69211138	69286259	523.4	273
BUSCOvEOG7KM0GQ	Complete	NC_006606.3	31328253	31402214	1250.8	694
BUSCOvEOG7X0P69	Complete	NC_006584.3	21668899	21744242	964	514
BUSCOvEOG77DBW0	Complete	NC_006616.3	11523073	11584156	925.6	474
BUSCOvEOG7N5X9V	Fragmented	NC_006605.3	39452223	39513466	524.7	220
BUSCOvEOG7ZW6RN	Complete	NC_006597.3	16706514	16748987	335.9	188
BUSCOvEOG7DFR28	Fragmented	NC_006583.3	109434460	109487058	348.7	188
BUSCOvEOG74XKVZ	Fragmented	NC_006599.3	21179303	21241632	1965	969
BUSCOvEOG73FJ91	Complete	NC_006585.3	72340944	72432523	1073.9	809
BUSCOvEOG798WCX	Fragmented	NC_006610.3	6411731	6529295	2294.2	1067
BUSCOvEOG74TQPB	Fragmented	NC_006619.3	15248561	15302905	645.4	362
BUSCOvEOG7KM0GK	Complete	NC_006583.3	48363507	48410975	756.3	502
BUSCOvEOG7NKD9S	Complete	NC_006590.3	48623271	48668730	245.7	134
BUSCOvEOG7KM0GT	Fragmented	NC_006594.3	355596	402792	789.9	429
BUSCOvEOG75QJT3	Fragmented	NC_006599.3	58425868	58515942	435.6	206
BUSCOvEOG7MPK3S	Fragmented	NC_006585.3	69286380	69367945	705.6	333
BUSCOvEOG72V9VF	Fragmented	NC_006610.3	30749278	30847790	1418.7	621
BUSCOvEOG7VT7B9	Complete	NC_006586.3	86910022	86963556	465.3	275
BUSCOvEOG7B004D	Complete	NC_006592.3	28554076	28602983	223.5	123
BUSCOvEOG7283DS	Complete	NC_006592.3	49805352	49857944	2037	983
BUSCOvEOG7CZCX1	Complete	NC_006585.3	38070669	38127695	334.9	159
BUSCOvEOG7SJ6TG	Complete	NC_006584.3	16647157	16715695	882.8	446
BUSCOvEOG7NS4S4	Fragmented	NC_006597.3	793974	836810	316.5	172
BUSCOvEOG7TMSFS	Complete	NC_006583.3	75461711	75503660	937.7	519
BUSCOvEOG718D2C	Fragmented	NC_006591.3	40928245	40996601	523.8	242
BUSCOvEOG71G4JF	Fragmented	NC_006600.3	31883724	31924521	322.8	183
BUSCOvEOG7VHMN9	Complete	NC_006593.3	67709278	67750030	446.5	247
BUSCOvEOG7PNZX5	Complete	NC_006604.3	56985658	57026668	779.7	337
BUSCOvEOG76Q87G	Duplicated	NC_006603.3	50303305	50344728	487.1	232
BUSCOvEOG72NKDK	Complete	NC_006600.3	54661823	54702902	835.2	378
BUSCOvEOG7D80K5	Complete	NC_006611.3	39089041	39179067	1582.5	749
BUSCOvEOG7JM941	Complete	NC_006612.3	2458737	2500741	688.3	298
BUSCOvEOG7N8SJK	Complete	NC_006586.3	87330563	87378255	944	444
BUSCOvEOG7P5MPG	Fragmented	NC_006591.3	23906217	23991191	1311.7	640
BUSCOvEOG7QVDRK	Complete	NC_006593.3	64083693	64166498	1295.2	623
BUSCOvEOG74N073	Duplicated	NC_006591.3	22190174	22230656	366	161
BUSCOvEOG7R51G5	Complete	NC_006601.3	190606	258323	1596.7	763
BUSCOvEOG7JM93G	Fragmented	NC_006587.3	64520486	64582166	821.1	376
BUSCOvEOG7DNGJM	Complete	NC_006583.3	29406079	29448267	522.7	276
BUSCOvEOG7C896J	Complete	NC_006595.3	18806007	18861873	416.9	251
BUSCOvEOG7VX3JR	Complete	NC_006584.3	59659500	59725364	1430.4	672
BUSCOvEOG7615HP	Complete	NC_006600.3	42056857	42100334	1226.1	529
BUSCOvEOG7R51H4	Complete	NC_006593.3	50939176	50993916	598.5	328
BUSCOvEOG7CVHMF	Fragmented	NC_006618.3	22635953	22758841	837.4	413
BUSCOvEOG7M9355	Complete	NC_006606.3	47259197	47328129	772.7	416
BUSCOvEOG796151	Fragmented	NC_006589.3	74899854	74981129	1005.5	506
BUSCOvEOG7G1NWC	Fragmented	NC_006620.3	22235698	22289235	344.5	242
BUSCOvEOG7ZSBGZ	Complete	NC_006586.3	8666245	8713496	460	280
BUSCOvEOG7TTHXF	Complete	NC_006604.3	36306754	36348817	1569.5	696
BUSCOvEOG7V9W5K	Complete	NC_006592.3	54771020	54818952	256.6	130
BUSCOvEOG7QZ91S	Fragmented	NC_006614.3	4489141	4548871	240.8	115
BUSCOvEOG7G7DC0	Fragmented	NC_006590.3	28654522	28798872	757.6	406
BUSCOvEOG72V9VG	Complete	NC_006589.3	37531608	37634408	1872.5	1445
BUSCOvEOG75HTCJ	Complete	NC_006587.3	26234437	26276152	541.8	300
BUSCOvEOG7Q2FVS	Complete	NC_006591.3	54138075	54182672	755.3	384
BUSCOvEOG7GJ12J	Complete	NC_006608.3	18298632	18365007	1265.3	627
BUSCOvEOG7B2V9S	Complete	NC_006596.3	44921451	44969902	1336.3	566
BUSCOvEOG7TTHZS	Complete	NC_006603.3	6424390	6466494	486.3	237
BUSCOvEOG7DJM9R	Fragmented	NC_006616.3	19341079	19394864	540	228
BUSCOvEOG7W3V2N	Complete	NC_006588.3	37741606	37788951	280.2	114
BUSCOvEOG7J6T53	Complete	NC_006619.3	474862	522243	403.8	206
BUSCOvEOG7908QR	Complete	NC_006589.3	29121769	29193566	823.7	473
BUSCOvEOG72NKCZ	Fragmented	NC_006584.3	18171407	18301637	505	236
BUSCOvEOG72RFNP	Fragmented	NC_006592.3	10873722	10925883	390.5	176
BUSCOvEOG7SFBMX	Complete	NC_006585.3	62939674	62987414	450.1	236
BUSCOvEOG7J6T4M	Complete	NC_006606.3	18139320	18185963	709.1	401
BUSCOvEOG7ZKM0T	Complete	NC_006598.3	12946022	13010431	1484.5	706
BUSCOvEOG7DBVVC	Complete	NC_006603.3	41052713	41093779	482.2	234
BUSCOvEOG79S7MX	Fragmented	NC_006616.3	4001141	4051068	225	108
BUSCOvEOG75MPJN	Fragmented	NC_006593.3	21143522	21238186	1345.1	692
BUSCOvEOG7PVQCQ	Complete	NC_006586.3	11847559	11915748	789	417
BUSCOvEOG7FTXDX	Fragmented	NC_006593.3	10988747	11037125	295.8	140
BUSCOvEOG7HB01F	Complete	NC_006591.3	48176256	48223670	439.7	188
BUSCOvEOG7RZ0CH	Complete	NC_006610.3	3928043	3994334	1709	777
BUSCOvEOG7TF20H	Complete	NC_006599.3	21060050	21112284	350.3	206
BUSCOvEOG7V70W0	Fragmented	NC_006619.3	25075373	25196647	1166.8	640
BUSCOvEOG7X3JF7	Fragmented	NC_006615.3	29438340	29513770	422.4	221
BUSCOvEOG7VT7CK	Complete	NC_006604.3	35169008	35209472	193.5	91
BUSCOvEOG7NGJ0X	Complete	NC_006589.3	43166523	43217574	2281.3	1387
BUSCOvEOG7RZ0F2	Complete	NC_006589.3	9855590	9895886	177.5	86
BUSCOvEOG7CNS61	Duplicated	NC_006601.3	42959445	42999890	230.5	133
BUSCOvEOG79S7N4	Complete	NC_006594.3	10550667	10597917	458	215
BUSCOvEOG74BCGP	Complete	NC_006610.3	25670999	25744967	549	251
BUSCOvEOG75QJT7	Complete	NC_006620.3	16954037	17008798	764.5	344
BUSCOvEOG74N06C	Complete	NC_006596.3	58922887	59011938	629.8	280
BUSCOvEOG7DV729	Complete	NC_006594.3	9820157	9871211	615.8	304
BUSCOvEOG7Z643H	Complete	NC_006583.3	42886262	42926768	314.9	177
BUSCOvEOG7N8SJZ	Complete	NC_006588.3	17891148	17934269	308.7	148
BUSCOvEOG7Z9099	Complete	NC_006591.3	24260030	24305261	354.2	230
BUSCOvEOG7BCG31	Complete	NC_006610.3	14181370	14238923	382.5	185
BUSCOvEOG7X98Z3	Complete	NC_006600.3	31843982	31889376	343	182
BUSCOvEOG7WDFR7	Complete	NC_006586.3	8421897	8522465	1455.8	637
BUSCOvEOG70CJX3	Fragmented	NC_006599.3	48594005	48636586	290.1	192
BUSCOvEOG7NKD7S	Complete	NC_006588.3	33263265	33334382	2346	1058
BUSCOvEOG7XSN4P	Complete	NC_006593.3	51291509	51333201	393.6	172
BUSCOvEOG76T4GD	Fragmented	NC_006590.3	46915821	46976977	206.4	91
BUSCOvEOG73JDKV	Complete	NC_006612.3	17390978	17431310	224.2	116
BUSCOvEOG7K6HHQ	Complete	NC_006584.3	72931328	73012921	1305.6	594
BUSCOvEOG71K0SX	Fragmented	NC_006584.3	85204784	85270175	571.4	279
BUSCOvEOG7FJ9R2	Duplicated	NC_006602.3	57528054	57569203	229.9	173
BUSCOvEOG708PNG	Fragmented	NC_006610.3	24957095	25031909	1313.7	600
BUSCOvEOG7576MC	Complete	NC_006591.3	22385506	22432665	1064.3	603
BUSCOvEOG77STSW	Fragmented	NC_006592.3	5650388	5793855	3183.6	1375
BUSCOvEOG7GXH1G	Complete	NC_006611.3	9266944	9315819	1014.8	480
BUSCOvEOG74QVDG	Complete	NC_006592.3	46680599	46755625	1151.2	621
BUSCOvEOG7GTMSJ	Complete	NC_006603.3	25311936	25417714	755.6	372
BUSCOvEOG76HHR2	Duplicated	NC_006607.3	51168064	51226102	620	344
BUSCOvEOG7FR25J	Fragmented	NC_006595.3	60966533	61007812	205.9	126
BUSCOvEOG7B2VBW	Complete	NC_006591.3	11443600	11486298	480.5	251
BUSCOvEOG7RZ0CK	Fragmented	NC_006587.3	76427270	76482454	1071.8	616
BUSCOvEOG7BZPGF	Fragmented	NC_006620.3	21252015	21300229	383	187
BUSCOvEOG7MKPVM	Complete	NC_006598.3	35559585	35602559	2010.4	985
BUSCOvEOG7T79HP	Fragmented	NC_006591.3	47461453	47509665	554.5	259
BUSCOvEOG78KSRX	Complete	NC_006598.3	45545203	45586399	378.6	248
BUSCOvEOG7Q5B35	Complete	NC_006608.3	6876065	6946240	885.3	507
BUSCOvEOG7PNZWT	Fragmented	NC_006593.3	35684222	35762373	382.9	181
BUSCOvEOG7FXSP0	Complete	NC_006584.3	78828527	78895121	266.9	198
BUSCOvEOG7Q2FWC	Complete	NC_006591.3	24137558	24180364	303.7	163
BUSCOvEOG7V18FG	Complete	NC_006592.3	1811429	1853647	404	235
BUSCOvEOG751G5D	Complete	NC_006597.3	797384	859965	457.2	243
BUSCOvEOG7QFXTM	Fragmented	NC_006586.3	67631549	67683248	318.3	190
BUSCOvEOG7JDJKZ	Fragmented	NC_006583.3	93748023	93861066	2047.4	965
BUSCOvEOG70GF48	Complete	NC_006599.3	29546705	29604754	1874.7	1017
BUSCOvEOG71ZGRW	Complete	NC_006589.3	41775566	41820989	353	159
BUSCOvEOG7D54CZ	Complete	NC_006589.3	5913492	5956999	312.6	177
BUSCOvEOG72V9WG	Complete	NC_006597.3	31735928	31817669	659	341
BUSCOvEOG7QVDRC	Complete	NC_006612.3	9148553	9233629	1296.2	595
BUSCOvEOG715HV9	Fragmented	NC_006592.3	48784437	48858274	285.4	160
BUSCOvEOG76T4F6	Fragmented	NC_006597.3	35776153	35850574	742.4	346
BUSCOvEOG769S74	Fragmented	NC_006603.3	33897234	33968943	1386.8	662
BUSCOvEOG7HMKPZ	Complete	NC_006588.3	38908954	38959166	1389.6	777
BUSCOvEOG7V70WG	Complete	NC_006587.3	8228347	8272452	1072.3	516
BUSCOvEOG79S7KS	Complete	NC_006589.3	16853639	16930277	2115.8	1010
BUSCOvEOG7VHMMJ	Complete	NC_006602.3	39795814	39839758	714.7	349
BUSCOvEOG7B8KSM	Complete	NC_006610.3	13656304	13699871	1062.7	531
BUSCOvEOG7JDJM1	Complete	NC_006588.3	27718530	27813390	1590.4	963
BUSCOvEOG75MPJP	Fragmented	NC_006597.3	8414011	8473788	1110.3	503
BUSCOvEOG74TQN7	Fragmented	NC_006588.3	69203852	69297593	802.6	503
BUSCOvEOG7RFN5W	Complete	NC_006607.3	28771843	28851839	1818.9	802
BUSCOvEOG7934ZW	Complete	NC_006583.3	64206821	64267138	303.2	175
BUSCOvEOG7KPVRP	Complete	NC_006598.3	24036966	24087630	460.6	223
BUSCOvEOG78WDG0	Complete	NC_006608.3	24483457	24551530	577.6	297
BUSCOvEOG7WSXQ5	Complete	NC_006613.3	38253598	38357286	758.9	374
BUSCOvEOG7BRZ05	Complete	NC_006615.3	1608400	1691089	987.8	539
BUSCOvEOG7F1ZGD	Complete	NC_006597.3	6383489	6449006	499.7	374
BUSCOvEOG7908QM	Complete	NC_006591.3	51192611	51233866	400.1	187
BUSCOvEOG7THX7V	Complete	NC_006600.3	25844315	25917210	290.1	154
BUSCOvEOG7DBVT7	Fragmented	NC_006619.3	23079781	23193880	186	103
BUSCOvEOG7GTMT5	Complete	NC_006619.3	25758135	25803680	1217.5	668
BUSCOvEOG73R51H	Fragmented	NC_006603.3	42387966	42547983	268.7	180
BUSCOvEOG7CG1PD	Fragmented	NC_006600.3	16946269	17010320	588.1	283
BUSCOvEOG7KH485	Complete	NC_006587.3	54809597	54863355	700.2	409
BUSCOvEOG7ZKM2J	Complete	NC_006616.3	7309242	7354276	154	71
BUSCOvEOG7C895Z	Complete	NC_006585.3	30777575	30857387	1394.2	765
BUSCOvEOG7M935D	Duplicated	NW_003727557_1	0	22742	997.6	501
BUSCOvEOG7GMW9D	Fragmented	NC_006606.3	21666379	21707461	380.5	534
BUSCOvEOG776MCV	Complete	NC_006594.3	64726695	64813407	923.1	513
BUSCOvEOG70VX45	Complete	NC_006587.3	68157439	68203782	761.4	500
BUSCOvEOG7BGB92	Complete	NC_006616.3	34424636	34481458	671.6	454
BUSCOvEOG79CRNZ	Fragmented	NC_006584.3	81961466	82009584	422.4	214
BUSCOvEOG7QVDS6	Complete	NC_006590.3	68943426	68989847	581.2	297
BUSCOvEOG74TQNC	Complete	NC_006586.3	20293985	20360768	1223.9	580
BUSCOvEOG7M934Q	Fragmented	NC_006598.3	19570186	19735298	772.4	383
BUSCOvEOG747H72	Complete	NC_006587.3	19809967	19887758	1006.7	577
BUSCOvEOG77STVT	Complete	NC_006583.3	98562513	98605350	296.4	186
BUSCOvEOG7JHDW0	Complete	NC_006587.3	15556751	15607754	583.6	360
BUSCOvEOG7Q2FWF	Complete	NC_006606.3	25487691	25540841	295.2	340
BUSCOvEOG76HHR2	Duplicated	NW_003726766_1	0	35565	621.5	344
BUSCOvEOG7DFR2Z	Complete	NC_006594.3	11480401	11522859	485.1	294
BUSCOvEOG73FJ94	Complete	NC_006591.3	19714856	19786143	2580.1	1119
BUSCOvEOG7DFR2C	Fragmented	NC_006613.3	21205768	21268442	399.3	188
BUSCOvEOG7DNGM1	Complete	NC_006587.3	41949770	42002275	274.7	145
BUSCOvEOG7W3V2G	Complete	NC_006588.3	36598828	36643668	425.3	208
BUSCOvEOG7R2577	Complete	NC_006599.3	21273833	21327276	721.1	378
BUSCOvEOG7Z90BP	Complete	NC_006588.3	62700013	62742365	311.1	174
BUSCOvEOG7STTKV	Complete	NC_006594.3	46591071	46631772	119	59
BUSCOvEOG7M0GFD	Complete	NC_006602.3	56696070	56744964	819.8	394
BUSCOvEOG7N5XB5	Complete	NC_006588.3	17200577	17243112	437.2	263
BUSCOvEOG7W0ZV9	Complete	NC_006617.3	11790733	11832017	282.9	151
BUSCOvEOG76HHS1	Duplicated	NC_006596.3	37237712	37306756	286.5	140
BUSCOvEOG7002XG	Fragmented	NC_006605.3	27882892	27991845	1200.3	484
BUSCOvEOG7RBS05	Fragmented	NC_006593.3	16603329	16676484	670.7	280
BUSCOvEOG70VX3G	Fragmented	NC_006585.3	13973017	14044101	314.4	170
BUSCOvEOG7KSR00	Duplicated	NC_006595.3	49497625	49538643	597.2	345
BUSCOvEOG712NKM	Fragmented	NC_006600.3	34924307	34986104	400.8	178
BUSCOvEOG7GMW9N	Complete	NC_006600.3	53878790	53927024	1155.7	579
BUSCOvEOG76T4GC	Fragmented	NC_006591.3	60298183	60356715	299.3	139
BUSCOvEOG79616R	Complete	NC_006587.3	32484705	32527259	306.1	176
BUSCOvEOG7934XF	Fragmented	NC_006604.3	50149108	50304270	613.6	274
BUSCOvEOG7BVT7W	Complete	NC_006592.3	42301773	42359543	658.7	314
BUSCOvEOG70S1TZ	Fragmented	NC_006607.3	17240703	17368001	1390.8	622
BUSCOvEOG73V191	Fragmented	NC_006588.3	15961291	16009754	465	203
BUSCOvEOG76HHQ7	Fragmented	NC_006585.3	61311180	61370500	944.9	546
BUSCOvEOG7JWWT3	Fragmented	NC_006599.3	25840784	26053654	347.4	175
BUSCOvEOG7KH48J	Duplicated	NC_006594.3	57721285	57779608	397.1	193
BUSCOvEOG7Z0CMD	Complete	NC_006616.3	11946725	11995695	396.2	216
BUSCOvEOG7PG7FT	Complete	NC_006587.3	5219718	5273267	409.4	218
BUSCOvEOG72JQ4N	Fragmented	NC_006595.3	23003145	23092735	1460.2	773
BUSCOvEOG7KPVQK	Complete	NC_006588.3	40215630	40264834	670.9	449
BUSCOvEOG7N05TT	Complete	NC_006603.3	16233197	16304660	850.1	395
BUSCOvEOG7J6T5T	Complete	NC_006614.3	32106640	32147191	353.1	184
BUSCOvEOG747H76	Complete	NC_006591.3	32846745	32898183	775.4	482
BUSCOvEOG7M9352	Fragmented	NC_006604.3	26916641	27018889	822.2	412
BUSCOvEOG7X98WW	Complete	NC_006605.3	49503990	49567904	501.7	262
BUSCOvEOG702Z6N	Fragmented	NC_006607.3	34684375	34740495	657.9	384
BUSCOvEOG798WF2	Complete	NC_006595.3	59974815	60016143	849.7	471
BUSCOvEOG7XSN3N	Fragmented	NC_006602.3	2320877	2425127	483.2	221
BUSCOvEOG7XKWN8	Complete	NC_006615.3	4947900	5005237	657.1	358
BUSCOvEOG75DZ4W	Complete	NC_006613.3	29543906	29599317	138.5	64
BUSCOvEOG7Z6425	Complete	NC_006587.3	4592296	4654228	1147.7	522
BUSCOvEOG7GXH25	Complete	NC_006591.3	44950050	45018826	674.5	332
BUSCOvEOG70CJXV	Complete	NC_006605.3	26181083	26228113	371.9	167
BUSCOvEOG776MD3	Fragmented	NC_006609.3	38008534	38088189	543.5	297
BUSCOvEOG71VMGX	Complete	NC_006588.3	68944781	69009242	1113.9	601
BUSCOvEOG72576K	Complete	NC_006585.3	85049742	85122344	1039.1	468
BUSCOvEOG7NGJ1G	Complete	NC_006603.3	29901767	29946501	454.2	235
BUSCOvEOG7ZW6QG	Complete	NC_006587.3	14757326	14806692	829.6	420
BUSCOvEOG7GXH23	Fragmented	NC_006606.3	27282469	27343347	737.1	428
BUSCOvEOG70GF4N	Complete	NC_006591.3	48392590	48442460	960.7	454
BUSCOvEOG7JT1KT	Complete	NC_006593.3	50093193	50143787	684.9	342
BUSCOvEOG7T79J4	Fragmented	NC_006584.3	85344876	85391923	515.8	262
BUSCOvEOG7JDJMJ	Complete	NC_006586.3	4425071	4509557	729.1	379
BUSCOvEOG7K0S34	Complete	NC_006608.3	20153877	20197658	514.3	263
BUSCOvEOG7H73QW	Fragmented	NC_006592.3	43162593	43267021	1567.1	873
BUSCOvEOG71NW1Q	Complete	NC_006619.3	25247061	25290532	462.8	350
BUSCOvEOG7NKD8Q	Fragmented	NC_006596.3	31098345	31173717	538.4	285
BUSCOvEOG722BZZ	Complete	NC_006585.3	61332700	61375512	529.3	341
BUSCOvEOG7PCC5B	Complete	NC_006605.3	7793708	7909263	1470.7	871
BUSCOvEOG7RR7WT	Complete	NC_006603.3	42563727	42655321	1160.4	630
BUSCOvEOG7VMGVF	Complete	NC_006588.3	17108962	17151951	686.5	310
BUSCOvEOG7VT7BR	Fragmented	NC_006612.3	38381286	38441467	325.7	175
BUSCOvEOG7KD80V	Complete	NC_006589.3	20467645	20521013	924.5	459
BUSCOvEOG737STC	Complete	NC_006588.3	24489440	24564496	1021.7	551
BUSCOvEOG73XWH9	Complete	NC_006600.3	51480029	51527083	948.9	441
BUSCOvEOG79W3TV	Fragmented	NC_006602.3	33694297	33767661	402.3	221
BUSCOvEOG7CG1PC	Fragmented	NC_006587.3	14741023	14784760	570.9	275
BUSCOvEOG7V70X6	Complete	NC_006595.3	37571724	37613037	477.7	243
BUSCOvEOG7V18D3	Complete	NC_006583.3	113739712	113797182	2338.3	1063
BUSCOvEOG76X0NJ	Fragmented	NC_006608.3	414053	499685	2285.1	1126
BUSCOvEOG7JQ5BH	Complete	NC_006602.3	49405609	49450362	543.1	329
BUSCOvEOG75X996	Complete	NC_006598.3	7541928	7628969	586.7	295
BUSCOvEOG7W0ZT8	Complete	NC_006597.3	15293888	15336397	502.6	281
BUSCOvEOG7QVDRB	Complete	NC_006619.3	11429082	11552930	1465.5	672
BUSCOvEOG7B2VC2	Fragmented	NC_006586.3	36035566	36077108	361.3	167
BUSCOvEOG7RNCNQ	Complete	NC_006593.3	60072770	60169473	1747.1	896
BUSCOvEOG7FJ9QX	Complete	NC_006590.3	70287709	70340933	404.3	216
BUSCOvEOG77H747	Fragmented	NC_006602.3	4737412	4795943	667.1	357
BUSCOvEOG7KWM6N	Complete	NC_006585.3	7677460	7726779	975.3	461
BUSCOvEOG71ZGQ1	Complete	NC_006608.3	9747172	9908581	7230.3	3434
BUSCOvEOG70GF5H	Complete	NC_006587.3	41469679	41518321	457.3	223
BUSCOvEOG7NKD8H	Complete	NC_006616.3	34498757	34557477	558.1	322
BUSCOvEOG718D1M	Complete	NC_006585.3	52337506	52392891	1305.2	712
BUSCOvEOG7R2579	Complete	NC_006594.3	6285774	6519930	1654.7	713
BUSCOvEOG7VHMN2	Fragmented	NC_006616.3	12515083	12576483	426.2	199
BUSCOvEOG7TMSGM	Complete	NC_006584.3	37183612	37224508	630.1	299
BUSCOvEOG72FTXT	Complete	NC_006604.3	30550478	30595068	610.9	273
BUSCOvEOG7SXPSJ	Complete	NC_006606.3	18542887	18586505	952.8	542
BUSCOvEOG7CVHMW	Complete	NC_006606.3	15873378	15923843	851	412
BUSCOvEOG7BZPHK	Complete	NC_006602.3	40121703	40162528	260.4	125
BUSCOvEOG7SBGD9	Fragmented	NC_006606.3	46360894	46405774	370.4	261
BUSCOvEOG71K0S2	Complete	NC_006605.3	34356258	34408202	1152.6	543
BUSCOvEOG74QVD5	Complete	NC_006602.3	41082140	41134858	2290.2	1112
BUSCOvEOG7W3V25	Complete	NC_006583.3	85490569	85606057	550	305
BUSCOvEOG7DRBRN	Complete	NC_006596.3	7619659	7740213	1512.8	711
BUSCOvEOG7B2V9G	Fragmented	NC_006586.3	62150603	62262337	1333.9	718
BUSCOvEOG73R52W	Complete	NC_006610.3	13654909	13695592	299.7	157
BUSCOvEOG79KH4M	Fragmented	NC_006616.3	34387704	34439041	621.1	309
BUSCOvEOG7W9KHH	Complete	NC_006587.3	75158748	75208018	1327.6	583
BUSCOvEOG76HHQH	Fragmented	NC_006593.3	73805593	73865960	468.8	232
BUSCOvEOG770VX3	Complete	NC_006617.3	7335484	7398927	940.9	509
BUSCOvEOG7SQZBC	Complete	NC_006590.3	44281733	44341216	459.4	197
BUSCOvEOG7GTMSD	Fragmented	NC_006583.3	108855473	108916183	1512.1	838
BUSCOvEOG77WQ40	Complete	NC_006588.3	18010296	18052703	364.9	369
BUSCOvEOG7RR7XS	Fragmented	NC_006619.3	24981987	25026807	364.9	195
BUSCOvEOG71C88K	Complete	NC_006590.3	42863400	42978959	1251.7	666
BUSCOvEOG79KH4C	Fragmented	NC_006598.3	45844981	45933961	408.1	226
BUSCOvEOG7RV458	Complete	NC_006613.3	38794060	38840883	410.8	214
BUSCOvEOG7Q86C4	Fragmented	NW_003727707_1	0	29442	146.7	77
BUSCOvEOG7BCG2R	Complete	NC_006598.3	31148250	31197707	579.7	292
BUSCOvEOG7KWM70	Complete	NC_006585.3	30699211	30765320	729.7	403
BUSCOvEOG7NGJ2C	Complete	NC_006614.3	26493050	26550947	697.3	356
BUSCOvEOG7XD54S	Complete	NC_006608.3	13516268	13658243	553.8	309
BUSCOvEOG7K9CS7	Complete	NC_006592.3	6960627	7018138	825.8	368
BUSCOvEOG7S4QWD	Complete	NC_006600.3	38550616	38600637	656	455
BUSCOvEOG7RZ0DZ	Complete	NC_006583.3	83072013	83123955	383.6	171
BUSCOvEOG7W0ZTZ	Duplicated	NC_006618.3	29440122	29504151	235.3	247
BUSCOvEOG7W6Q8T	Complete	NC_006587.3	65683590	65750825	845.6	393
BUSCOvEOG7PRV4H	Complete	NC_006588.3	42565029	42625114	982.4	447
BUSCOvEOG7FN5Z1	Complete	NC_006615.3	1678595	1780804	584.9	322
BUSCOvEOG7CJWX6	Complete	NC_006588.3	6638279	6680792	597	281
BUSCOvEOG7D283X	Fragmented	NC_006610.3	23460500	23514762	654.9	297
BUSCOvEOG7QVDSC	Duplicated	NC_006613.3	22105295	22146023	508.3	227
BUSCOvEOG7Q2FWM	Complete	NC_006590.3	10676509	10726060	277.5	131
BUSCOvEOG7322CV	Complete	NC_006590.3	43206294	43285639	517.7	281
BUSCOvEOG7CJWZ1	Complete	NC_006587.3	54905035	54978838	252.1	131
BUSCOvEOG7C2JQN	Complete	NC_006602.3	39530799	39572800	692.9	305
BUSCOvEOG7H1C8D	Complete	NC_006597.3	43768368	43830093	1204.5	525
BUSCOvEOG7SBGBW	Complete	NC_006602.3	38990255	39034035	718	379
BUSCOvEOG77WQ2K	Complete	NC_006610.3	22265126	22354263	1309.5	582
BUSCOvEOG7Q2FW0	Complete	NC_006620.3	21332516	21374596	643.2	295
BUSCOvEOG7ZPG7Q	Complete	NC_006613.3	27386609	27459479	1219.2	544
BUSCOvEOG77STVQ	Complete	NC_006617.3	22206692	22256242	375.1	199
BUSCOvEOG7B2VBD	Complete	NC_006599.3	7732744	7774150	1067.2	484
BUSCOvEOG7K3N9Q	Fragmented	NC_006587.3	70778889	70837071	403.5	240
BUSCOvEOG74XKXF	Fragmented	NC_006610.3	26958957	27010491	286.5	190
BUSCOvEOG7GF4V0	Complete	NC_006586.3	23693949	23760230	912.8	473
BUSCOvEOG737SV9	Complete	NC_006590.3	71274405	71319586	597.8	290
BUSCOvEOG78PP13	Complete	NC_006602.3	5200216	5240722	278.5	169
BUSCOvEOG7SXPT3	Duplicated	NC_006594.3	20533037	20573867	493.5	260
BUSCOvEOG737SV1	Complete	NC_006589.3	43259370	43312429	1054.6	481
BUSCOvEOG7BCG33	Complete	NC_006599.3	30823076	30866017	221.6	126
BUSCOvEOG7B003M	Complete	NC_006592.3	17023871	17065725	537.5	256
BUSCOvEOG7JQ59W	Fragmented	NC_006606.3	47422799	47503397	1152.2	510
BUSCOvEOG74F7R1	Complete	NC_006593.3	9910745	9951506	511.3	254
BUSCOvEOG7H47HS	Fragmented	NC_006600.3	50762847	50806723	540.9	314
BUSCOvEOG7SQZB6	Complete	NC_006611.3	35491378	35564858	540.6	247
BUSCOvEOG71VMG2	Complete	NC_006590.3	27084265	27209463	3238.9	1963
BUSCOvEOG718D2J	Complete	NC_006591.3	36754521	36874378	945.8	494
BUSCOvEOG7D80KD	Fragmented	NC_006587.3	36705783	36789324	1128.4	647
BUSCOvEOG7BCG35	Complete	NC_006601.3	22734197	22789549	218.4	125
BUSCOvEOG72FTZV	Fragmented	NC_006588.3	6162065	6210326	293.9	139
BUSCOvEOG74QVDS	Complete	NC_006607.3	34837439	34889561	1001.3	490
BUSCOvEOG7NS4QX	Complete	NC_006589.3	53991773	54078991	824.8	391
BUSCOvEOG7J12NT	Fragmented	NC_006593.3	54557183	54598637	325.8	448
BUSCOvEOG7SJ6VX	Complete	NC_006606.3	32610624	32656692	329.3	183
BUSCOvEOG7NKD88	Complete	NC_006588.3	16763120	16808860	861.9	473
BUSCOvEOG737STK	Complete	NC_006602.3	45441949	45484848	492.4	489
BUSCOvEOG7G1NWK	Complete	NC_006584.3	68828962	68890828	622.9	366
BUSCOvEOG75QJTW	Complete	NC_006608.3	28216678	28262334	451.8	204
BUSCOvEOG7MPK47	Fragmented	NC_006600.3	51764416	51825298	295.9	197
BUSCOvEOG712NKP	Fragmented	NC_006615.3	25783584	25870419	480.3	280
BUSCOvEOG7QRJJ4	Complete	NC_006584.3	64702843	64755362	613.9	336
BUSCOvEOG7DV70V	Complete	NC_006589.3	64782594	64839356	914.5	454
BUSCOvEOG773R5K	Complete	NC_006607.3	48838479	48890092	594.4	285
BUSCOvEOG74J3ZQ	Complete	NC_006592.3	44037802	44091936	480.2	215
BUSCOvEOG79S7MQ	Fragmented	NC_006602.3	19284934	19425767	624.1	301
BUSCOvEOG7TB5R4	Complete	NC_006612.3	29901999	29971698	513.6	267
BUSCOvEOG776MCK	Complete	NC_006599.3	57727389	57824873	1197.8	647
BUSCOvEOG7K0S2D	Complete	NC_006598.3	10356276	10412381	966.8	449
BUSCOvEOG72BZQ6	Complete	NC_006586.3	8392946	8444500	459	230
BUSCOvEOG7DBVSX	Complete	NC_006597.3	40514576	40605524	1732.8	784
BUSCOvEOG75DZ38	Fragmented	NC_006615.3	5610280	5684486	1135.6	564
BUSCOvEOG7GF4TG	Complete	NC_006600.3	33637631	33709907	1568.7	684
BUSCOvEOG7DRBSR	Fragmented	NC_006589.3	39158713	39263208	554.3	392
BUSCOvEOG78PNZD	Fragmented	NC_006595.3	18732274	18843979	959.7	481
BUSCOvEOG744N0Q	Complete	NC_006597.3	2248352	2309630	547.6	299
BUSCOvEOG75MPJS	Fragmented	NC_006609.3	20686216	20752988	561.4	287
BUSCOvEOG75MPM0	Complete	NC_006585.3	51675755	51725580	534	280
BUSCOvEOG7VQC34	Complete	NC_006612.3	11957416	12023178	540.5	289
BUSCOvEOG7J6T5Z	Fragmented	NC_006608.3	8417339	8467664	342.2	200
BUSCOvEOG773R4R	Complete	NC_006587.3	36939714	36998558	1158.1	743
BUSCOvEOG7WDFSV	Duplicated	NC_006606.3	26840246	26882906	181.9	159
BUSCOvEOG7X6DNZ	Complete	NC_006585.3	54386476	54452303	723.5	331
BUSCOvEOG7KSR00	Duplicated	NC_006605.3	3596259	3637467	692.7	321
BUSCOvEOG7VX3K7	Complete	NC_006598.3	6360781	6412880	703.2	370
BUSCOvEOG71VMGK	Fragmented	NC_006606.3	43714279	43762819	565.5	307
BUSCOvEOG72JQ68	Fragmented	NC_006609.3	33819868	33885611	295.6	143
BUSCOvEOG7CJWX0	Fragmented	NC_006608.3	30923991	30984081	387.9	289
BUSCOvEOG776MCQ	Fragmented	NC_006590.3	50072259	50146713	1340.2	624
BUSCOvEOG7GTMV1	Complete	NC_006600.3	54951776	55002694	235.1	117
BUSCOvEOG7R7WRZ	Complete	NC_006583.3	5156098	5201304	348	245
BUSCOvEOG7JM946	Complete	NC_006587.3	8281013	8330851	678.6	369
BUSCOvEOG79615J	Complete	NC_006608.3	23490229	23538848	1093.6	723
BUSCOvEOG7ZKM25	Complete	NC_006600.3	53042877	53084378	572	245
BUSCOvEOG773R4X	Fragmented	NC_006593.3	25815559	25871477	844	423
BUSCOvEOG71VMHT	Fragmented	NC_006612.3	2241628	2333770	224	110
BUSCOvEOG71RR7W	Fragmented	NC_006597.3	40956603	41056065	704.1	368
BUSCOvEOG7M9356	Complete	NC_006608.3	275143	342467	1044.6	536
BUSCOvEOG79W3VH	Complete	NC_006594.3	12667898	12714630	920.6	469
BUSCOvEOG7Z37TV	Complete	NC_006608.3	23679070	23729813	640.5	390
BUSCOvEOG7W9KHX	Complete	NC_006587.3	81420266	81496753	676.4	436
BUSCOvEOG7X3JFD	Complete	NC_006612.3	7564179	7614092	836.2	371
BUSCOvEOG7XH1DG	Complete	NC_006589.3	31493515	31548840	516.4	234
BUSCOvEOG72V9W6	Complete	NC_006602.3	7142396	7183856	875.3	475
BUSCOvEOG7GB8N1	Complete	NC_006594.3	12086274	12132523	318	149
BUSCOvEOG78D296	Complete	NC_006607.3	14938302	14978889	335.2	168
BUSCOvEOG73JDKZ	Complete	NC_006583.3	113803996	113847526	385.3	200
BUSCOvEOG75B2TS	Fragmented	NC_006583.3	109741765	109815556	1114.2	590
BUSCOvEOG7WDFSV	Duplicated	NC_006593.3	64075634	64119760	276.8	138
BUSCOvEOG7DRBS4	Fragmented	NC_006606.3	22568556	22645227	427.7	244
BUSCOvEOG7VMGVC	Fragmented	NC_006619.3	18012117	18087508	562.7	271
BUSCOvEOG77H73T	Complete	NC_006589.3	75468181	75530206	1140	574
BUSCOvEOG71G4HX	Complete	NC_006587.3	38852772	38923339	1055.7	490
BUSCOvEOG7B5QKC	Complete	NC_006583.3	78612069	78653011	521.2	246
BUSCOvEOG7NKD8G	Complete	NC_006584.3	80850065	80905559	755	291
BUSCOvEOG722BZP	Fragmented	NC_006617.3	5493005	5595003	387.3	209
BUSCOvEOG7QZ91P	Duplicated	NC_006599.3	59192638	59233511	673.6	381
BUSCOvEOG712NKC	Fragmented	NC_006591.3	5581376	5666568	542.7	252
BUSCOvEOG74J3XC	Fragmented	NC_006588.3	31026438	31088773	1300.4	634
BUSCOvEOG75TF2W	Fragmented	NC_006596.3	30256012	30343998	343.7	172
BUSCOvEOG70VX4N	Complete	NC_006584.3	79021491	79063278	353.3	178
BUSCOvEOG7H1C84	Fragmented	NC_006583.3	64716140	64830803	765	511
BUSCOvEOG71C894	Complete	NC_006592.3	32369529	32417322	751.5	426
BUSCOvEOG7RBRZG	Complete	NC_006593.3	27639813	27681296	588.2	275
BUSCOvEOG77WQ3J	Fragmented	NC_006594.3	4068747	4114031	140.2	107
BUSCOvEOG7SJ6V2	Complete	NC_006600.3	43585363	43629991	740.3	351
BUSCOvEOG79CRP5	Complete	NC_006595.3	61857197	61907892	514.3	279
BUSCOvEOG72NKDC	Fragmented	NC_006583.3	94982042	95065527	616.8	290
BUSCOvEOG7J6T45	Complete	NC_006602.3	56873543	56951521	905.8	529
BUSCOvEOG73V188	Complete	NC_006606.3	36346185	36449735	1080.5	486
BUSCOvEOG71NW1G	Complete	NC_006587.3	58320366	58374260	454.9	276
BUSCOvEOG7NZW7H	Fragmented	NC_006615.3	25850130	25953141	641.5	344
BUSCOvEOG7ZCVK8	Complete	NC_006601.3	28449507	28496313	468.6	206
BUSCOvEOG79PCCX	Complete	NC_006610.3	10947712	11006258	665.2	350
BUSCOvEOG7CG1NQ	Fragmented	NC_006619.3	137467	209983	426.8	328
BUSCOvEOG7FN5ZT	Complete	NC_006587.3	9704215	9750137	126.7	86
BUSCOvEOG78D27K	Fragmented	NC_006586.3	3204199	3344517	1041.3	494
BUSCOvEOG7N8SJC	Fragmented	NC_006596.3	44862259	44934399	799.5	387
BUSCOvEOG7STTJW	Complete	NC_006598.3	35360064	35400918	563.9	284
BUSCOvEOG70VX3K	Fragmented	NC_006597.3	53386424	53443878	225.6	165
BUSCOvEOG71ZGQ7	Fragmented	NC_006615.3	17575178	17649167	1882.9	864
BUSCOvEOG7QVDRS	Complete	NC_006589.3	10309337	10386571	1258.5	658
BUSCOvEOG7CNS61	Duplicated	NC_006597.3	33767486	33807929	317.7	146
BUSCOvEOG7KSQZN	Complete	NC_006594.3	47521315	47562730	1047.4	471
BUSCOvEOG7C8969	Complete	NC_006597.3	16268591	16310878	618.9	411
BUSCOvEOG7CC5FM	Complete	NC_006619.3	25709891	25753480	818.3	417
BUSCOvEOG71C8B5	Fragmented	NC_006587.3	33064478	33105656	274.4	145
BUSCOvEOG7Z37TT	Fragmented	NC_006610.3	14212014	14321243	274.2	148
BUSCOvEOG74QVG2	Complete	NC_006583.3	98580356	98625286	253.2	110
BUSCOvEOG7K9CRW	Fragmented	NC_006591.3	276149	323234	755.9	437
BUSCOvEOG7JT1K0	Fragmented	NC_006588.3	38768994	38818177	561.7	331
BUSCOvEOG78D27G	Fragmented	NC_006609.3	13263759	13440773	1412.8	792
BUSCOvEOG7T4F83	Fragmented	NC_006599.3	38916903	38984185	1169.6	543
BUSCOvEOG76Q85Z	Complete	NC_006591.3	37261158	37359166	1776.3	926
BUSCOvEOG796168	Complete	NC_006600.3	42392606	42452534	362.4	247
BUSCOvEOG7K6HJN	Complete	NC_006596.3	40248329	40440842	875.9	421
BUSCOvEOG7N323J	Complete	NC_006592.3	11252011	11303216	1085.2	533
BUSCOvEOG72Z64R	Complete	NC_006615.3	6925966	6978974	592	274
BUSCOvEOG7KPVQH	Complete	NC_006614.3	37966614	38043694	1798.2	1047
BUSCOvEOG7RFN7G	Complete	NC_006595.3	22604986	22652208	239.8	106
BUSCOvEOG7WDFSD	Fragmented	NC_006588.3	38880221	38924423	360	190
BUSCOvEOG74QVDM	Fragmented	NC_006587.3	55142569	55222705	822.5	416
BUSCOvEOG77DBVF	Complete	NC_006585.3	55022102	55073383	1765.6	917
BUSCOvEOG7DV710	Complete	NC_006612.3	29499116	29568786	1176.6	513
BUSCOvEOG7X98XP	Complete	NC_006596.3	43894152	43935162	706.9	334
BUSCOvEOG77H744	Complete	NC_006599.3	21316733	21376083	917.3	483
BUSCOvEOG77DBWG	Fragmented	NC_006612.3	37543790	37595509	248.7	153
BUSCOvEOG74N061	Complete	NC_006591.3	4017444	4063352	889.5	398
BUSCOvEOG7J3XXC	Complete	NC_006604.3	49815245	49885737	491.5	228
BUSCOvEOG74N073	Duplicated	NC_006584.3	71861337	71916266	257	120
BUSCOvEOG71NW11	Complete	NC_006597.3	5896482	5952643	892	399
BUSCOvEOG7WDFRM	Complete	NC_006594.3	44155111	44252340	516.8	276
BUSCOvEOG73BP4C	Complete	NC_006596.3	22612716	22653902	173.5	106
BUSCOvEOG7S4QWM	Fragmented	NC_006590.3	4243968	4289431	361.3	229
BUSCOvEOG7GTMTS	Complete	NC_006606.3	22898676	22947478	432.4	212
BUSCOvEOG7FFFH0	Complete	NC_006588.3	8562897	8604878	259.1	133
BUSCOvEOG7XD54X	Complete	NC_006596.3	42028194	42177587	709.7	345
BUSCOvEOG7TF207	Complete	NC_006587.3	64620484	64666701	658.7	422
BUSCOvEOG7TXD56	Complete	NC_006589.3	38487430	38561843	1472.2	751
BUSCOvEOG7BK6K2	Complete	NC_006585.3	13929157	13971421	304.8	156
BUSCOvEOG74F7PF	Complete	NC_006589.3	1057537	1129943	2034.3	937
BUSCOvEOG7H73QS	Complete	NC_006587.3	41283544	41334545	1673.9	827
BUSCOvEOG78D293	Fragmented	NC_006609.3	37050379	37125237	287.8	143
BUSCOvEOG725767	Complete	NC_006596.3	13328742	13397133	907.7	509
BUSCOvEOG72Z63P	Complete	NC_006595.3	46064278	46139655	1138.9	603
BUSCOvEOG7T79J5	Complete	NC_006613.3	33896330	33945782	227.4	114
BUSCOvEOG71NW26	Complete	NC_006606.3	42940214	42988255	237.6	135
BUSCOvEOG7W6Q8C	Complete	NC_006616.3	17160119	17209150	1816.5	851
BUSCOvEOG7XPRVW	Complete	NC_006601.3	49709703	49798137	796	361
BUSCOvEOG7ZSBH5	Complete	NC_006584.3	61893532	61977518	382.7	213
BUSCOvEOG7ZKM2Z	Complete	NC_006585.3	69670726	69717191	277.4	154
BUSCOvEOG7Z6426	Complete	NC_006590.3	70270768	70322161	585.2	445
BUSCOvEOG7N05TM	Complete	NC_006591.3	51592192	51649929	1415.2	653
BUSCOvEOG7Z37T9	Fragmented	NC_006591.3	55836269	55912533	989.5	552
BUSCOvEOG76Q867	Fragmented	NC_006603.3	40758084	40826390	734.1	326
BUSCOvEOG7576M5	Complete	NC_006599.3	59535802	59596806	1371.4	637
BUSCOvEOG7XH1CP	Complete	NC_006595.3	41163740	41224420	1402.3	614
BUSCOvEOG7WDFSV	Duplicated	NC_006585.3	55257138	55297635	178.2	135
BUSCOvEOG79KH55	Complete	NC_006602.3	53768360	53814174	423.5	219
BUSCOvEOG7641R8	Complete	NC_006590.3	61267721	61334638	1553.2	815
BUSCOvEOG7SXPS6	Fragmented	NC_006602.3	56068947	56124638	455.2	235
BUSCOvEOG769S81	Fragmented	NC_006583.3	109598991	109655983	325.5	180
BUSCOvEOG7V18DQ	Complete	NC_006609.3	1786979	1906701	1011.7	560
BUSCOvEOG7G7DBZ	Complete	NC_006606.3	32686578	32734745	614.3	328
BUSCOvEOG70K9D3	Fragmented	NC_006620.3	20892787	20941103	319.1	186
BUSCOvEOG7HX6G9	Complete	NC_006610.3	36701648	36754308	367.3	226
BUSCOvEOG7DJM99	Fragmented	NC_006602.3	1734408	1780032	516	294
BUSCOvEOG7C8961	Fragmented	NC_006606.3	25812846	25900033	664.9	322
BUSCOvEOG7KM0HF	Complete	NC_006600.3	6406349	6469794	228.2	124
BUSCOvEOG7RV44R	Complete	NC_006595.3	345056	416625	1064.5	548
BUSCOvEOG7ZW6QK	Complete	NC_006612.3	33294471	33356385	1693.5	790
BUSCOvEOG74N05W	Fragmented	NC_006592.3	19868297	19929321	163.1	108
BUSCOvEOG74XKXB	Complete	NC_006608.3	14706178	14766280	604.8	286
BUSCOvEOG76Q863	Fragmented	NC_006606.3	4913603	4988192	1257.6	604
BUSCOvEOG7N5X9D	Fragmented	NC_006610.3	25017978	25098308	1175.4	667
BUSCOvEOG7CC5DR	Fragmented	NC_006612.3	25225273	25326828	906.2	567
BUSCOvEOG7PZKKZ	Complete	NC_006585.3	91793107	91869446	1271.5	728
BUSCOvEOG7SFBMK	Fragmented	NC_006618.3	14339432	14406797	479.9	341
BUSCOvEOG74QVFT	Complete	NC_006591.3	10190411	10237662	444.3	212
BUSCOvEOG7H1C8B	Complete	NC_006587.3	56465966	56515351	1091.8	572
BUSCOvEOG7W6Q9D	Complete	NC_006610.3	6721374	6792584	367.5	162
BUSCOvEOG7V18D9	Complete	NC_006585.3	37993886	38072051	1438.8	845
BUSCOvEOG7BZPGN	Fragmented	NC_006588.3	49739320	49824747	681.5	370
BUSCOvEOG72RFMW	Complete	NC_006595.3	48524668	48590959	1115.6	1022
BUSCOvEOG7XH1D7	Complete	NC_006584.3	84857863	84903135	742.8	344
BUSCOvEOG7HX6FV	Fragmented	NC_006611.3	28864659	28940378	351.1	204
BUSCOvEOG7SN33X	Complete	NC_006591.3	4012174	4054421	310.9	162
BUSCOvEOG7SQZ9M	Complete	NC_006584.3	73296118	73338891	691.4	365
BUSCOvEOG7CJWWC	Complete	NC_006590.3	48104398	48172477	1373.5	763
BUSCOvEOG7CG1PN	Complete	NC_006610.3	8066098	8109005	644.2	310
BUSCOvEOG798WFV	Complete	NC_006607.3	9165452	9220008	434.3	224
BUSCOvEOG7TMSGG	Fragmented	NC_006606.3	33083488	33147219	253.4	139
BUSCOvEOG78GXGW	Complete	NC_006584.3	59748064	59821056	1045.7	500
BUSCOvEOG7PG7FF	Fragmented	NC_006597.3	13432896	13478998	385.7	169
BUSCOvEOG7THX83	Complete	NC_006620.3	21299403	21342914	378.7	167
BUSCOvEOG747H75	Fragmented	NC_006596.3	47592484	47633359	658.1	292
BUSCOvEOG766X13	Complete	NC_006605.3	47229505	47270614	770.9	372
BUSCOvEOG7VHMMP	Complete	NC_006601.3	18307025	18356518	851.9	387
BUSCOvEOG72NKCZ	Fragmented	NW_003726375_1	0	53062	575.2	275
BUSCOvEOG78GXHH	Complete	NC_006587.3	81251344	81297504	803.7	378
BUSCOvEOG72BZQB	Complete	NC_006608.3	7358161	7420522	406	215
BUSCOvEOG7S4QWS	Complete	NC_006598.3	33710768	33797843	465.7	209
BUSCOvEOG76Q874	Complete	NC_006599.3	40383443	40443066	699.8	308
BUSCOvEOG7RFN69	Complete	NC_006602.3	40077171	40155098	1202.4	578
BUSCOvEOG75B2W3	Complete	NC_006588.3	6833028	6888024	539.7	292
BUSCOvEOG7GTMS5	Complete	NC_006584.3	42592773	42672644	2464.6	1094
BUSCOvEOG7ZGQSC	Fragmented	NC_006607.3	14972840	15073600	486	271
BUSCOvEOG702Z5Q	Complete	NC_006584.3	84426258	84476665	1215.3	617
BUSCOvEOG7T1K0Z	Fragmented	NC_006600.3	45041044	45142309	1004.3	435
BUSCOvEOG7H47HZ	Complete	NC_006592.3	28809379	28872030	964.5	533
BUSCOvEOG7B8KV0	Duplicated	NC_006594.3	24333663	24388179	395.5	175
BUSCOvEOG7N05VN	Complete	NC_006606.3	33129534	33182980	680.6	317
BUSCOvEOG7KD80Q	Complete	NC_006594.3	385678	430948	1557.4	735
BUSCOvEOG7P5MPH	Complete	NC_006612.3	34356202	34439065	2035.5	1235
BUSCOvEOG76DNG5	Fragmented	NC_006591.3	1596404	1667865	1207.2	658
BUSCOvEOG7BCG2J	Fragmented	NC_006587.3	31335515	31379429	456.9	204
BUSCOvEOG72V9VM	Fragmented	NC_006610.3	23245364	23316559	1119.2	568
BUSCOvEOG7KSQZF	Fragmented	NC_006585.3	62630959	62693354	661.2	394
BUSCOvEOG77H73Q	Complete	NC_006587.3	24062925	24122580	994.5	441
BUSCOvEOG7PNZWX	Complete	NC_006583.3	113808867	113851916	1100.2	528
BUSCOvEOG7B002M	Complete	NC_006616.3	11268669	11326458	916.3	664
BUSCOvEOG7N8SHZ	Fragmented	NC_006610.3	40744027	40819029	422.8	498
BUSCOvEOG77WQ2M	Complete	NC_006599.3	54479010	54526839	909.3	507
BUSCOvEOG7S1VNC	Fragmented	NC_006584.3	7039774	7115857	573.1	245
BUSCOvEOG7B2VB0	Complete	NC_006587.3	54274118	54341752	1054.2	485
BUSCOvEOG7R7WRJ	Fragmented	NC_006617.3	16909631	16969736	335.3	170
BUSCOvEOG7TXD79	Complete	NC_006616.3	22772916	22818740	516.9	276
BUSCOvEOG715HTD	Complete	NC_006603.3	40582371	40638345	825.1	433
BUSCOvEOG78WDFS	Complete	NC_006608.3	9373992	9439183	808.8	368
BUSCOvEOG7SBGBH	Complete	NC_006586.3	73442526	73535861	1336.5	807
BUSCOvEOG70CJXF	Complete	NC_006609.3	36771438	36815786	452.1	228
BUSCOvEOG7BCG23	Complete	NC_006606.3	21203249	21289497	896.3	447
BUSCOvEOG7R7WQ3	Fragmented	NC_006610.3	27753571	27847854	1659.9	787
BUSCOvEOG7HDV73	Fragmented	NC_006607.3	18373239	18502836	767.3	509
BUSCOvEOG7Q5B34	Complete	NC_006591.3	31647123	31705440	1038.5	501
BUSCOvEOG7BZPFW	Complete	NC_006610.3	15924506	16137710	1640.2	819
BUSCOvEOG7S7M3S	Complete	NC_006612.3	27701261	27757950	875.7	407
BUSCOvEOG7MSFD7	Complete	NC_006592.3	43326367	43375955	416.9	203
BUSCOvEOG776MCT	Complete	NC_006599.3	6855015	6957492	778	516
BUSCOvEOG7Z0CK9	Complete	NC_006609.3	33286007	33347494	899.4	479
BUSCOvEOG7JHDW5	Complete	NC_006588.3	30147866	30267897	298.1	143
BUSCOvEOG7HX6FR	Complete	NC_006591.3	25132090	25177993	577.1	258
BUSCOvEOG7V9W4K	Complete	NC_006592.3	17276015	17320730	780.7	455
BUSCOvEOG7BRZ04	Complete	NC_006586.3	39834213	39969940	1448.7	769
BUSCOvEOG737SVW	Complete	NC_006609.3	45250099	45357440	447.6	269
BUSCOvEOG71VMG9	Complete	NC_006594.3	64286143	64342174	1608.2	743
BUSCOvEOG7S7M44	Complete	NC_006609.3	38508985	38553253	602.7	355
BUSCOvEOG7GF4WK	Duplicated	NC_006593.3	49802127	49850248	147.9	128
BUSCOvEOG78960T	Complete	NC_006593.3	51643836	51690199	1582.4	870
BUSCOvEOG79KH3V	Fragmented	NC_006587.3	75717402	75830815	892.4	469
BUSCOvEOG7QJT1J	Complete	NC_006583.3	48507799	48622284	882	944
BUSCOvEOG7Q86C0	Complete	NC_006591.3	19320822	19363402	559.9	257
BUSCOvEOG7CRNCD	Complete	NC_006604.3	26890331	26955009	1961.9	875
BUSCOvEOG796150	Fragmented	NC_006607.3	47952827	48060605	1980.9	1083
BUSCOvEOG7908Q6	Fragmented	NC_006589.3	29163273	29215303	518.1	264
BUSCOvEOG7KWM7D	Fragmented	NC_006598.3	5356271	5513976	158.5	83
BUSCOvEOG7WM67F	Complete	NC_006600.3	31613534	31706851	1168.6	541
BUSCOvEOG7NS4R2	Complete	NC_006610.3	1137845	1179698	1500.6	657
BUSCOvEOG7Z909C	Complete	NC_006601.3	31863720	31980495	506	385
BUSCOvEOG7B5QJN	Complete	NW_003726137_1	285079	327374	1113.1	721
BUSCOvEOG7FN5Z5	Fragmented	NC_006608.3	29459991	29530682	244.3	163
BUSCOvEOG7HQFZH	Complete	NC_006606.3	14184630	14272188	624.8	326
BUSCOvEOG7CVHMJ	Complete	NC_006590.3	46601834	46702833	1140.7	551
BUSCOvEOG72Z63M	Fragmented	NC_006605.3	38588514	38661089	1184.5	597
BUSCOvEOG7P5MQS	Fragmented	NC_006587.3	57270315	57311273	241.9	141
BUSCOvEOG7GQRKG	Complete	NC_006608.3	8260284	8310156	640.3	284
BUSCOvEOG7GTMT1	Complete	NC_006607.3	34224406	34277103	632.1	334
BUSCOvEOG7WHB0B	Fragmented	NC_006588.3	55810736	55935602	808.4	550
BUSCOvEOG7HX6DJ	Complete	NC_006591.3	45056295	45233397	552.3	231
BUSCOvEOG7PRV5T	Complete	NC_006596.3	33865450	33949665	192.9	85
BUSCOvEOG72V9WX	Complete	NC_006596.3	33827571	33885591	417.8	256
BUSCOvEOG7SBGCM	Complete	NC_006592.3	67211157	67261415	209.3	131
BUSCOvEOG7QZ918	Fragmented	NC_006583.3	41735805	41813429	447.9	190
BUSCOvEOG72FTXQ	Complete	NC_006589.3	41991639	42043791	594.8	292
BUSCOvEOG7PVQDB	Duplicated	NC_006604.3	33688788	33729530	341.4	199
BUSCOvEOG7J9PCP	Complete	NC_006590.3	39344283	39447730	683.1	304
BUSCOvEOG7CRND3	Complete	NC_006609.3	41914634	41964327	655.1	370
BUSCOvEOG7RV45T	Fragmented	NC_006586.3	4735836	4800835	294.9	211
BUSCOvEOG7SN32M	Complete	NC_006605.3	37911598	38015708	699.1	384
BUSCOvEOG74J3XQ	Complete	NC_006588.3	2729188	2796019	1709.7	887
BUSCOvEOG7MSFC3	Complete	NC_006615.3	6957065	7029369	1186.5	552
BUSCOvEOG7K6HKH	Fragmented	NC_006596.3	42672154	42733787	193.7	139
BUSCOvEOG74J3XT	Fragmented	NC_006588.3	23090120	23185867	885.6	553
BUSCOvEOG7869TW	Complete	NC_006599.3	38222250	38265746	221.2	119
BUSCOvEOG7GTMTT	Complete	NC_006597.3	6491389	6564728	349.4	172
BUSCOvEOG7Z641V	Complete	NC_006594.3	11793502	11853126	3787	2115
BUSCOvEOG74N056	Fragmented	NC_006592.3	13140095	13230011	1209.4	695
BUSCOvEOG75HT9Z	Fragmented	NC_006597.3	34399183	34519034	618.6	360
BUSCOvEOG7QVDRF	Fragmented	NC_006592.3	26489868	26578891	1109	552
BUSCOvEOG7Z37T8	Complete	NC_006602.3	8322708	8375187	617.1	540
BUSCOvEOG75HTB7	Fragmented	NC_006594.3	45472027	45538058	702.1	346
BUSCOvEOG74F7QB	Fragmented	NC_006583.3	24454709	24517206	451.1	196
BUSCOvEOG75QJSH	Complete	NC_006594.3	24241575	24350107	1359.3	727
BUSCOvEOG7H47H6	Complete	NC_006590.3	1352255	1416232	1339.4	605
BUSCOvEOG7JT1KW	Complete	NC_006603.3	13740958	13782067	603.2	366
BUSCOvEOG77H73S	Fragmented	NC_006590.3	68591186	68658767	779.9	335
BUSCOvEOG7KM0G9	Fragmented	NC_006592.3	33230802	33317914	1359	611
BUSCOvEOG741RQN	Fragmented	NC_006611.3	4426981	4537124	1452.2	856
BUSCOvEOG73XWGT	Fragmented	NC_006596.3	59304135	59384598	304.8	138
BUSCOvEOG7GB8NB	Complete	NC_006590.3	28973231	29019848	399.9	184
BUSCOvEOG7XPRWM	Complete	NC_006587.3	21035148	21080260	418.9	271
BUSCOvEOG7D283H	Complete	NC_006593.3	45978252	46020069	1358.2	606
BUSCOvEOG78D28N	Complete	NC_006605.3	50932939	50977991	592.6	337
BUSCOvEOG744MZV	Complete	NC_006603.3	5035664	5076959	802.5	528
BUSCOvEOG744N1S	Fragmented	NC_006600.3	25340642	25381277	167.6	88
BUSCOvEOG7PNZX4	Complete	NC_006619.3	25717267	25759805	782	406
BUSCOvEOG76HHR0	Fragmented	NC_006587.3	9511573	9554955	543.9	282
BUSCOvEOG7XD55G	Complete	NC_006610.3	15795872	15859908	709.1	343
BUSCOvEOG7641RM	Complete	NC_006595.3	49058729	49110510	1217.5	661
BUSCOvEOG74J3XV	Complete	NC_006590.3	61008552	61127319	1124.6	552
BUSCOvEOG7SQZ9K	Fragmented	NC_006585.3	62879003	62942082	592.6	316
BUSCOvEOG766X1Z	Complete	NC_006587.3	32694187	32735677	299.4	160
BUSCOvEOG776MD1	Complete	NC_006584.3	85366420	85428274	712.9	295
BUSCOvEOG7S4QWT	Complete	NC_006606.3	19800896	19879477	401.2	212
BUSCOvEOG741RRK	Fragmented	NC_006590.3	35932793	35978812	870.5	401
BUSCOvEOG737SVD	Fragmented	NC_006606.3	43406470	43466385	369.7	189
BUSCOvEOG75B2V0	Complete	NC_006615.3	23310967	23425709	901.7	632
BUSCOvEOG7WWT02	Complete	NC_006598.3	46880677	46923333	813.1	477
BUSCOvEOG7FN5ZF	Complete	NC_006586.3	58033968	58088626	317.2	218
BUSCOvEOG7XSN3W	Complete	NC_006584.3	57981367	58029379	719.7	345
BUSCOvEOG7K9CRV	Complete	NC_006618.3	14399990	14452542	985.2	456
BUSCOvEOG7M934N	Complete	NC_006591.3	11477296	11554157	1583.8	861
BUSCOvEOG7002ZX	Complete	NC_006594.3	1029578	1077234	619	346
BUSCOvEOG7NZW8B	Complete	NC_006612.3	38017245	38076285	434.8	203
BUSCOvEOG71C88Z	Duplicated	NC_006609.3	17574083	17615597	1123.5	505
BUSCOvEOG74F7QJ	Complete	NC_006588.3	6913360	6954274	347.3	216
BUSCOvEOG74BCGV	Duplicated	NC_006616.3	34545341	34601367	759.2	355
BUSCOvEOG7641RN	Complete	NC_006597.3	8951737	9015373	1327.6	778
BUSCOvEOG7CG1PX	Complete	NC_006588.3	14864129	14906995	476.4	244
BUSCOvEOG72FTX3	Complete	NC_006605.3	6869171	6957959	1457.2	689
BUSCOvEOG73R51F	Fragmented	NC_006589.3	67019893	67099303	606.5	361
BUSCOvEOG7NP8HK	Fragmented	NC_006591.3	54922952	54973628	827.3	392
BUSCOvEOG7BCG16	Fragmented	NC_006590.3	13585491	13713789	1103.7	692
BUSCOvEOG72BZPN	Complete	NC_006609.3	42452793	42513810	664.4	387
BUSCOvEOG72JQ69	Complete	NC_006586.3	23803983	23845450	441.2	223
BUSCOvEOG7N5X9G	Fragmented	NC_006594.3	57119494	57220278	814.8	362
BUSCOvEOG7SXPTF	Fragmented	NC_006603.3	13191830	13265977	243.6	109
BUSCOvEOG74XKWD	Complete	NC_006600.3	51178522	51232354	1358.2	727
BUSCOvEOG7934X3	Complete	NC_006600.3	12380440	12494972	2270.4	1121
BUSCOvEOG7J3XWQ	Fragmented	NC_006585.3	60191718	60255438	655.7	430
BUSCOvEOG7NCNT0	Complete	NC_006587.3	79938226	79985812	572.3	326
BUSCOvEOG74F7PQ	Complete	NC_006612.3	23956341	24047320	1418.9	735
BUSCOvEOG7S7M42	Fragmented	NC_006612.3	36096611	36160031	688.3	331
BUSCOvEOG75MPKZ	Complete	NC_006613.3	28993883	29035040	722.6	360
BUSCOvEOG7QC2KC	Complete	NC_006589.3	25329789	25380034	1121	503
BUSCOvEOG7XSN39	Complete	NC_006606.3	15830846	15911925	1095.8	559
BUSCOvEOG7TTHZC	Complete	NC_006607.3	42848641	42889594	587.9	316
BUSCOvEOG7T1K12	Complete	NC_006593.3	8710091	8829178	1021.1	583
BUSCOvEOG78WDGR	Fragmented	NC_006617.3	7509216	7559084	370.4	262
BUSCOvEOG79GMW2	Complete	NC_006597.3	45961947	46042854	1556.7	775
BUSCOvEOG7QNP8X	Complete	NC_006588.3	77033354	77165751	776.5	331
BUSCOvEOG7SFBK7	Complete	NC_006589.3	25245991	25325007	2327.8	1044
BUSCOvEOG747H6P	Fragmented	NC_006591.3	26449329	26496004	755.8	367
BUSCOvEOG7M66ZN	Duplicated	NC_006596.3	27722894	27763364	286.7	143
BUSCOvEOG7QJT3R	Complete	NC_006598.3	23134309	23181008	215.9	107
BUSCOvEOG76MCXX	Complete	NC_006612.3	8008221	8056150	1914.1	894
BUSCOvEOG7TXD53	Fragmented	NC_006599.3	30837928	30917765	2144	1093
BUSCOvEOG7DRBSW	Complete	NC_006583.3	107027578	107071197	393.3	264
BUSCOvEOG7QC2JS	Fragmented	NC_006594.3	64964943	65048518	582.2	282
BUSCOvEOG7BGB87	Complete	NC_006595.3	6766455	6815846	1816.5	833
BUSCOvEOG7RJHFX	Duplicated	NW_003726372_1	24829	74065	441.7	231
BUSCOvEOG76Q87G	Duplicated	NW_003727182_1	0	29983	487.1	232
BUSCOvEOG7HDV6V	Fragmented	NC_006603.3	22129350	22255631	1237.8	688
BUSCOvEOG7W9KHW	Fragmented	NC_006619.3	11244138	11303927	557.5	251
BUSCOvEOG7M66X7	Complete	NC_006590.3	48007602	48060407	708	508
BUSCOvEOG7XD55F	Complete	NC_006603.3	41005454	41050173	1059.9	647
BUSCOvEOG7R51H3	Complete	NC_006607.3	24785494	24832496	427.8	253
BUSCOvEOG7X0P7D	Complete	NC_006590.3	30332302	30378556	303.9	145
BUSCOvEOG76MCZF	Complete	NC_006606.3	24117292	24185599	909.2	450
BUSCOvEOG7BK6GZ	Complete	NC_006592.3	23175087	23255230	3493.7	1876
BUSCOvEOG7MCZDP	Complete	NC_006599.3	34514631	34574991	764.2	366
BUSCOvEOG73V18Z	Fragmented	NC_006605.3	7881771	7924295	429.2	189
BUSCOvEOG7F1ZGF	Complete	NC_006591.3	23984290	24047579	1381.6	665
BUSCOvEOG7PRV4J	Fragmented	NC_006606.3	47156059	47216597	854	416
BUSCOvEOG7THX7G	Complete	NC_006619.3	25774471	25817294	565.3	263
BUSCOvEOG72JQ67	Fragmented	NC_006584.3	58214673	58264288	339.1	157
BUSCOvEOG7869SB	Complete	NC_006588.3	57126235	57236850	1188.2	638
BUSCOvEOG72Z653	Complete	NC_006592.3	69276969	69320568	321.9	150
BUSCOvEOG7NKD81	Complete	NC_006614.3	11363649	11455342	1702.2	787
BUSCOvEOG7T79HN	Complete	NC_006595.3	62280879	62341099	379.6	195
BUSCOvEOG7J12P2	Complete	NC_006584.3	71929550	71974043	736.4	370
BUSCOvEOG7H47J4	Duplicated	NC_006607.3	8440560	8481497	405.3	288
BUSCOvEOG7MPK4S	Fragmented	NC_006604.3	57016934	57087548	156.1	120
BUSCOvEOG7H1C9B	Fragmented	NC_006592.3	1823728	1874738	331.6	166
BUSCOvEOG7JT1K9	Complete	NC_006610.3	14173587	14219522	620.9	394
BUSCOvEOG7BK6J2	Fragmented	NC_006590.3	47081190	47135010	486.8	246
BUSCOvEOG72576T	Fragmented	NC_006583.3	34974306	35043855	503.7	246
BUSCOvEOG7TTHXH	Fragmented	NC_006602.3	49081223	49128351	588	268
BUSCOvEOG7KSQZ7	Complete	NC_006592.3	31058210	31118613	1713.4	797
BUSCOvEOG7CC5GJ	Complete	NC_006595.3	16908295	16969203	289.5	137
BUSCOvEOG7WWSZ0	Duplicated	NC_006596.3	12114175	12156207	1079.9	601
BUSCOvEOG7HX6F7	Fragmented	NC_006588.3	69562952	69664215	289.8	136
BUSCOvEOG7V44N5	Fragmented	NC_006588.3	12828018	12875408	830.5	489
BUSCOvEOG7G7DCH	Complete	NC_006597.3	3808862	3874609	596.4	303
BUSCOvEOG70VX4H	Complete	NC_006586.3	6684965	6749250	357.9	189
BUSCOvEOG79W3V8	Complete	NC_006599.3	48673700	48719963	816.4	424
BUSCOvEOG7DNGJ6	Complete	NC_006608.3	1043996	1124694	1331.9	773
BUSCOvEOG7BGB9J	Complete	NC_006591.3	59927559	59974037	514.7	245
BUSCOvEOG7M66Z9	Complete	NC_006603.3	33641658	33704817	297.4	135
BUSCOvEOG72Z646	Complete	NC_006589.3	10020241	10072429	897.2	445
BUSCOvEOG705TFX	Fragmented	NC_006602.3	55353276	55398974	340.2	136
BUSCOvEOG7JT1K7	Complete	NC_006614.3	26529954	26582923	696.6	418
BUSCOvEOG7002XV	Fragmented	NC_006617.3	16939501	17032482	995.7	474
BUSCOvEOG754BBT	Duplicated	NC_006583.3	113571583	113638536	1771.8	2504
BUSCOvEOG7ZKM2N	Fragmented	NC_006587.3	21028346	21072358	242.5	152
BUSCOvEOG7G1NVS	Complete	NC_006615.3	7964890	8035391	1511.9	768
BUSCOvEOG7R51HG	Fragmented	NC_006607.3	12146894	12191072	174.1	105
BUSCOvEOG7BZPJ5	Complete	NC_006588.3	18013657	18061246	208.9	211
BUSCOvEOG7H1C9W	Complete	NC_006589.3	28202001	28255065	421.3	241
BUSCOvEOG783FJG	Fragmented	NC_006601.3	12920321	12990656	122.3	101
BUSCOvEOG7ZCVJD	Complete	NC_006589.3	32940440	33014366	527.5	248
BUSCOvEOG7C5F04	Complete	NC_006607.3	39726600	39812981	409.5	192
BUSCOvEOG77PZK7	Fragmented	NC_006585.3	53388268	53491795	657.4	594
BUSCOvEOG79GMW4	Complete	NC_006606.3	33198346	33245613	1353.8	662
BUSCOvEOG79CRPN	Complete	NC_006585.3	59104972	59149508	439.2	217
BUSCOvEOG7D54BP	Complete	NC_006589.3	25391241	25439957	483.7	236
BUSCOvEOG74TQN6	Fragmented	NC_006593.3	68265606	68350477	1126.7	482
BUSCOvEOG7KSR0C	Complete	NC_006584.3	72448615	72499206	406.4	205
BUSCOvEOG7KH488	Fragmented	NC_006610.3	29328486	29387878	339.9	162
BUSCOvEOG70VX40	Complete	NC_006585.3	18396364	18442451	610	306
BUSCOvEOG7R2573	Complete	NC_006586.3	75755273	75912510	727.7	423
BUSCOvEOG7FBK6K	Complete	NC_006589.3	35107557	35149131	1149.7	522
BUSCOvEOG7S1VNB	Complete	NC_006599.3	36715986	36786862	720.1	348
BUSCOvEOG7Q5B36	Complete	NC_006610.3	14653959	14704258	2057.1	1359
BUSCOvEOG78PNZG	Fragmented	NC_006599.3	28877144	29059990	646.8	337
BUSCOvEOG71K0S5	Complete	NC_006587.3	63819189	63873424	796.8	453
BUSCOvEOG77DBW3	Fragmented	NC_006589.3	67478718	67547474	356.2	264
BUSCOvEOG7ZSBHZ	Complete	NC_006590.3	50118655	50163044	432.7	213
BUSCOvEOG7322C2	Fragmented	NC_006597.3	2651052	2728352	535.5	284
BUSCOvEOG7HX6FH	Fragmented	NC_006594.3	13218834	13314575	299.9	131
BUSCOvEOG7FFFF2	Complete	NC_006590.3	35050726	35196133	1234.3	635
BUSCOvEOG712NMW	Complete	NC_006597.3	5867948	5908316	250.6	123
BUSCOvEOG7NZW81	Complete	NC_006609.3	40481986	40529754	426	248
BUSCOvEOG75TF1S	Complete	NC_006583.3	117268664	117319092	823.5	426
BUSCOvEOG70GF4T	Complete	NC_006602.3	37443062	37485681	637.1	345
BUSCOvEOG7MCZCR	Fragmented	NC_006586.3	70372675	70530423	1042.1	575
BUSCOvEOG77STT8	Complete	NC_006586.3	35813884	35869802	977.1	554
BUSCOvEOG773R4S	Fragmented	NC_006587.3	62536062	62592629	876.7	436
BUSCOvEOG7MCZF1	Complete	NC_006585.3	14036077	14076795	417.2	228
BUSCOvEOG7GTMSB	Complete	NC_006584.3	76294062	76366676	814.4	381
BUSCOvEOG76HHQN	Complete	NC_006610.3	12861161	12922210	864.3	411
BUSCOvEOG7PVQDB	Duplicated	NC_006600.3	42049486	42094126	418.5	190
BUSCOvEOG70ZSBQ	Fragmented	NC_006609.3	43967893	44061593	464.5	330
BUSCOvEOG7VT7BK	Complete	NC_006611.3	24924385	24965299	603.8	304
BUSCOvEOG737ST6	Fragmented	NC_006601.3	13021799	13079388	1188.8	606
BUSCOvEOG74F7QS	Complete	NC_006584.3	42567519	42609585	588.8	337
BUSCOvEOG7J9PD7	Complete	NC_006589.3	61839078	61884848	625.3	301
BUSCOvEOG7K6HJJ	Complete	NC_006603.3	6974297	7024440	343.7	206
BUSCOvEOG7VDRCP	Complete	NC_006611.3	39652859	39712457	337.6	228
BUSCOvEOG741RRH	Fragmented	NC_006606.3	47237396	47289477	463	274
BUSCOvEOG74J3ZP	Fragmented	NC_006600.3	52812266	52853759	294.4	167
BUSCOvEOG7WDFS1	Fragmented	NC_006586.3	60255866	60344527	541.7	227
BUSCOvEOG7W6Q8Q	Complete	NC_006608.3	9204158	9270818	984.4	475
BUSCOvEOG7PZKMF	Complete	NC_006609.3	19927484	19982611	1067.1	495
BUSCOvEOG74F7Q9	Complete	NC_006604.3	49268460	49354255	719.4	353
BUSCOvEOG747H6S	Fragmented	NC_006586.3	23823442	23943091	984.7	611
BUSCOvEOG70CJWN	Complete	NC_006590.3	4098083	4143593	991	485
BUSCOvEOG7FN5X9	Complete	NC_006591.3	36411005	36482806	836.9	388
BUSCOvEOG7X0P76	Complete	NC_006588.3	38713821	38758149	423	238
BUSCOvEOG7Q5B33	Complete	NC_006605.3	3873650	3931618	1401.9	566
BUSCOvEOG78WDGD	Complete	NC_006619.3	25178122	25232639	649.4	293
BUSCOvEOG7Z642F	Complete	NC_006591.3	55004741	55079210	807.1	534
BUSCOvEOG737SV2	Complete	NC_006619.3	24924045	24967157	836	412
BUSCOvEOG7TQNQT	Complete	NC_006595.3	59197186	59237776	253.1	125
BUSCOvEOG7RBRZN	Complete	NC_006615.3	22623304	22686211	890.2	423
BUSCOvEOG7XWHBN	Complete	NC_006616.3	32800180	32851697	842.6	594
BUSCOvEOG79GMW1	Fragmented	NC_006583.3	116775554	116833543	981.3	720
BUSCOvEOG779GN3	Complete	NC_006584.3	11594067	11636749	1457.7	730
BUSCOvEOG780K9S	Complete	NC_006584.3	58886887	58939816	725.1	357
BUSCOvEOG7DFR1S	Complete	NC_006586.3	9732017	9824877	1507.8	737
BUSCOvEOG7TTHXK	Fragmented	NC_006589.3	78051207	78111297	909	506
BUSCOvEOG7V9W5T	Complete	NC_006608.3	6852016	6908231	832.9	433
BUSCOvEOG7B5QM7	Complete	NC_006595.3	43351050	43398041	311.3	155
BUSCOvEOG7SN335	Complete	NC_006583.3	35341456	35393598	847.3	430
BUSCOvEOG7S4QW8	Complete	NC_006592.3	32299438	32364205	954.2	491
BUSCOvEOG7TXD6N	Complete	NC_006593.3	54053594	54098580	231.3	107
BUSCOvEOG72RFNS	Complete	NC_006599.3	19240275	19307763	526.2	273
BUSCOvEOG7V70XG	Complete	NC_006592.3	23709016	23760277	331	155
BUSCOvEOG7NW102	Complete	NC_006600.3	13321638	13379023	1115.9	515
BUSCOvEOG7T4F99	Complete	NC_006586.3	22897061	22938036	416.1	225
BUSCOvEOG7N8SJF	Complete	NC_006603.3	29694592	29738675	1014	526
BUSCOvEOG751G58	Complete	NC_006594.3	66327721	66370302	608.6	366
BUSCOvEOG77STT9	Complete	NC_006587.3	81153206	81234876	1298.7	616
BUSCOvEOG7NKD96	Fragmented	NC_006584.3	74098150	74149498	306.4	161
BUSCOvEOG72NKCK	Fragmented	NC_006584.3	8889909	9019651	1280.3	766
BUSCOvEOG7PG7F9	Complete	NC_006598.3	52296963	52344712	583.4	272
BUSCOvEOG78WDG9	Complete	NC_006585.3	21026611	21082360	498.7	249
BUSCOvEOG78PNZR	Complete	NC_006594.3	46910915	46981376	921.1	489
BUSCOvEOG7N8SJD	Complete	NC_006585.3	61927820	61980355	828.2	521
BUSCOvEOG7J3XX2	Complete	NC_006602.3	39410489	39473924	492.8	270
BUSCOvEOG7QVDSC	Duplicated	NC_006586.3	4572265	4618522	629.6	277
BUSCOvEOG7283G4	Complete	NC_006596.3	40248302	40440842	742.4	353
BUSCOvEOG7SBGBN	Fragmented	NC_006587.3	40229586	40341023	481.4	271
BUSCOvEOG70P5MV	Complete	NC_006602.3	22597127	22640966	1027.6	555
BUSCOvEOG7MSFCQ	Complete	NC_006605.3	26465878	26521215	541.8	267
BUSCOvEOG7641SC	Complete	NC_006598.3	22802758	22843255	238.5	184
BUSCOvEOG7SFBK9	Complete	NC_006586.3	21424614	21499435	663.4	346
BUSCOvEOG72V9W9	Fragmented	NC_006584.3	50643072	50704928	296.6	189
BUSCOvEOG7P2RGX	Fragmented	NC_006588.3	39005002	39045372	126.9	65
BUSCOvEOG7P8GZR	Complete	NC_006594.3	72420323	72476219	192.1	108
BUSCOvEOG78KSRN	Complete	NC_006588.3	37689197	37762635	609.2	347
BUSCOvEOG7DZ38K	Fragmented	NC_006602.3	48633187	48678148	402.1	197
BUSCOvEOG76X0PD	Complete	NC_006614.3	6937411	7017175	680	297
BUSCOvEOG7641RB	Fragmented	NC_006605.3	43919925	43999390	952.4	517
BUSCOvEOG73V18B	Complete	NC_006600.3	41900560	41977754	1330.9	754
BUSCOvEOG7GF4VT	Complete	NC_006605.3	6611471	6683010	940.7	556
BUSCOvEOG71VMH6	Complete	NC_006609.3	5569120	5624741	784.3	335
BUSCOvEOG7MSFC1	Fragmented	NC_006591.3	55570539	55618968	490.3	272
BUSCOvEOG75HTB9	Fragmented	NC_006612.3	36067230	36127733	853.9	402
BUSCOvEOG7QZ91R	Complete	NC_006612.3	9479246	9521982	433	226
BUSCOvEOG7T4F7S	Complete	NC_006614.3	30533200	30658477	1217.3	623
BUSCOvEOG72JQ4V	Fragmented	NC_006612.3	9637087	9688384	1317.1	793
BUSCOvEOG7KWM7G	Fragmented	NC_006598.3	22880313	22947022	283.7	125
BUSCOvEOG7VQC37	Complete	NC_006600.3	37091361	37156637	1258.4	628
BUSCOvEOG7NGJ1K	Complete	NC_006590.3	47158810	47209107	700.1	363
BUSCOvEOG78PNZQ	Fragmented	NC_006586.3	32564903	32607648	327.6	241
BUSCOvEOG7K3N8X	Complete	NC_006603.3	41320972	41374334	1597.6	847
BUSCOvEOG7KH49F	Complete	NC_006584.3	40497141	40549579	179.5	94
BUSCOvEOG71VMGQ	Complete	NC_006598.3	58286762	58422877	459.1	442
BUSCOvEOG7CJWWR	Complete	NC_006616.3	16578253	16640896	1423.2	600
BUSCOvEOG7NW106	Complete	NC_006583.3	98740252	98819830	527.5	302
BUSCOvEOG783FKQ	Complete	NC_006586.3	60572818	60620457	339.8	189
BUSCOvEOG75DZ30	Complete	NC_006587.3	77098973	77141264	1516.7	766
BUSCOvEOG71C88Z	Duplicated	NC_006592.3	30990941	31053204	1023	450
BUSCOvEOG72BZPS	Complete	NC_006599.3	58193081	58250491	705	351
BUSCOvEOG75B2V7	Fragmented	NC_006597.3	52179252	52231921	853.2	390
BUSCOvEOG7FFFGB	Complete	NC_006607.3	19002787	19044673	387.6	198
BUSCOvEOG705TDH	Fragmented	NC_006583.3	91234352	91290992	1581	705
BUSCOvEOG73FJ96	Fragmented	NC_006612.3	30591796	30659523	1247.9	602
BUSCOvEOG71NW0D	Complete	NC_006617.3	855271	1050663	1799.6	795
BUSCOvEOG77STT6	Complete	NC_006594.3	54968280	55041623	1431	721
BUSCOvEOG7BK6K3	Complete	NC_006589.3	10602468	10644418	200.4	94
BUSCOvEOG7PG7DZ	Complete	NC_006587.3	24341481	24391701	705.3	317
BUSCOvEOG7XPRVB	Complete	NC_006586.3	19994057	20085225	1189.1	848
BUSCOvEOG7XD558	Complete	NC_006600.3	43119456	43193420	776	385
BUSCOvEOG7TQNQX	Complete	NC_006584.3	75695418	75740913	344.1	170
BUSCOvEOG7Z642T	Complete	NC_006591.3	25116673	25168814	613.2	246
BUSCOvEOG7FBK73	Complete	NC_006587.3	8574226	8616765	954.2	484
BUSCOvEOG7DJMB2	Complete	NC_006585.3	31976647	32017892	393	345
BUSCOvEOG7P2RGC	Duplicated	NW_003726388_1	20551	69577	737.7	329
BUSCOvEOG77M3C9	Fragmented	NC_006586.3	51200873	51254154	530.1	239
BUSCOvEOG7P2RFX	Complete	NC_006615.3	11117311	11190319	988.3	515
BUSCOvEOG7M3BP0	Fragmented	NC_006583.3	53443423	53572290	1287	548
BUSCOvEOG7SXPTC	Fragmented	NC_006587.3	80287270	80333102	295.9	165
BUSCOvEOG7X6DPT	Complete	NC_006589.3	38837289	38890041	587	370
BUSCOvEOG7PK3NM	Complete	NC_006589.3	28736502	28814866	1141.1	615
BUSCOvEOG7VQC32	Fragmented	NC_006591.3	31871177	31923374	682.3	551
BUSCOvEOG77PZK3	Complete	NC_006584.3	85174998	85237626	1575.6	771
BUSCOvEOG769S7X	Complete	NC_006588.3	62423963	62465599	784.4	386
BUSCOvEOG7SXPSB	Complete	NC_006586.3	69607062	69664073	1234.7	645
BUSCOvEOG7V44N9	Fragmented	NC_006602.3	40423051	40469159	744.9	422
BUSCOvEOG70K9CR	Fragmented	NC_006597.3	17633395	17686730	628.1	293
BUSCOvEOG7SQZ8W	Fragmented	NC_006601.3	52771462	52914608	3988.6	4364
BUSCOvEOG77WQ21	Complete	NC_006597.3	18370568	18449553	1986.1	866
BUSCOvEOG7D283N	Complete	NC_006603.3	13240274	13309237	665.4	303
BUSCOvEOG7FR25F	Fragmented	NC_006589.3	11984796	12063972	1229.1	577
BUSCOvEOG71RR7Z	Complete	NC_006590.3	32834133	32886553	1025.5	490
BUSCOvEOG7RFN65	Complete	NC_006615.3	8127162	8172277	592	397
BUSCOvEOG7WWT00	Complete	NC_006608.3	5749633	5793464	663.1	320
BUSCOvEOG79CRN1	Complete	NC_006602.3	1663036	1721944	1928.6	871
BUSCOvEOG7QJT1W	Complete	NC_006612.3	8250048	8323630	796	451
BUSCOvEOG7QNP8W	Complete	NC_006603.3	29527537	29580510	1481	746
BUSCOvEOG7NZW76	Complete	NC_006620.3	5854011	5895276	967.8	422
BUSCOvEOG770VWR	Complete	NC_006610.3	25585223	25649483	1478.1	689
BUSCOvEOG7PZKMJ	Complete	NC_006584.3	59692036	59755838	865.4	438
BUSCOvEOG7BCG15	Fragmented	NC_006613.3	27067813	27175119	1723.9	1121
BUSCOvEOG71RR8G	Complete	NC_006593.3	23751453	23819173	491.3	247
BUSCOvEOG77M3B8	Complete	NC_006615.3	23013022	23094847	2034.2	1272
BUSCOvEOG7FBK7Z	Complete	NC_006600.3	44363601	44406091	216.2	134
BUSCOvEOG7J9PCD	Complete	NC_006599.3	59195323	59241905	1078.8	608
BUSCOvEOG7T4F8M	Fragmented	NC_006589.3	77503903	77556377	180.1	149
BUSCOvEOG7FBK7F	Complete	NC_006597.3	4778783	4829658	457.6	275
BUSCOvEOG73V18R	Fragmented	NC_006596.3	30931453	31009312	333.3	144
BUSCOvEOG7Q2FV5	Fragmented	NC_006607.3	29396384	29523453	688.2	323
BUSCOvEOG7V9W44	Complete	NC_006593.3	52670444	52737557	1308.6	562
BUSCOvEOG78D284	Complete	NC_006595.3	22974538	23037803	1074.2	540
BUSCOvEOG73R514	Fragmented	NC_006605.3	49574675	49665975	1359.4	590
BUSCOvEOG7QFXV0	Duplicated	NC_006592.3	53969248	54010049	425.4	290
BUSCOvEOG7K0S2X	Fragmented	NC_006590.3	71422438	71467460	439	268
BUSCOvEOG7BP2SB	Complete	NC_006591.3	24233042	24277719	406.1	208
BUSCOvEOG7C2JQB	Fragmented	NC_006591.3	51327782	51382335	410.1	239
BUSCOvEOG7H73RC	Complete	NC_006609.3	26214973	26277331	746.7	407
BUSCOvEOG7V70VZ	Fragmented	NC_006595.3	21455181	21552921	1181.9	622
BUSCOvEOG7VDRC5	Fragmented	NC_006619.3	25302899	25392660	1048.9	643
BUSCOvEOG708PP8	Complete	NC_006605.3	45846449	45930510	672.8	339
BUSCOvEOG776MCS	Complete	NC_006584.3	54391639	54457242	1341.2	668
BUSCOvEOG7VDRD7	Complete	NC_006610.3	813437	854165	474	255
BUSCOvEOG7CZCVT	Fragmented	NC_006610.3	14973158	15132386	468.4	192
BUSCOvEOG754BCF	Complete	NC_006599.3	51691525	51736321	830.3	471
BUSCOvEOG7X98XT	Complete	NC_006615.3	17356086	17408916	467.1	263
BUSCOvEOG78KSQN	Fragmented	NC_006602.3	40058175	40104591	1312.5	654
BUSCOvEOG7FBK6R	Complete	NC_006589.3	9936272	9979299	988.1	487
BUSCOvEOG76DNJB	Fragmented	NC_006590.3	48520470	48580803	138.3	69
BUSCOvEOG77STSX	Complete	NC_006587.3	16663994	16752327	2046.3	1004
BUSCOvEOG7T79GX	Complete	NC_006602.3	8511127	8594884	1133.1	650
BUSCOvEOG7QFXV3	Complete	NC_006595.3	2365825	2411633	521.2	228
BUSCOvEOG737STG	Complete	NC_006596.3	8846958	8904790	1031.9	567
BUSCOvEOG7DRBT1	Fragmented	NC_006602.3	45596318	45642337	446.6	282
BUSCOvEOG7BZPG6	Fragmented	NC_006604.3	61264953	61332059	446.4	217
BUSCOvEOG7Q2FVH	Complete	NC_006597.3	52203472	52285538	960.6	454
BUSCOvEOG766X1V	Fragmented	NC_006602.3	41381715	41429253	424.5	209
BUSCOvEOG7VMGTS	Fragmented	NC_006589.3	57360519	57439249	1083	443
BUSCOvEOG7TMSFR	Complete	NC_006592.3	27888740	27941782	1344.2	673
BUSCOvEOG702Z74	Complete	NC_006591.3	32549317	32604062	576.5	289
BUSCOvEOG7SQZ93	Fragmented	NC_006591.3	34038626	34124597	880.8	394
BUSCOvEOG7BZPH4	Fragmented	NC_006610.3	16184244	16265744	251.6	189
BUSCOvEOG7H47JM	Complete	NC_006619.3	9110954	9160409	425.5	259
BUSCOvEOG7PVQCJ	Fragmented	NC_006591.3	58393573	58464899	746.6	329
BUSCOvEOG73BP4J	Complete	NC_006591.3	55465432	55506812	161.3	120
BUSCOvEOG78960S	Complete	NC_006587.3	76269121	76328702	1896.5	852
BUSCOvEOG7QFXTS	Complete	NC_006584.3	36579754	36621220	336.8	229
BUSCOvEOG7V70W6	Complete	NC_006591.3	60012490	60054494	766.8	426
BUSCOvEOG7XPRVP	Complete	NC_006584.3	71788478	71854405	1086.9	568
BUSCOvEOG7TB5RP	Complete	NC_006602.3	40003414	40046437	750.8	350
BUSCOvEOG71NW1N	Complete	NC_006605.3	17280772	17321548	585.4	259
BUSCOvEOG7T4F89	Complete	NC_006589.3	25304327	25352959	922.6	452
BUSCOvEOG7ZCVK0	Fragmented	NC_006584.3	55332866	55402141	402.3	217
BUSCOvEOG7GJ13B	Complete	NC_006606.3	31927303	31974738	726.5	342
BUSCOvEOG7BK6HP	Complete	NC_006600.3	7214687	7255946	905.6	421
BUSCOvEOG7002Z7	Complete	NC_006612.3	20736959	20793177	1152.8	699
BUSCOvEOG776MDC	Fragmented	NC_006599.3	39623797	39678264	428.5	207
BUSCOvEOG7P8GZX	Fragmented	NC_006606.3	4589364	4650952	166.2	82
BUSCOvEOG7RBRZ4	Fragmented	NC_006587.3	44668121	44767001	933.8	451
BUSCOvEOG718D1T	Fragmented	NC_006587.3	51021501	51093997	600.2	277
BUSCOvEOG7VHMMT	Fragmented	NC_006587.3	14816634	14863652	157.4	154
BUSCOvEOG7K0S2B	Complete	NC_006613.3	11347868	11395490	717.4	351
BUSCOvEOG7RZ0CD	Fragmented	NC_006593.3	1139024	1203463	1705.4	895
BUSCOvEOG74QVFC	Complete	NC_006602.3	2930723	2991596	419.7	235
BUSCOvEOG741RRD	Complete	NC_006587.3	16758832	16806945	719.3	401
BUSCOvEOG7C896M	Complete	NC_006591.3	43005812	43050266	524.9	326
BUSCOvEOG72575X	Fragmented	NC_006591.3	54637959	54723360	851.2	440
BUSCOvEOG7H73R0	Fragmented	NC_006599.3	54317796	54434719	815.4	441
BUSCOvEOG7NCNSM	Complete	NC_006617.3	3357469	3425833	1012.5	619
BUSCOvEOG737SVV	Complete	NC_006592.3	23498695	23549885	387.7	206
BUSCOvEOG7H73RZ	Complete	NC_006602.3	49419570	49463595	688.6	309
BUSCOvEOG7GMW96	Fragmented	NC_006584.3	62063198	62198248	1904.7	912
BUSCOvEOG7RBS0M	Fragmented	NC_006600.3	55024014	55067398	329.1	183
BUSCOvEOG71K0S0	Fragmented	NC_006588.3	39951952	40000134	705.5	342
BUSCOvEOG7XD55V	Complete	NC_006591.3	15530316	15570921	435.3	217
BUSCOvEOG7WQ2GX	Complete	NC_006583.3	44981318	45091250	184	89
BUSCOvEOG7S1VMG	Complete	NC_006606.3	39149780	39192848	2201	1025
BUSCOvEOG7JQ59Z	Fragmented	NC_006618.3	14236327	14315444	247.4	165
BUSCOvEOG7HX6DW	Complete	NC_006605.3	12046747	12104991	731	422
BUSCOvEOG7CC5GX	Complete	NC_006600.3	38619231	38661372	205.6	90
BUSCOvEOG7PCC5N	Complete	NC_006584.3	45340383	45385447	1554.6	682
BUSCOvEOG79W3W1	Fragmented	NC_006604.3	5970042	6056589	306.7	179
BUSCOvEOG7C895Q	Complete	NC_006603.3	40707963	40777947	957.6	582
BUSCOvEOG7SXPT3	Duplicated	NC_006611.3	5686331	5731379	583.2	264
BUSCOvEOG7G7DCZ	Complete	NC_006608.3	16517145	16566504	504.9	214
BUSCOvEOG7X3JGN	Complete	NC_006591.3	32528109	32572418	307.9	174
BUSCOvEOG7ZPG8N	Complete	NC_006620.3	16810871	16873603	542.3	304
BUSCOvEOG7VX3KN	Complete	NC_006589.3	940105	983318	429.1	284
BUSCOvEOG7576N1	Complete	NC_006586.3	21068748	21116773	723.9	364
BUSCOvEOG7PRV3Z	Complete	NC_006586.3	60340969	60427674	1793.5	883
BUSCOvEOG70K9C5	Fragmented	NC_006590.3	48163136	48238421	1184	573
BUSCOvEOG7JWWTV	Complete	NC_006611.3	8162762	8235477	420.7	231
BUSCOvEOG76DNHS	Fragmented	NC_006612.3	841374	885084	164.8	77
BUSCOvEOG7CRNDQ	Complete	NC_006606.3	37229760	37288516	422.7	203
BUSCOvEOG7PVQC8	Complete	NC_006611.3	7221237	7300364	1060.7	650
BUSCOvEOG7W6Q8Z	Complete	NC_006587.3	14712139	14757252	824.9	441
BUSCOvEOG7M935K	Complete	NC_006608.3	16552984	16604030	751	338
BUSCOvEOG7CZCWT	Duplicated	NC_006585.3	57144833	57185326	232.5	115
BUSCOvEOG798WD8	Fragmented	NC_006593.3	57176794	57275838	1182.9	603
BUSCOvEOG77STV4	Fragmented	NC_006596.3	38194536	38292023	411.5	263
BUSCOvEOG7BP2SQ	Complete	NC_006588.3	43026670	43072547	1119.8	543
BUSCOvEOG70K9DJ	Complete	NC_006594.3	836213	878564	395.6	250
BUSCOvEOG7B5QJR	Fragmented	NC_006584.3	34474289	34590504	911.2	405
BUSCOvEOG7BVT7Z	Complete	NC_006589.3	16172027	16243269	313	231
BUSCOvEOG70GF4W	Fragmented	NC_006603.3	48694815	48776404	275.9	126
BUSCOvEOG7S1VMJ	Fragmented	NC_006591.3	848359	902148	537.5	327
BUSCOvEOG773R62	Complete	NC_006596.3	31003635	31046668	436.7	206
BUSCOvEOG7D80M3	Complete	NC_006591.3	45859002	45922633	631.5	338
BUSCOvEOG7GB8KZ	Complete	NC_006591.3	48655453	48698349	1187.9	576
BUSCOvEOG7ZPG8F	Fragmented	NC_006590.3	34672715	34720199	338.4	173
BUSCOvEOG7576MD	Complete	NC_006590.3	4224800	4269695	834.3	454
BUSCOvEOG7BGB8F	Complete	NC_006589.3	28776191	28850915	1223.1	742
BUSCOvEOG72RFMS	Fragmented	NC_006612.3	14938865	15061828	1717.2	959
BUSCOvEOG7KD813	Complete	NC_006586.3	23729319	23839023	682.3	399
[truncated: 1,080 more rows]
