# Supplementary material for: Genome sequence, population history, and pelage genetics of the endangered African wild dog (Lycaon pictus)
Source: BMC Genomics. 2016 Dec 9;17:1013. doi: 10.1186/s12864-016-3368-9 (PMC5148847; doi:10.1186/s12864-016-3368-9)
Supplement: Additional file 8: — Autosomal BUSCO orthologs identified in the Kenyan Lycaon pictus genome. Scaffolds are identified by GenBank accession. (XLSX 166 kb) [file 12864_2016_3368_MOESM8_ESM.xlsx]

## Sheet: full_table_WDF20_nuclear
#BUSCO_group	Status	Scaffold	Start	End	Bitscore	Length
BUSCOvEOG7NGJ1G	Complete	NC_006603.3	29901767	29946501	825.2	452
BUSCOvEOG7QC2JR	Complete	NC_006608.3	950249	1001110	1659.9	912
BUSCOvEOG75TF33	Complete	NC_006587.3	42650204	42690719	405.7	179
BUSCOvEOG7CG1QT	Complete	NC_006609.3	33670209	33711092	248.1	114
BUSCOvEOG7641SF	Complete	NC_006619.3	14706769	14747725	683.1	355
BUSCOvEOG7QVDRF	Complete	NC_006592.3	26489868	26578891	1341.3	686
BUSCOvEOG7B2V9S	Fragmented	NC_006596.3	44921451	44969902	1117	469
BUSCOvEOG7JHDVW	Complete	NC_006616.3	17115453	17158640	752.9	374
BUSCOvEOG77STT0	Fragmented	NC_006585.3	52565005	52648185	1368.4	742
BUSCOvEOG73V18V	Complete	NC_006615.3	23827089	23881387	756.7	365
BUSCOvEOG7Z642C	Fragmented	NC_006606.3	27134331	27199107	634.3	330
BUSCOvEOG72Z653	Complete	NC_006592.3	69276969	69320547	303.7	150
BUSCOvEOG78D293	Fragmented	NC_006609.3	37050379	37125237	299.9	149
BUSCOvEOG78D295	Fragmented	NC_006599.3	48654144	48696482	306.3	170
BUSCOvEOG7615HG	Fragmented	NC_006585.3	61524390	61633672	971.4	559
BUSCOvEOG7W9KHX	Complete	NC_006587.3	81420266	81496753	697	443
BUSCOvEOG77DBW1	Complete	NC_006617.3	15238168	15295288	696.3	324
BUSCOvEOG7CC5DQ	Complete	NC_006608.3	30483518	30539566	971.5	510
BUSCOvEOG7X0P6X	Complete	NC_006597.3	6097004	6142217	392.8	203
BUSCOvEOG74QVFS	Fragmented	NC_006597.3	16263504	16305666	186.9	111
BUSCOvEOG7CC5DN	Fragmented	NC_006608.3	6306514	6396140	213.4	139
BUSCOvEOG7WWSZB	Fragmented	NC_006583.3	48310452	48369281	394.1	258
BUSCOvEOG7TF1ZX	Complete	NC_006599.3	34413416	34482659	1301.6	690
BUSCOvEOG74F7Q0	Complete	NC_006587.3	65367377	65460529	619.8	337
BUSCOvEOG7XD54S	Fragmented	NC_006608.3	13516268	13658243	283.1	140
BUSCOvEOG7C5DZ7	Fragmented	NC_006588.3	22256230	22316931	579.5	272
BUSCOvEOG7X3JFV	Fragmented	NC_006584.3	51243191	51312425	188.6	112
BUSCOvEOG78WDFB	Complete	NC_006608.3	29778140	29887218	1603.3	872
BUSCOvEOG7SJ6T9	Complete	NC_006587.3	55698524	55764618	1085.9	512
BUSCOvEOG7HTB5B	Complete	NC_006586.3	24200797	24254656	1954.1	1132
BUSCOvEOG7N05TJ	Fragmented	NC_006610.3	15730095	15780898	1232	601
BUSCOvEOG7ZGQST	Complete	NC_006602.3	8309105	8352294	1688.1	987
BUSCOvEOG75DZ2W	Complete	NC_006591.3	48455824	48506633	1539.2	784
BUSCOvEOG7NGJ1B	Complete	NC_006601.3	19016418	19069934	1105	505
BUSCOvEOG7R51GD	Complete	NC_006607.3	44741185	44818584	917.7	461
BUSCOvEOG7SXPS5	Complete	NC_006592.3	46265176	46339033	1087.1	544
BUSCOvEOG747H71	Fragmented	NC_006585.3	72924083	72983002	797.3	386
BUSCOvEOG71K0S4	Complete	NC_006588.3	22145686	22196441	1337	603
BUSCOvEOG7K9CRH	Complete	NC_006584.3	81845795	81900301	1367.4	819
BUSCOvEOG78KSRC	Fragmented	NC_006600.3	50317045	50367088	490.2	215
BUSCOvEOG702Z74	Complete	NC_006591.3	32549317	32604062	438.3	228
BUSCOvEOG7NGJ16	Fragmented	NC_006588.3	7267716	7335920	825.4	378
BUSCOvEOG75MPKM	Fragmented	NC_006614.3	29993549	30044842	506.1	238
BUSCOvEOG7BZPGN	Fragmented	NC_006588.3	49742762	49824747	624.8	347
BUSCOvEOG71C89S	Complete	NC_006587.3	75226043	75285018	540.7	259
BUSCOvEOG7WDFRF	Fragmented	NC_006584.3	78210141	78286231	734.2	478
BUSCOvEOG74F7Q9	Complete	NC_006604.3	49268460	49354255	704.3	353
BUSCOvEOG7X98X5	Fragmented	NC_006600.3	55031976	55080040	760.8	452
BUSCOvEOG71ZGS4	Complete	NC_006592.3	232008	273100	298	161
BUSCOvEOG773R4X	Complete	NC_006593.3	25815559	25871477	988.6	459
BUSCOvEOG75X98M	Complete	NC_006587.3	24299078	24365526	1419.5	984
BUSCOvEOG79GMW7	Complete	NC_006591.3	522695	623142	901.3	488
BUSCOvEOG7SFBK7	Complete	NC_006589.3	25245991	25325007	2347.4	1044
BUSCOvEOG7FFFFP	Complete	NC_006587.3	15123532	15180598	1020.4	461
BUSCOvEOG7SQZ97	Fragmented	NC_006603.3	25795498	25872785	516.1	243
BUSCOvEOG7ZPG7Q	Complete	NC_006613.3	27386609	27459479	1294.5	581
BUSCOvEOG7GMW9D	Fragmented	NC_006606.3	21666379	21707461	380.6	534
BUSCOvEOG71G4HF	Complete	NC_006605.3	37317925	37361389	2197.2	1154
BUSCOvEOG7CC5GJ	Complete	NC_006595.3	16908295	16969203	286.6	137
BUSCOvEOG780K9P	Complete	NC_006600.3	49806437	49855058	1025	521
BUSCOvEOG7KSR01	Fragmented	NC_006591.3	11699311	11749524	747.1	356
BUSCOvEOG79KH5W	Complete	NC_006592.3	23264038	23312351	271.3	129
BUSCOvEOG7JM939	Complete	NC_006616.3	18002615	18083617	1103.9	550
BUSCOvEOG7HQG06	Complete	NC_006588.3	25897075	25941537	165.9	96
BUSCOvEOG7X6DQQ	Fragmented	NC_006600.3	48463489	48508770	76.5	37
BUSCOvEOG7ZPG94	Complete	NC_006605.3	51943119	52037455	250.8	139
BUSCOvEOG7C895W	Complete	NC_006608.3	4833692	4923290	700.2	392
BUSCOvEOG7BCG23	Complete	NC_006606.3	21203249	21289497	894.6	437
BUSCOvEOG7DFR36	Duplicated	NC_006603.3	33261016	33302052	566.7	310
BUSCOvEOG7FTXDN	Complete	NC_006588.3	28575100	28632684	772.8	363
BUSCOvEOG7GMW9F	Fragmented	NC_006608.3	366083	423303	754.4	519
BUSCOvEOG7CC5DK	Complete	NC_006585.3	73127256	73243993	1120.8	635
BUSCOvEOG7B8KSZ	Fragmented	NC_006584.3	78248542	78295537	606.1	269
BUSCOvEOG7XKWN3	Complete	NC_006592.3	40299191	40348084	694.5	382
BUSCOvEOG734XKX	Fragmented	NC_006615.3	5427908	5479104	477.7	193
BUSCOvEOG7BRZ0B	Complete	NC_006602.3	54231634	54275880	590	369
BUSCOvEOG76HHS2	Complete	NC_006589.3	43391026	43431828	123.4	103
BUSCOvEOG73R51D	Fragmented	NC_006587.3	60356221	60414614	532.6	357
BUSCOvEOG7DJM8T	Fragmented	NC_006596.3	23157201	23226104	592.4	245
BUSCOvEOG7G4J3W	Complete	NC_006594.3	26833213	26880549	1001.2	457
BUSCOvEOG70CJX7	Complete	NC_006587.3	67549791	67598186	695.6	308
BUSCOvEOG7M9350	Fragmented	NC_006588.3	52260656	52302721	525	229
BUSCOvEOG74QVDD	Fragmented	NC_006591.3	14540867	14607527	885	512
BUSCOvEOG7D54BD	Complete	NC_006600.3	42816775	42880781	823.7	379
BUSCOvEOG7P5MQS	Fragmented	NC_006587.3	57270315	57311273	244.7	151
BUSCOvEOG7ZSBHZ	Complete	NC_006590.3	50118655	50163044	432.1	213
BUSCOvEOG7VMGTR	Complete	NC_006587.3	44864361	44944954	1706.6	830
BUSCOvEOG7T79J1	Fragmented	NC_006603.3	23734530	23822044	353.5	223
BUSCOvEOG7CVHMT	Complete	NC_006588.3	17094638	17145177	855.4	375
BUSCOvEOG7BZPGB	Complete	NC_006609.3	40323674	40406993	810.4	407
BUSCOvEOG7RNCNQ	Fragmented	NC_006593.3	60072770	60169473	657.1	357
BUSCOvEOG74TQNJ	Complete	NC_006601.3	23064593	23142371	1431.8	802
BUSCOvEOG7SBGCD	Complete	NC_006591.3	5193289	5245566	404.4	260
BUSCOvEOG7HB01C	Fragmented	NC_006604.3	1910724	1965106	197.6	99
BUSCOvEOG7CNS4W	Complete	NC_006612.3	17584034	17662643	1134.1	725
BUSCOvEOG7SXPTF	Fragmented	NC_006603.3	13191830	13265977	201.7	92
BUSCOvEOG7615K4	Fragmented	NC_006600.3	44375055	44426489	388.1	186
BUSCOvEOG7C896G	Fragmented	NC_006599.3	51603696	51702858	706.9	497
BUSCOvEOG7Z37TX	Complete	NC_006597.3	52206478	52289470	696.9	380
BUSCOvEOG725768	Complete	NC_006583.3	119526919	119594908	1355.3	750
BUSCOvEOG7W9KH9	Complete	NC_006588.3	36963571	37058073	953.6	613
BUSCOvEOG7QFXT3	Complete	NC_006598.3	19457755	19510156	921.8	607
BUSCOvEOG7R51HV	Complete	NC_006594.3	416349	461072	393	260
BUSCOvEOG79CRPN	Fragmented	NC_006585.3	59104972	59149508	272.9	117
BUSCOvEOG7J6T59	Complete	NC_006593.3	3478388	3523301	480.5	236
BUSCOvEOG73V17R	Complete	NC_006594.3	11878999	11939226	1887.8	1044
BUSCOvEOG79KH4G	Fragmented	NC_006607.3	51542658	51596151	646	336
BUSCOvEOG7FBK68	Complete	NC_006601.3	38607427	38680267	1262.2	675
BUSCOvEOG7283DW	Complete	NC_006584.3	32168532	32239790	1944	939
BUSCOvEOG7R51H4	Duplicated	NC_006593.3	50939176	50993916	594.4	314
BUSCOvEOG73V18H	Complete	NC_006583.3	89778215	89832325	644	305
BUSCOvEOG7JWWTM	Complete	NC_006591.3	48187890	48239828	772.6	467
BUSCOvEOG7ZCVJ4	Fragmented	NC_006608.3	7073104	7139659	913	392
BUSCOvEOG79KH51	Complete	NC_006607.3	44359638	44402679	721.5	342
BUSCOvEOG79CRPJ	Complete	NC_006590.3	32920224	32976496	374.9	257
BUSCOvEOG74TQPF	Fragmented	NC_006608.3	17210861	17261270	339.8	229
BUSCOvEOG7QFXV0	Complete	NC_006584.3	78149095	78219014	570	340
BUSCOvEOG7Z6420	Complete	NC_006608.3	11104020	11185557	1180.4	693
BUSCOvEOG7C896D	Complete	NC_006599.3	7634921	7688629	834.6	387
BUSCOvEOG741RR5	Fragmented	NC_006609.3	10325054	10388181	442.3	272
BUSCOvEOG7TF1ZW	Complete	NC_006591.3	4547634	4623648	1081.5	555
BUSCOvEOG7ZKM0X	Complete	NC_006588.3	23351646	23434416	1199.9	572
BUSCOvEOG7JM92W	Complete	NC_006588.3	28174849	28249465	2651.7	1301
BUSCOvEOG7FN5X4	Fragmented	NC_006591.3	4883487	4959883	997.3	404
BUSCOvEOG7X98X0	Complete	NC_006613.3	39435857	39483466	768.9	425
BUSCOvEOG7908QS	Fragmented	NC_006583.3	112579604	112628193	328.7	177
BUSCOvEOG7Z643F	Complete	NC_006607.3	41406000	41446476	368.7	159
BUSCOvEOG7P8GXS	Complete	NC_006597.3	4872506	4933459	1302.7	604
BUSCOvEOG74J3XN	Fragmented	NC_006591.3	480211	532087	1127.9	539
BUSCOvEOG7H47H0	Fragmented	NC_006588.3	17417461	17486482	2304.2	1329
BUSCOvEOG7C2JRQ	Fragmented	NC_006603.3	21155786	21205386	313.5	187
BUSCOvEOG75MPJT	Fragmented	NC_006606.3	16137000	16219963	644.4	324
BUSCOvEOG76Q87J	Complete	NC_006602.3	52265091	52311011	402.4	216
BUSCOvEOG7283FJ	Fragmented	NC_006591.3	46120244	46166813	536.4	261
BUSCOvEOG7GMWBJ	Complete	NC_006605.3	49474179	49520734	324.8	189
BUSCOvEOG71C897	Complete	NC_006594.3	18428413	18503373	806.8	355
BUSCOvEOG7SN33X	Complete	NC_006591.3	4012174	4054421	310.9	162
BUSCOvEOG7VQC3D	Complete	NC_006586.3	42195688	42248096	746.8	445
BUSCOvEOG7VX3KN	Complete	NC_006589.3	940105	983318	399.5	285
BUSCOvEOG718D1T	Fragmented	NC_006587.3	51021501	51093997	828	517
BUSCOvEOG715HT7	Complete	NC_006600.3	49862968	49907204	760.6	362
BUSCOvEOG7GJ12B	Fragmented	NC_006602.3	50860087	50947688	1902.9	852
BUSCOvEOG7869SP	Complete	NC_006602.3	8434562	8484577	818.6	369
BUSCOvEOG7HB015	Complete	NC_006611.3	39560499	39605341	283.2	160
BUSCOvEOG71NW1H	Complete	NC_006588.3	6531250	6573235	455.4	224
BUSCOvEOG744N1S	Fragmented	NC_006600.3	25340642	25381277	167.6	88
BUSCOvEOG74F7PS	Complete	NC_006608.3	16418068	16480575	1087.6	585
BUSCOvEOG7T1K2M	Fragmented	NC_006592.3	23393847	23444918	156.2	95
BUSCOvEOG7BK6H1	Complete	NC_006597.3	26607970	26744872	858.5	646
BUSCOvEOG7MSFCM	Complete	NC_006589.3	6170755	6213284	679.2	303
BUSCOvEOG74J3XC	Fragmented	NC_006588.3	31026438	31088773	1405.7	720
BUSCOvEOG7Z90BH	Complete	NC_006591.3	60355870	60421132	184.5	86
BUSCOvEOG7W6Q8K	Complete	NC_006588.3	10134271	10188987	1151.2	644
BUSCOvEOG7B8KT7	Fragmented	NC_006618.3	22062514	22107174	252.7	138
BUSCOvEOG7CZCVG	Complete	NC_006584.3	16441180	16499543	1897.3	1257
BUSCOvEOG74N06F	Complete	NC_006591.3	44991049	45046766	663.1	277
BUSCOvEOG77H75G	Complete	NC_006602.3	39803545	39844146	166.6	93
BUSCOvEOG7GQRJZ	Complete	NC_006585.3	1683614	1735266	532.9	255
BUSCOvEOG7ZGQS8	Fragmented	NC_006588.3	41591900	41639308	648.9	381
BUSCOvEOG7B2VBC	Complete	NC_006595.3	37908996	37950114	610.5	380
BUSCOvEOG7SN339	Duplicated	NC_006598.3	27580270	27637843	393	197
BUSCOvEOG77PZM9	Fragmented	NC_006590.3	34683580	34744403	549	248
BUSCOvEOG7SXPS4	Fragmented	NC_006588.3	9003136	9049914	1598.1	888
BUSCOvEOG7S1VNK	Complete	NC_006608.3	6506412	6550283	588.6	291
BUSCOvEOG7ZW6RK	Complete	NC_006588.3	68440128	68518793	674.8	325
BUSCOvEOG72577H	Fragmented	NC_006618.3	14459468	14503129	312.9	148
BUSCOvEOG7WDFSJ	Complete	NC_006595.3	4785528	4831164	335.9	176
BUSCOvEOG7STTJS	Complete	NC_006602.3	1644612	1691481	573.1	315
BUSCOvEOG7TB5RP	Complete	NC_006602.3	40003414	40046437	557.7	276
BUSCOvEOG7TF211	Complete	NC_006592.3	25138279	25196948	461.6	284
BUSCOvEOG74QVDG	Fragmented	NC_006592.3	46680599	46755625	851	431
BUSCOvEOG7STTKV	Complete	NC_006594.3	46591071	46631772	127	64
BUSCOvEOG71ZGQ7	Complete	NC_006615.3	17575178	17649167	2173.2	1056
BUSCOvEOG7JWWW3	Complete	NC_006593.3	23582448	23626418	246.1	99
BUSCOvEOG766X1P	Complete	NC_006583.3	107499339	107556699	402.4	274
BUSCOvEOG722BZB	Complete	NC_006601.3	22815873	22924082	2258.3	1163
BUSCOvEOG71K0SF	Complete	NC_006594.3	38841570	38882566	741.6	329
BUSCOvEOG747H7X	Complete	NC_006584.3	73214586	73256143	486.8	259
BUSCOvEOG7M66X4	Complete	NC_006594.3	20981144	21067779	1103.2	584
BUSCOvEOG7CG1NZ	Fragmented	NC_006591.3	22284280	22336006	509.5	296
BUSCOvEOG75MPKP	Complete	NC_006593.3	39170958	39239303	506	226
BUSCOvEOG70VX3G	Fragmented	NC_006585.3	13973017	14044101	314.4	170
BUSCOvEOG75HTBC	Complete	NC_006612.3	11705363	11762135	940.2	403
BUSCOvEOG7615KG	Fragmented	NC_006583.3	103035459	103076425	334.4	191
BUSCOvEOG7SN339	Duplicated	NC_006601.3	19657455	19698279	335.5	183
BUSCOvEOG793503	Complete	NC_006591.3	54051523	54101918	298.9	152
BUSCOvEOG7PG7FX	Fragmented	NC_006584.3	69459529	69502118	350	166
BUSCOvEOG7WWSZD	Complete	NC_006610.3	14945067	14990413	1070.7	517
BUSCOvEOG7KH48J	Duplicated	NC_006594.3	57721285	57779608	383.3	193
BUSCOvEOG7GF4VK	Fragmented	NC_006588.3	18237774	18285769	262.1	224
BUSCOvEOG79KH5B	Fragmented	NC_006607.3	11722402	11766787	255.6	144
BUSCOvEOG7NCNTC	Complete	NC_006590.3	17285921	17339895	361.3	201
BUSCOvEOG72RFNF	Complete	NC_006595.3	18136579	18185028	724.2	362
BUSCOvEOG776MCW	Complete	NC_006591.3	20061429	20121022	1007.4	543
BUSCOvEOG7DRBS4	Fragmented	NC_006606.3	22568556	22645227	444.5	253
BUSCOvEOG7322BF	Fragmented	NC_006597.3	44338448	44458020	1461.8	740
BUSCOvEOG72JQ4Z	Complete	NC_006599.3	60340239	60398032	1770.9	816
BUSCOvEOG7NKD83	Fragmented	NC_006586.3	66480966	66547790	613.7	373
BUSCOvEOG7K9CRN	Fragmented	NC_006592.3	7758053	7853892	347.7	276
BUSCOvEOG7J6T4G	Fragmented	NC_006597.3	53185810	53328091	1424.3	540
BUSCOvEOG7THX6Q	Complete	NC_006585.3	29627794	29698030	824.2	507
BUSCOvEOG7Z6437	Complete	NC_006600.3	45541684	45588788	388.2	166
BUSCOvEOG7SJ6V1	Complete	NC_006590.3	50425751	50491124	621.4	363
BUSCOvEOG75QJST	Fragmented	NC_006591.3	12798956	12865562	753	423
BUSCOvEOG776MDZ	Complete	NC_006599.3	36999484	37040558	323.8	231
BUSCOvEOG7XD54X	Complete	NC_006596.3	42028194	42177587	709.8	345
BUSCOvEOG78D28Q	Complete	NC_006591.3	53247176	53296200	520.2	247
BUSCOvEOG773R5K	Complete	NC_006607.3	48838479	48890092	617.3	286
BUSCOvEOG7GB8M8	Complete	NC_006583.3	26920778	26995300	976.6	489
BUSCOvEOG7S4QW0	Complete	NC_006602.3	54127706	54194603	864.4	426
BUSCOvEOG7C2JPX	Complete	NC_006593.3	36494169	36552504	1475.5	659
BUSCOvEOG78WDGM	Complete	NC_006584.3	17435246	17476414	554.3	241
BUSCOvEOG7HX6F7	Fragmented	NC_006588.3	69562952	69664131	296.1	137
BUSCOvEOG7TF20G	Complete	NC_006583.3	67701858	67742679	580.6	315
BUSCOvEOG75X98T	Complete	NC_006590.3	47262799	47313345	929.8	438
BUSCOvEOG7BK6JR	Complete	NC_006592.3	27675598	27727215	295.7	181
BUSCOvEOG7WM67M	Complete	NC_006619.3	25878446	25928216	669.8	368
BUSCOvEOG7QRJHM	Complete	NC_006588.3	68117938	68207610	911.1	516
BUSCOvEOG7G4J42	Complete	NC_006619.3	28627238	28726884	707.7	348
BUSCOvEOG71C89V	Complete	NC_006588.3	539374	587798	489	247
BUSCOvEOG773R6D	Complete	NC_006607.3	3844929	3891000	363.5	225
BUSCOvEOG7CRNCW	Complete	NC_006618.3	21729457	21784815	693.2	375
BUSCOvEOG7WHB1X	Complete	NC_006591.3	42552934	42599911	269.8	145
BUSCOvEOG7DFR1N	Fragmented	NC_006603.3	24115105	24267472	936.4	532
BUSCOvEOG70P5M3	Fragmented	NC_006601.3	50166970	50264175	736.9	402
BUSCOvEOG7BZPGQ	Complete	NC_006592.3	33538050	33578919	669.7	287
BUSCOvEOG70CJWS	Complete	NC_006592.3	25604943	25661802	903	431
BUSCOvEOG7V18DN	Complete	NC_006608.3	22407666	22494373	503.4	264
BUSCOvEOG7X0P76	Complete	NC_006588.3	38713821	38758149	411.5	235
BUSCOvEOG7QFXTB	Complete	NC_006602.3	14257389	14309039	525.3	253
BUSCOvEOG78GXH9	Complete	NC_006612.3	8448100	8542680	829.4	490
BUSCOvEOG789623	Fragmented	NC_006614.3	7124083	7177247	378.8	178
BUSCOvEOG7SN31Z	Complete	NC_006620.3	956122	1036226	3172.8	1537
BUSCOvEOG7ZSBJQ	Complete	NC_006586.3	22861389	22908540	157.2	77
BUSCOvEOG7M0GFV	Fragmented	NC_006602.3	45959495	46016466	217.2	128
BUSCOvEOG7PRV4Z	Fragmented	NC_006584.3	69701123	69780054	510.8	219
BUSCOvEOG7K3N9D	Complete	NC_006597.3	19311879	19354565	1249.2	724
BUSCOvEOG7BGBB4	Complete	NC_006592.3	26902344	26944400	312.4	236
BUSCOvEOG7FBK6X	Complete	NC_006591.3	44985157	45031801	747.2	421
BUSCOvEOG7XSN4D	Complete	NC_006584.3	40295816	40348198	115.1	169
BUSCOvEOG75TF2F	Fragmented	NC_006586.3	65510300	65557089	545.4	341
BUSCOvEOG7DNGJ3	Complete	NC_006604.3	31987758	32067527	879.5	517
BUSCOvEOG7MW9MF	Complete	NC_006594.3	10670129	10729187	433.6	190
BUSCOvEOG7SFBM8	Complete	NC_006609.3	5242810	5285078	540.6	281
BUSCOvEOG79W3W8	Complete	NC_006586.3	39224463	39267160	601.2	314
BUSCOvEOG7C2JQF	Complete	NC_006619.3	7055659	7159933	637.4	346
BUSCOvEOG7W0ZSR	Complete	NC_006610.3	11498866	11558436	962.6	477
BUSCOvEOG78KSQC	Fragmented	NC_006590.3	69977181	70084654	5333.5	2412
BUSCOvEOG7DZ392	Complete	NC_006590.3	48204389	48277167	247.9	108
BUSCOvEOG770VWN	Complete	NC_006591.3	790643	869537	582	684
BUSCOvEOG7D54C4	Complete	NC_006590.3	14866641	14922946	505.3	295
BUSCOvEOG7GF4VT	Complete	NC_006605.3	6611471	6683010	940.5	556
BUSCOvEOG7FN5ZF	Complete	NC_006586.3	58033968	58088626	405.1	255
BUSCOvEOG7DJMB2	Complete	NC_006585.3	31976647	32017892	315.7	512
BUSCOvEOG73R51H	Fragmented	NC_006603.3	42387966	42547983	268.7	180
BUSCOvEOG70VX45	Complete	NC_006587.3	68157439	68203782	972.8	641
BUSCOvEOG7FFFG5	Complete	NC_006599.3	51349342	51396321	431.3	245
BUSCOvEOG7WDFSC	Complete	NC_006600.3	42202477	42249269	725	338
BUSCOvEOG78PNZX	Fragmented	NC_006586.3	50296233	50347595	981.9	468
BUSCOvEOG7H73RH	Complete	NC_006584.3	68678645	68729745	505	275
BUSCOvEOG71ZGRW	Complete	NC_006589.3	41775608	41820989	239.3	186
BUSCOvEOG7CG1P1	Complete	NC_006612.3	28831374	28920459	817	454
BUSCOvEOG7B8KSK	Complete	NC_006590.3	3228755	3276663	1286.5	594
BUSCOvEOG7ZGQSX	Complete	NC_006584.3	73188581	73241899	592.7	302
BUSCOvEOG70VX42	Complete	NC_006615.3	17746601	17828697	945.7	677
BUSCOvEOG72576J	Fragmented	NC_006614.3	13479080	13538147	138.3	126
BUSCOvEOG7XPRVH	Complete	NC_006586.3	8113670	8155754	1532.9	688
BUSCOvEOG73V19X	Complete	NC_006587.3	81623316	81666937	354.9	328
BUSCOvEOG7QZ913	Complete	NC_006587.3	33447944	33489659	949.1	542
BUSCOvEOG7H1C9B	Complete	NC_006592.3	1823728	1874738	416.1	279
BUSCOvEOG7WHB01	Fragmented	NC_006610.3	34873752	34954514	1755.4	831
BUSCOvEOG72JQ4P	Complete	NC_006587.3	1002915	1101347	972.5	782
BUSCOvEOG7N05VR	Fragmented	NC_006594.3	12076812	12125633	264.5	148
BUSCOvEOG77M3BQ	Fragmented	NC_006590.3	13789891	13857314	802.4	387
BUSCOvEOG70K9DT	Complete	NC_006593.3	51268194	51313993	316.6	186
BUSCOvEOG779GN3	Complete	NC_006584.3	11594067	11636749	1428.1	714
BUSCOvEOG7XSN46	Complete	NC_006599.3	56209778	56294512	699.6	329
BUSCOvEOG7VMGV2	Fragmented	NC_006620.3	21858747	21911368	835.1	461
BUSCOvEOG7TTHZR	Complete	NC_006610.3	21641932	21690929	369	205
BUSCOvEOG7ZGQSP	Complete	NC_006594.3	48525466	48582117	298.9	171
BUSCOvEOG77DBVF	Complete	NC_006585.3	55022102	55073383	1719.2	899
BUSCOvEOG7SFBMX	Complete	NC_006585.3	62939674	62987414	449.8	237
BUSCOvEOG70P5MM	Complete	NC_006594.3	11944476	11987995	806	433
BUSCOvEOG7XH1CP	Complete	NC_006595.3	41163740	41224420	1171	580
BUSCOvEOG7H47HC	Complete	NC_006606.3	12215718	12273543	1119.8	618
BUSCOvEOG7WDFR5	Complete	NC_006619.3	6412404	6519178	372.8	163
BUSCOvEOG72FTWV	Fragmented	NC_006597.3	46688390	46730129	1094.4	591
BUSCOvEOG75DZ30	Complete	NC_006587.3	77098973	77141264	1518.4	766
BUSCOvEOG7D54CK	Fragmented	NC_006600.3	53958432	54001809	361.6	219
BUSCOvEOG7R257N	Complete	NC_006619.3	10093893	10170507	781.1	357
BUSCOvEOG7JDJMQ	Complete	NC_006594.3	12021918	12089704	1063.6	623
BUSCOvEOG7WWSZ0	Duplicated	NC_006594.3	2678017	2731179	1137.7	511
BUSCOvEOG7RR7WT	Complete	NC_006603.3	42563727	42655321	1152.6	633
BUSCOvEOG7RV454	Fragmented	NC_006588.3	14523401	14579145	481.5	284
BUSCOvEOG7XKWNW	Complete	NC_006583.3	34947326	35004133	239.1	122
BUSCOvEOG72FTX3	Complete	NC_006605.3	6869171	6957959	1379.7	660
BUSCOvEOG72JQ69	Complete	NC_006586.3	23803983	23845450	441.2	223
BUSCOvEOG7NKD8K	Fragmented	NC_006593.3	61394697	61476700	301.4	190
BUSCOvEOG7J3XX2	Complete	NC_006602.3	39410489	39473924	491.5	270
BUSCOvEOG7Z0CKZ	Complete	NC_006612.3	29338897	29395277	517.5	224
BUSCOvEOG7CNS4D	Complete	NC_006611.3	3954160	4058202	1525.5	800
BUSCOvEOG73V17V	Fragmented	NC_006591.3	22481553	22547835	1065.3	549
BUSCOvEOG7CRNCB	Complete	NC_006587.3	77793409	77849631	2074.1	938
BUSCOvEOG798WCX	Fragmented	NC_006610.3	6411731	6529295	2157.5	1081
BUSCOvEOG7J6T4J	Complete	NC_006594.3	7481601	7546080	823.2	359
BUSCOvEOG72BZPB	Fragmented	NC_006608.3	17119832	17187932	823.8	423
BUSCOvEOG7HHQFR	Complete	NC_006602.3	57752208	57802410	1538.5	767
BUSCOvEOG7XD558	Complete	NC_006600.3	43119456	43193420	776.1	397
BUSCOvEOG71C8B5	Fragmented	NC_006587.3	33064478	33105656	273.5	145
BUSCOvEOG73BP36	Complete	NC_006594.3	3795303	3841273	616.1	332
BUSCOvEOG7DBVVH	Fragmented	NC_006586.3	8170866	8224077	244.9	200
BUSCOvEOG754BC7	Complete	NC_006591.3	11755075	11803004	1584.7	837
BUSCOvEOG7C2JQB	Fragmented	NC_006591.3	51327782	51382335	403.1	246
BUSCOvEOG76DNG1	Fragmented	NC_006586.3	14041140	14120948	1282.5	790
BUSCOvEOG7KPVR5	Complete	NC_006608.3	937132	985324	694.2	323
BUSCOvEOG7TF210	Complete	NC_006584.3	35725928	35772120	263.7	156
BUSCOvEOG725767	Fragmented	NC_006596.3	13328742	13397133	645.4	363
BUSCOvEOG7GTMT5	Fragmented	NC_006619.3	25758135	25803680	886.6	488
BUSCOvEOG7VT7BD	Fragmented	NC_006587.3	75173424	75234309	680.6	348
BUSCOvEOG7FR25S	Fragmented	NC_006603.3	47695613	47786365	570.5	276
BUSCOvEOG779GN0	Complete	NC_006616.3	11962397	12005313	867.5	514
BUSCOvEOG73V185	Fragmented	NC_006605.3	27049722	27121186	427.7	196
BUSCOvEOG770VWR	Complete	NC_006610.3	25585223	25649483	1478.1	689
BUSCOvEOG7CC5FM	Complete	NC_006619.3	25709891	25753480	815.5	417
BUSCOvEOG7Z909C	Complete	NC_006601.3	31863720	31980495	605	421
BUSCOvEOG7QRJH8	Complete	NC_006612.3	7525153	7571982	2613.7	1350
BUSCOvEOG7NGJ1C	Fragmented	NC_006612.3	11747166	11808274	824.9	481
BUSCOvEOG7RBRZN	Complete	NC_006615.3	22623304	22686211	914.7	417
BUSCOvEOG77PZKM	Fragmented	NC_006584.3	54741479	54843153	778.9	356
BUSCOvEOG7NCNT0	Complete	NC_006587.3	79938226	79985812	611.7	355
BUSCOvEOG7JM947	Fragmented	NC_006613.3	27277040	27325408	352.7	210
BUSCOvEOG798WD7	Complete	NC_006599.3	21028468	21074389	1569.9	698
BUSCOvEOG70S1W4	Complete	NC_006599.3	20773964	20826772	671.4	321
BUSCOvEOG7CVHMW	Complete	NC_006606.3	15873378	15923843	741.3	383
BUSCOvEOG7RR7WQ	Complete	NC_006585.3	58207187	58291359	1134.6	560
BUSCOvEOG7VHMM5	Complete	NC_006616.3	6050277	6118296	1135.4	604
BUSCOvEOG708PP8	Complete	NC_006605.3	45846449	45930513	671.5	339
BUSCOvEOG7FTXDK	Complete	NC_006609.3	5808043	5864571	606.3	267
BUSCOvEOG779GPN	Fragmented	NC_006602.3	1419880	1460434	173	80
BUSCOvEOG7Q2FVW	Fragmented	NC_006592.3	21761630	21833620	273.3	121
BUSCOvEOG76Q872	Complete	NC_006613.3	18632592	18673289	359.6	217
BUSCOvEOG7576M4	Complete	NC_006590.3	53751839	53837816	1302.3	599
BUSCOvEOG7P8GXX	Fragmented	NC_006600.3	51277603	51330366	1159.1	607
BUSCOvEOG722C0J	Complete	NC_006602.3	38978040	39021739	735.8	351
BUSCOvEOG7RFN65	Complete	NC_006615.3	8127162	8172277	602.4	396
BUSCOvEOG7FXSP3	Complete	NC_006604.3	5811024	5851755	555	259
BUSCOvEOG72BZPK	Fragmented	NC_006591.3	37178601	37260916	487.1	242
BUSCOvEOG780KBT	Complete	NC_006592.3	38062589	38106394	330.1	188
BUSCOvEOG712NJQ	Fragmented	NC_006607.3	7715139	7814017	1376.6	887
BUSCOvEOG71VMG2	Complete	NC_006590.3	27084265	27209463	2192.6	1326
BUSCOvEOG7XPRVF	Complete	NC_006599.3	39493006	39542455	1219	634
BUSCOvEOG7NKD81	Complete	NC_006614.3	11363649	11455342	1529.8	683
BUSCOvEOG70VX41	Complete	NC_006608.3	5992674	6041472	547.6	269
BUSCOvEOG7K9CS1	Complete	NC_006612.3	16181592	16240114	1045.6	520
BUSCOvEOG70P5M6	Complete	NC_006589.3	8476287	8532364	1482.9	707
BUSCOvEOG7CG1QP	Complete	NC_006599.3	23927198	23987207	135.9	66
BUSCOvEOG7MPK4J	Complete	NC_006602.3	44175291	44231445	469.6	267
BUSCOvEOG7B003P	Fragmented	NC_006585.3	52673248	52744531	318.1	274
BUSCOvEOG7QRJJ4	Complete	NC_006584.3	64702843	64755362	614.7	335
BUSCOvEOG7X3JF4	Complete	NC_006585.3	13653785	13762807	734.1	464
BUSCOvEOG7WWSZH	Complete	NC_006592.3	34889457	34960781	561.3	302
BUSCOvEOG71VMG9	Complete	NC_006594.3	64286143	64342174	1606	743
BUSCOvEOG7W9KJ9	Complete	NC_006588.3	24473075	24515252	649.9	304
BUSCOvEOG7CRND3	Complete	NC_006609.3	41914634	41964327	555.9	313
BUSCOvEOG7Q2FV0	Complete	NC_006592.3	28701675	28758376	1022.3	446
BUSCOvEOG7GJ13N	Complete	NC_006591.3	49808382	49854610	435	274
BUSCOvEOG7DFR2Z	Complete	NC_006594.3	11480401	11522859	506.5	294
BUSCOvEOG734XKS	Complete	NC_006610.3	24686302	24743159	1627.5	1005
BUSCOvEOG7FTXD2	Complete	NC_006615.3	8022847	8080092	1287.2	787
BUSCOvEOG7J12PM	Complete	NC_006583.3	113311250	113363727	738.8	374
BUSCOvEOG7BK6J0	Fragmented	NC_006615.3	18302635	18360080	512.4	251
BUSCOvEOG73BP25	Complete	NC_006602.3	5624380	5727753	1580.8	775
BUSCOvEOG7WM68D	Fragmented	NC_006587.3	82188916	82230875	397.3	238
BUSCOvEOG7SQZ9D	Complete	NC_006591.3	45884938	45977322	1019.4	605
BUSCOvEOG70K9CQ	Complete	NC_006591.3	22411818	22458314	342	256
BUSCOvEOG7J3XXC	Complete	NC_006604.3	49815245	49885737	490.7	227
BUSCOvEOG77WQ2B	Fragmented	NC_006619.3	23347732	23438798	1210.4	687
BUSCOvEOG76MD0F	Complete	NC_006592.3	1961724	2014625	383.3	171
BUSCOvEOG7D54BM	Fragmented	NC_006616.3	25052000	25108236	258	155
BUSCOvEOG7RV46B	Complete	NC_006591.3	34168544	34209080	378.3	179
BUSCOvEOG7VX3JW	Complete	NC_006589.3	64224787	64323538	957.8	426
BUSCOvEOG7CVHMQ	Fragmented	NC_006606.3	43442882	43499425	586.5	284
BUSCOvEOG7KSQZ7	Complete	NC_006592.3	31058210	31118613	1713.4	797
BUSCOvEOG7MPK3G	Complete	NC_006593.3	27472187	27604450	1219.7	615
BUSCOvEOG74J3XM	Complete	NC_006591.3	42602538	42659587	1425	656
BUSCOvEOG7HX6F5	Complete	NC_006602.3	40607422	40662591	854.5	627
BUSCOvEOG7SBGCM	Complete	NC_006592.3	67211157	67261415	211.5	138
BUSCOvEOG7NW0ZN	Complete	NC_006592.3	62705499	62845128	1553.6	937
BUSCOvEOG7NZW81	Complete	NC_006609.3	40481986	40529754	423.4	248
BUSCOvEOG751G4M	Fragmented	NC_006585.3	38415694	38486400	336.7	137
BUSCOvEOG7KM0H3	Complete	NC_006589.3	19425648	19489190	482	311
BUSCOvEOG74TQN3	Complete	NC_006591.3	19940910	20044363	1255.7	935
BUSCOvEOG77H733	Fragmented	NC_006611.3	6556	263891	613.3	375
BUSCOvEOG70CJW8	Fragmented	NC_006590.3	28220430	28320396	1773.6	852
BUSCOvEOG7SN32H	Complete	NC_006603.3	23559373	23623174	831.1	428
BUSCOvEOG7M9367	Complete	NC_006585.3	62950879	63006935	298.8	173
BUSCOvEOG7HB008	Complete	NC_006608.3	30064707	30158765	693.3	430
BUSCOvEOG7CJWXB	Complete	NC_006596.3	3100981	3169668	537.2	269
BUSCOvEOG7BGB8X	Fragmented	NC_006594.3	20497958	20582001	266.4	116
BUSCOvEOG7GB8KS	Complete	NC_006594.3	48782245	48861750	780.1	438
BUSCOvEOG7TF20F	Complete	NC_006591.3	44183707	44229372	818.6	504
BUSCOvEOG7JHDW0	Complete	NC_006587.3	15556751	15607754	525.6	351
BUSCOvEOG734XKD	Complete	NC_006595.3	7495409	7599234	1284	701
BUSCOvEOG7NGJ2J	Complete	NC_006585.3	72256421	72296993	413.8	187
BUSCOvEOG70S1TW	Complete	NC_006612.3	10243823	10355360	2530.8	1565
BUSCOvEOG7WM677	Complete	NC_006594.3	55459115	55601748	967.3	433
BUSCOvEOG7CG1P8	Complete	NC_006583.3	40462521	40511844	444.5	242
BUSCOvEOG7J6T5G	Fragmented	NC_006584.3	20085755	20179889	311.7	166
BUSCOvEOG7JDJNC	Complete	NC_006584.3	44028116	44073374	480.9	245
BUSCOvEOG71ZGQB	Complete	NC_006587.3	65591307	65683066	1235.3	772
BUSCOvEOG7322CB	Complete	NC_006620.3	14815138	14871564	536.5	260
BUSCOvEOG76DNH3	Complete	NC_006590.3	48311026	48353464	793.3	378
BUSCOvEOG7B2VC0	Fragmented	NC_006590.3	3690577	3732689	552.3	288
BUSCOvEOG7BK6H5	Complete	NC_006591.3	49073468	49128342	487.8	400
BUSCOvEOG7PK3NP	Fragmented	NC_006588.3	49819182	49879265	375.7	203
BUSCOvEOG7GTMSV	Fragmented	NC_006592.3	21023954	21086259	356.8	235
BUSCOvEOG76DNGS	Complete	NC_006593.3	53774027	53828531	618.8	366
BUSCOvEOG7J3XX9	Complete	NC_006583.3	70441776	70503050	517.4	233
BUSCOvEOG751G58	Complete	NC_006594.3	66327874	66370302	626.5	375
BUSCOvEOG7V18D1	Fragmented	NC_006583.3	85941305	86039114	2103.3	1072
BUSCOvEOG7G4J4Z	Complete	NC_006597.3	17653690	17699268	480	217
BUSCOvEOG7X98WN	Complete	NC_006600.3	50816107	50887544	1561.1	737
BUSCOvEOG7K9CRJ	Fragmented	NC_006596.3	59931590	60013400	1193.6	647
BUSCOvEOG7C5DZ5	Fragmented	NC_006587.3	24828641	24917515	405.4	236
BUSCOvEOG770VX7	Complete	NC_006609.3	38421690	38473722	1411.7	774
BUSCOvEOG7576M0	Complete	NC_006613.3	37980535	38032398	826.1	509
BUSCOvEOG7N05T9	Complete	NC_006612.3	31464476	31644660	1009.4	535
BUSCOvEOG712NK4	Fragmented	NC_006587.3	64273380	64357004	804	405
BUSCOvEOG7S4QX5	Complete	NC_006609.3	33353770	33417932	242.7	142
BUSCOvEOG7TTHXG	Fragmented	NC_006605.3	50448469	50578868	331.9	215
BUSCOvEOG7HHQFZ	Complete	NC_006591.3	1650310	1747918	1120.2	504
BUSCOvEOG76T4G0	Complete	NC_006591.3	54784568	54828468	678.9	415
BUSCOvEOG7P5MPJ	Complete	NC_006593.3	67014100	67133039	1512.3	750
BUSCOvEOG72V9WG	Complete	NC_006597.3	31735928	31817669	657.9	341
BUSCOvEOG7KPVQP	Fragmented	NC_006615.3	24046315	24122600	596.4	263
BUSCOvEOG7K9CSM	Complete	NC_006583.3	19163155	19217381	485	235
BUSCOvEOG7TXD5V	Fragmented	NC_006611.3	17888045	17986432	231.8	116
BUSCOvEOG747H75	Fragmented	NC_006596.3	47592484	47633359	660.5	292
BUSCOvEOG7X6DPF	Complete	NC_006614.3	11582697	11636679	700	336
BUSCOvEOG7NGJ20	Complete	NC_006606.3	4695801	4747809	371.1	181
BUSCOvEOG7SQZ8W	Fragmented	NC_006601.3	52771462	52914608	3471.8	3944
BUSCOvEOG7M3BQX	Complete	NC_006590.3	47621954	47666007	283.3	148
BUSCOvEOG783FHT	Fragmented	NC_006597.3	8996280	9108274	877.7	612
BUSCOvEOG7Z6436	Complete	NC_006612.3	32227771	32277480	607.4	301
BUSCOvEOG7ZCVJT	Complete	NC_006604.3	55547995	55629210	625.2	295
BUSCOvEOG72Z644	Fragmented	NC_006596.3	36907806	36966036	835.4	489
BUSCOvEOG7HHQG3	Complete	NC_006593.3	67622455	67677532	848	362
BUSCOvEOG7D54B4	Complete	NC_006588.3	39787280	39834647	1356.4	782
BUSCOvEOG78PP08	Complete	NC_006610.3	13238912	13286254	703.6	338
BUSCOvEOG7PG7FG	Complete	NC_006594.3	62541458	62621087	603.5	291
BUSCOvEOG7M934Z	Complete	NC_006586.3	43217614	43278854	1295.5	580
BUSCOvEOG773R4S	Fragmented	NC_006587.3	62536062	62592629	876.6	436
BUSCOvEOG7G7DBV	Fragmented	NC_006585.3	8134163	8266737	436.6	265
BUSCOvEOG747H7M	Fragmented	NC_006584.3	72500900	72550864	550.8	261
BUSCOvEOG7KPVQF	Fragmented	NC_006597.3	6555012	6601765	688.3	351
BUSCOvEOG7FFFFD	Complete	NC_006610.3	2151440	2238765	1235.6	663
BUSCOvEOG75X98N	Fragmented	NC_006589.3	56955674	57023651	699.9	315
BUSCOvEOG7PRV4G	Complete	NC_006584.3	10718192	10823822	801.1	358
BUSCOvEOG77DBVT	Complete	NC_006591.3	6067526	6128653	1115.6	505
BUSCOvEOG7J12NH	Complete	NC_006615.3	25386143	25452556	2383.2	1069
BUSCOvEOG7P8GZX	Fragmented	NC_006606.3	4589364	4650952	166.6	82
BUSCOvEOG7CZCVW	Complete	NC_006589.3	30368635	30426262	1138.7	529
BUSCOvEOG7K3N8X	Complete	NC_006603.3	41320972	41374334	1596.3	847
BUSCOvEOG74J3ZB	Complete	NC_006584.3	35780020	35823193	445.2	327
BUSCOvEOG7NGJ2S	Complete	NC_006583.3	99386322	99428147	469.3	222
BUSCOvEOG7KSR0F	Complete	NC_006587.3	68196787	68244205	560.6	278
BUSCOvEOG7Z0CMD	Complete	NC_006616.3	11946725	11995695	392.4	214
BUSCOvEOG7C2JQH	Complete	NC_006591.3	31754602	31819203	571.5	308
BUSCOvEOG7P8GZR	Duplicated	NC_006588.3	738687	778968	182.9	97
BUSCOvEOG7QVDRS	Complete	NC_006589.3	10309337	10386571	1180.8	658
BUSCOvEOG7V9W4K	Fragmented	NC_006592.3	17276015	17320730	509.5	288
BUSCOvEOG7CRNDH	Complete	NC_006584.3	58934435	58982448	524.2	237
BUSCOvEOG7GTMSM	Fragmented	NC_006597.3	36524758	36607755	511.5	300
BUSCOvEOG7T4F89	Complete	NC_006589.3	25304327	25352959	922.4	452
BUSCOvEOG7Z37T3	Complete	NC_006612.3	29686077	29796650	2169.4	1064
BUSCOvEOG7G1NW6	Complete	NC_006600.3	31598496	31640061	1053	506
BUSCOvEOG7H1C93	Complete	NC_006600.3	42868508	42916957	489.9	226
BUSCOvEOG73JDJD	Complete	NC_006587.3	56678524	56732508	1023.3	541
BUSCOvEOG7R51HJ	Complete	NC_006588.3	40370151	40412891	454.6	200
BUSCOvEOG7S7M3F	Complete	NC_006616.3	8033370	8114073	2064.1	1473
BUSCOvEOG7ZSBHT	Complete	NC_006591.3	26601164	26665971	657.4	356
BUSCOvEOG7QNP8J	Fragmented	NC_006587.3	43177368	43269172	756.8	458
BUSCOvEOG773R4R	Complete	NC_006587.3	36939714	36998558	1331.9	740
BUSCOvEOG7B2VC2	Fragmented	NC_006586.3	36035566	36077108	361.3	167
BUSCOvEOG73N8SR	Fragmented	NC_006593.3	41546408	41591163	552.6	280
BUSCOvEOG7NZW71	Complete	NC_006584.3	76283789	76326818	1841.7	1023
BUSCOvEOG7S4QWV	Complete	NC_006611.3	39714799	39755468	448	243
BUSCOvEOG7WQ2H6	Complete	NC_006602.3	32124960	32165649	562.8	237
BUSCOvEOG77STTQ	Complete	NC_006587.3	77346641	77397740	626.8	371
BUSCOvEOG7R2589	Complete	NC_006607.3	51121249	51162346	322.5	180
BUSCOvEOG7F1ZH0	Complete	NC_006595.3	37216101	37259221	675.8	386
BUSCOvEOG7N8SJD	Complete	NC_006585.3	61927820	61980334	725.8	554
BUSCOvEOG78D27P	Complete	NC_006583.3	120432523	120475723	2381.2	1071
BUSCOvEOG7CNS4F	Complete	NC_006593.3	67517828	67600162	1395.7	982
BUSCOvEOG7B002P	Complete	NC_006600.3	47197941	47268892	653.7	415
BUSCOvEOG7RFN7G	Complete	NC_006595.3	22604986	22652208	239.9	106
BUSCOvEOG7PK3Q3	Complete	NC_006586.3	52517543	52560500	456.2	212
BUSCOvEOG7CC5FR	Fragmented	NC_006609.3	30782929	30837259	202.1	83
BUSCOvEOG71K0RC	Fragmented	NC_006597.3	51332060	51447209	1760.1	1069
BUSCOvEOG7VHMMJ	Complete	NC_006602.3	39795814	39839758	682.4	349
BUSCOvEOG7QFXVD	Complete	NC_006597.3	4790352	4877908	270.8	209
BUSCOvEOG75TF1W	Complete	NC_006590.3	63096024	63154298	1563.4	837
BUSCOvEOG7C2JR8	Complete	NC_006585.3	39402377	39453870	432.5	182
BUSCOvEOG7CVHNK	Complete	NC_006607.3	35120969	35163060	525.5	263
BUSCOvEOG7BVT8K	Complete	NC_006606.3	31791435	31834492	544.1	262
BUSCOvEOG779GMN	Complete	NC_006595.3	22540228	22592305	1355.4	607
BUSCOvEOG7GXH22	Complete	NC_006587.3	34956846	35002122	391.2	197
BUSCOvEOG7T79H0	Fragmented	NC_006588.3	36564708	36636203	648.1	365
BUSCOvEOG7KD818	Complete	NC_006587.3	64546260	64589387	907.4	542
BUSCOvEOG7QZ910	Complete	NC_006606.3	42348211	42404155	481.6	269
BUSCOvEOG7DJM9T	Complete	NC_006605.3	28546415	28624244	325.4	192
BUSCOvEOG7002ZF	Fragmented	NC_006620.3	19559848	19619043	373.9	250
BUSCOvEOG708PP3	Complete	NC_006612.3	7715901	7760129	1057.7	552
BUSCOvEOG79PCBQ	Complete	NC_006618.3	25025735	25089452	1415	989
BUSCOvEOG796157	Fragmented	NC_006587.3	70233494	70320745	354.2	191
BUSCOvEOG71ZGQN	Fragmented	NC_006593.3	54895224	54955482	243	128
BUSCOvEOG7TMSGM	Complete	NC_006584.3	37183612	37224508	630.1	299
BUSCOvEOG77WQ2X	Fragmented	NC_006597.3	44212040	44262228	448.2	215
BUSCOvEOG7ZPG9S	Complete	NC_006588.3	7748642	7791288	301.4	166
BUSCOvEOG76HHQX	Complete	NC_006593.3	67282580	67325820	731.5	405
BUSCOvEOG7RBRZ0	Complete	NC_006598.3	1688645	1731519	1274.9	734
BUSCOvEOG7B2V9G	Fragmented	NC_006586.3	62150603	62262337	1396.6	712
BUSCOvEOG71K0S5	Complete	NC_006587.3	63819189	63873424	796.8	453
BUSCOvEOG73BP27	Fragmented	NC_006606.3	17911046	18066740	543.7	280
BUSCOvEOG7JDJP6	Complete	NC_006592.3	26674986	26721110	204.1	94
BUSCOvEOG70S1V0	Complete	NC_006613.3	11836137	11879397	1602.6	997
BUSCOvEOG7HMKPN	Complete	NC_006606.3	26486501	26555684	1459.2	764
BUSCOvEOG7FN5X6	Complete	NC_006588.3	76828658	76885188	971.1	570
BUSCOvEOG77WQ28	Fragmented	NC_006615.3	29966789	30023742	725	418
BUSCOvEOG7C5DZN	Fragmented	NC_006598.3	46277808	46376382	391.5	197
BUSCOvEOG77WQ2P	Fragmented	NC_006608.3	30019135	30064296	783.5	383
BUSCOvEOG79PCC2	Complete	NC_006589.3	31222734	31275989	1536.5	937
BUSCOvEOG7X98WW	Complete	NC_006605.3	49503990	49567904	504.4	262
BUSCOvEOG75MPJS	Fragmented	NC_006609.3	20686216	20752988	558.5	287
BUSCOvEOG7CRNF6	Complete	NC_006588.3	40394941	40436739	302.3	148
BUSCOvEOG7JT1KM	Complete	NC_006617.3	5089679	5139654	446.5	303
BUSCOvEOG79PCBP	Fragmented	NC_006590.3	31368759	31470635	1327.4	805
BUSCOvEOG7K9CSD	Complete	NC_006617.3	10416251	10465396	695.5	325
BUSCOvEOG7NP8JT	Complete	NC_006590.3	65106253	65149450	193.9	107
BUSCOvEOG7BK6J2	Fragmented	NC_006590.3	47081190	47135010	458.3	244
BUSCOvEOG74XKXB	Complete	NC_006608.3	14706178	14766280	602.2	284
BUSCOvEOG7VT7BX	Fragmented	NC_006612.3	19159152	19199679	336.9	152
BUSCOvEOG7STTJ4	Complete	NC_006587.3	26193955	26239605	1144.6	531
BUSCOvEOG7FR25B	Complete	NC_006590.3	38897922	38972402	1296.5	626
BUSCOvEOG7PRV41	Complete	NC_006620.3	1561130	1615953	1661.5	825
BUSCOvEOG7XWHBW	Complete	NC_006592.3	26575873	26632562	636.5	277
BUSCOvEOG7K6HJ2	Fragmented	NC_006592.3	20347340	20460692	254.1	162
BUSCOvEOG7BK6GZ	Complete	NC_006592.3	23175087	23255230	3484.3	1876
BUSCOvEOG747H7D	Complete	NC_006588.3	5683241	5739439	694.5	340
BUSCOvEOG7XH1CT	Complete	NC_006587.3	34078450	34153714	1120.5	597
BUSCOvEOG79CRP7	Fragmented	NC_006586.3	73366144	73412092	390.3	173
BUSCOvEOG7X0P7D	Complete	NC_006590.3	30332302	30378556	282.8	140
BUSCOvEOG7DV729	Complete	NC_006594.3	9820157	9871211	597.5	304
BUSCOvEOG77STWH	Complete	NC_006616.3	20043247	20084385	232.3	116
BUSCOvEOG70S1VT	Complete	NC_006604.3	5072298	5146000	674.3	400
BUSCOvEOG7GXH29	Complete	NC_006608.3	16385026	16441438	505.6	278
BUSCOvEOG75X992	Fragmented	NC_006588.3	38489962	38539599	447.6	217
BUSCOvEOG7FTXCV	Complete	NC_006583.3	106282659	106338458	1575.8	754
BUSCOvEOG74QVFJ	Complete	NC_006614.3	32095025	32142197	527.9	274
BUSCOvEOG7VX3K3	Fragmented	NC_006612.3	23841557	23921888	845.3	580
BUSCOvEOG70P5NB	Fragmented	NC_006611.3	28788456	28836195	316.5	167
BUSCOvEOG7MKPVG	Complete	NC_006603.3	34929391	35046576	1240.7	583
BUSCOvEOG74XKX2	Complete	NC_006588.3	1191733	1239859	717.2	312
BUSCOvEOG7ZKM1F	Complete	NC_006602.3	50591462	50638221	906.1	548
BUSCOvEOG7KSR0K	Fragmented	NC_006591.3	18454617	18502032	283	135
BUSCOvEOG7RBRZG	Complete	NC_006593.3	27639813	27681296	667.7	314
BUSCOvEOG7615JG	Complete	NC_006590.3	41338851	41389707	685.6	320
BUSCOvEOG7QRJJF	Complete	NC_006606.3	15796827	15854355	322.4	163
BUSCOvEOG7322B9	Complete	NC_006599.3	21369533	21443441	2212.8	1266
BUSCOvEOG7S4QW4	Complete	NC_006608.3	813789	856677	904.6	490
BUSCOvEOG7N5XCB	Complete	NC_006585.3	53290457	53331672	321.1	179
BUSCOvEOG74TQNZ	Complete	NC_006600.3	45206946	45265997	669.9	385
BUSCOvEOG7GXH19	Complete	NC_006602.3	12427850	12492046	1062.1	450
BUSCOvEOG75B2VG	Complete	NC_006587.3	9716101	9789196	767.7	428
BUSCOvEOG7RR7XQ	Complete	NC_006620.3	1813594	1859135	587.1	289
BUSCOvEOG7J9PCP	Complete	NC_006590.3	39344283	39447730	690.6	304
BUSCOvEOG78PNZK	Fragmented	NC_006599.3	49579626	49629163	533.1	269
BUSCOvEOG70CJWX	Fragmented	NC_006597.3	18075286	18118969	213.1	150
BUSCOvEOG7P2RGP	Complete	NC_006602.3	40633860	40676616	749.6	409
BUSCOvEOG7S7M44	Complete	NC_006609.3	38508985	38553253	608.3	359
BUSCOvEOG7K3NBF	Complete	NC_006587.3	67852309	67928327	208.7	93
BUSCOvEOG7M3BQ6	Complete	NC_006584.3	58516148	58568547	339.8	206
BUSCOvEOG76HHQ3	Complete	NC_006585.3	13213594	13294072	1406.1	665
BUSCOvEOG7XSN5B	Complete	NC_006599.3	13246674	13287237	321.1	193
BUSCOvEOG7934XM	Complete	NC_006602.3	37037036	37107742	1215.4	732
BUSCOvEOG7CNS4T	Complete	NC_006599.3	59307914	59417472	678	334
BUSCOvEOG7CZCWP	Complete	NC_006617.3	13334992	13375726	483.1	245
BUSCOvEOG77H74D	Fragmented	NW_003726268_1	7324	68424	199.5	107
BUSCOvEOG7PNZWM	Fragmented	NC_006610.3	29928517	29998376	375.9	180
BUSCOvEOG7QC2KZ	Complete	NC_006597.3	8686108	8737359	409.1	196
BUSCOvEOG7FXSNH	Fragmented	NC_006584.3	78926573	79041495	674.7	437
BUSCOvEOG77M3B7	Fragmented	NC_006613.3	39489005	39579766	1707.1	1047
BUSCOvEOG79CRND	Complete	NC_006607.3	51436495	51512999	717.4	392
BUSCOvEOG7PK3NF	Complete	NC_006618.3	2679609	2796657	1066.9	502
BUSCOvEOG7CG1P4	Complete	NC_006598.3	36442321	36495741	466.5	316
BUSCOvEOG71G4JG	Complete	NC_006585.3	68315230	68356093	630.4	310
BUSCOvEOG7Q86C0	Complete	NC_006591.3	19320822	19363402	496.9	257
BUSCOvEOG7N05TQ	Complete	NC_006594.3	8783296	8850241	1171.2	599
BUSCOvEOG7RR7XS	Fragmented	NC_006588.3	39836249	39876383	102.3	165
BUSCOvEOG7615J7	Complete	NC_006620.3	15519029	15563677	674.1	306
BUSCOvEOG7CVHND	Complete	NC_006610.3	29773011	29834902	747.7	523
BUSCOvEOG70S1VP	Complete	NC_006587.3	63839426	63889414	499.1	405
BUSCOvEOG7PCC5X	Fragmented	NC_006608.3	808027	851916	349.9	256
BUSCOvEOG7PCC67	Complete	NC_006595.3	44976959	45048633	722.9	396
BUSCOvEOG77STVP	Complete	NC_006587.3	31341369	31385788	287.3	194
BUSCOvEOG7J9PC8	Fragmented	NC_006590.3	26346292	26430482	1207.8	713
BUSCOvEOG7P8GZK	Complete	NC_006594.3	62525988	62621039	703.3	324
BUSCOvEOG77STTF	Fragmented	NC_006588.3	75509680	75582958	706.3	429
BUSCOvEOG7Q2FTT	Fragmented	NC_006591.3	37558233	37632418	1222.3	727
BUSCOvEOG7RNCPJ	Complete	NC_006619.3	25244062	25286456	791.2	425
BUSCOvEOG7Q86BN	Complete	NC_006587.3	9767950	9814166	751.2	393
BUSCOvEOG7X98XS	Complete	NC_006618.3	20096398	20154004	400.3	176
BUSCOvEOG7N8SKC	Complete	NC_006589.3	41568614	41610542	588.7	375
BUSCOvEOG7615KF	Duplicated	NC_006590.3	34749687	34790004	165.6	82
BUSCOvEOG7SQZ9K	Complete	NC_006585.3	62879003	62942082	679.4	390
BUSCOvEOG7641RS	Fragmented	NC_006584.3	16702322	16759501	627.2	328
BUSCOvEOG7W6Q96	Fragmented	NC_006618.3	14187014	14253081	270.4	135
BUSCOvEOG7GMW9M	Complete	NC_006587.3	63679999	63737171	1015.8	478
BUSCOvEOG7RR7XX	Complete	NC_006615.3	29885724	29952201	1045.7	616
BUSCOvEOG74J3ZH	Fragmented	NC_006594.3	15811311	15874869	566	250
BUSCOvEOG722BZ2	Fragmented	NC_006590.3	4121824	4171904	752.7	409
BUSCOvEOG7H47HS	Fragmented	NC_006600.3	50762847	50806723	412.6	258
BUSCOvEOG7TXD5X	Complete	NC_006589.3	78592418	78669270	534	353
BUSCOvEOG7J9PCS	Complete	NC_006591.3	20052449	20100477	1323.9	613
BUSCOvEOG7XD55V	Complete	NC_006591.3	15530316	15570921	435	203
BUSCOvEOG78PNZJ	Complete	NC_006583.3	117939434	118025642	1670.3	882
BUSCOvEOG783FJ9	Complete	NC_006584.3	28102854	28188218	1047	615
BUSCOvEOG7RBS02	Complete	NC_006588.3	11418911	11466175	576.7	275
BUSCOvEOG770VXX	Fragmented	NC_006591.3	55163844	55213551	251.2	124
BUSCOvEOG776MD3	Fragmented	NC_006609.3	38008534	38088189	430.9	213
BUSCOvEOG7DJMB9	Complete	NC_006591.3	2939534	2990133	204.3	137
BUSCOvEOG7M66Z9	Complete	NC_006603.3	33641658	33704817	417.7	183
BUSCOvEOG7002ZS	Fragmented	NC_006613.3	36776787	36828582	384.6	176
BUSCOvEOG7T79GX	Complete	NC_006602.3	8511127	8594884	848.9	416
BUSCOvEOG715HTG	Complete	NC_006602.3	27187211	27239952	795.8	342
BUSCOvEOG7FTXDV	Fragmented	NC_006583.3	36850621	36899288	241.8	123
BUSCOvEOG7RNCQK	Complete	NC_006591.3	5429567	5470857	228.9	112
BUSCOvEOG77STT4	Complete	NC_006594.3	40897026	40974700	1375.4	819
BUSCOvEOG75DZ3N	Complete	NC_006600.3	12831363	12883180	800.8	371
BUSCOvEOG7JT1N3	Complete	NC_006587.3	63023496	63089585	163.1	65
BUSCOvEOG7Z37V2	Complete	NC_006610.3	23340317	23392250	421.2	196
BUSCOvEOG74N063	Complete	NC_006608.3	20112740	20174775	782	591
BUSCOvEOG7BP2RX	Complete	NC_006610.3	21809921	21861451	797.2	383
BUSCOvEOG7HX6DW	Complete	NC_006605.3	12046747	12104991	745.9	437
BUSCOvEOG79615F	Complete	NC_006591.3	24327089	24375585	1066	577
BUSCOvEOG7S7M3W	Complete	NC_006606.3	41587772	41635423	728.4	341
BUSCOvEOG7STTK3	Complete	NC_006617.3	3396561	3467867	484.8	232
BUSCOvEOG78PP0G	Fragmented	NC_006611.3	40730960	40785196	139.3	98
BUSCOvEOG7T4F82	Complete	NC_006586.3	58151772	58217893	541.8	445
BUSCOvEOG7M3BQ0	Complete	NC_006610.3	14908001	14949719	362	247
BUSCOvEOG7PVQCD	Complete	NC_006616.3	19148733	19199874	732.3	353
BUSCOvEOG7QVDS6	Complete	NC_006590.3	68943426	68989847	579.3	297
BUSCOvEOG7HB007	Complete	NC_006599.3	39419543	39490419	1271.6	552
BUSCOvEOG7QRJHD	Fragmented	NC_006597.3	16820820	16874868	1557.3	696
BUSCOvEOG7BZPHD	Complete	NC_006591.3	20372938	20414648	427	208
BUSCOvEOG7869SG	Complete	NC_006620.3	2833668	2890661	1058.5	550
BUSCOvEOG77STTP	Complete	NC_006583.3	114042008	114089570	733	377
BUSCOvEOG7TXD62	Complete	NC_006606.3	21006956	21086390	536.4	260
BUSCOvEOG7641S9	Complete	NC_006595.3	37247394	37291153	301.5	226
BUSCOvEOG7DBVTJ	Complete	NC_006607.3	30025424	30127051	865.6	502
BUSCOvEOG7PK3NX	Fragmented	NC_006595.3	5532100	5578281	590	318
BUSCOvEOG79GMVX	Complete	NC_006586.3	59843048	59923108	2316.3	1240
BUSCOvEOG7FXSQ3	Complete	NC_006612.3	7882620	7923954	155.3	72
BUSCOvEOG7R2590	Complete	NC_006617.3	13042287	13082912	282.7	219
BUSCOvEOG72FTZ3	Fragmented	NW_003726137_1	0	49700	309.5	136
BUSCOvEOG72Z63F	Fragmented	NC_006589.3	46099813	46143280	2315.3	1164
BUSCOvEOG7G1NVS	Complete	NC_006615.3	7964890	8035391	1506.3	768
BUSCOvEOG7MKPVW	Fragmented	NC_006583.3	41855932	41952257	473	300
BUSCOvEOG72RFMV	Complete	NC_006596.3	13458353	13552354	1168.8	580
BUSCOvEOG7JT1M4	Fragmented	NC_006610.3	14910175	14951943	377.5	225
BUSCOvEOG7GXH2Q	Complete	NC_006583.3	107320661	107375364	581	324
BUSCOvEOG7M66WT	Complete	NC_006606.3	26941658	27048170	2250.8	1051
BUSCOvEOG76HHQP	Complete	NC_006594.3	66814487	66872858	1026.9	559
BUSCOvEOG74BCGR	Complete	NC_006587.3	79965483	80009645	471.2	273
BUSCOvEOG7Z0CKN	Complete	NC_006588.3	38186372	38229025	667.4	383
BUSCOvEOG7RBRZS	Complete	NC_006587.3	14747918	14792247	404.3	278
BUSCOvEOG78KSRX	Complete	NC_006598.3	45545203	45586399	497.8	242
BUSCOvEOG7K0S2W	Complete	NC_006597.3	15636570	15681753	471.4	261
BUSCOvEOG7RFN69	Complete	NC_006602.3	40077171	40155098	1209.7	577
BUSCOvEOG74QVDB	Complete	NC_006612.3	7610295	7656796	1332.6	772
BUSCOvEOG7PG7FD	Fragmented	NC_006592.3	45348418	45399159	244.1	172
BUSCOvEOG7M3BP0	Complete	NC_006583.3	53443423	53572290	1364.9	601
BUSCOvEOG741RQQ	Complete	NC_006591.3	18578528	18651368	1988	923
BUSCOvEOG7MGTNW	Fragmented	NC_006594.3	11949594	11991843	223.5	112
BUSCOvEOG7DBVV2	Complete	NC_006608.3	29722382	29783263	420.1	253
BUSCOvEOG7BCG17	Fragmented	NC_006590.3	62422375	62511898	1491.9	714
BUSCOvEOG7T4F8Q	Complete	NC_006598.3	27523858	27567052	697	414
BUSCOvEOG7Z642T	Complete	NC_006591.3	25116673	25168814	638.7	251
BUSCOvEOG7NKD8Q	Fragmented	NC_006596.3	31098345	31173717	537.6	285
BUSCOvEOG744MZX	Complete	NC_006591.3	22971610	23036181	2151.2	1074
BUSCOvEOG7D284H	Complete	NC_006588.3	7697306	7743045	510.2	277
BUSCOvEOG7W3V2N	Complete	NC_006588.3	37741606	37788951	281.5	126
BUSCOvEOG7Z90BM	Complete	NC_006593.3	3369644	3412780	169.7	75
BUSCOvEOG71RR77	Fragmented	NC_006617.3	16499295	16595685	1936.1	1161
BUSCOvEOG7B8KV0	Duplicated	NC_006594.3	24333663	24388179	395.5	175
BUSCOvEOG7NP8HC	Fragmented	NC_006591.3	58079705	58158660	512.7	347
BUSCOvEOG7DBVV1	Complete	NC_006583.3	75506674	75557962	352.9	200
BUSCOvEOG7VT7C4	Complete	NC_006587.3	54484895	54530760	144.7	249
BUSCOvEOG7N322Q	Complete	NC_006590.3	1856853	1927229	880.1	537
BUSCOvEOG72NKDX	Fragmented	NC_006590.3	1945326	1991147	367.4	264
BUSCOvEOG7C896B	Complete	NC_006583.3	87686760	87771042	546.4	295
BUSCOvEOG7B003S	Complete	NC_006586.3	6098414	6141991	494.3	218
BUSCOvEOG7P2RG5	Fragmented	NC_006597.3	17688883	17735985	978.2	487
BUSCOvEOG7WQ2G4	Complete	NC_006598.3	36201493	36276764	910.8	412
BUSCOvEOG7JDJN0	Complete	NC_006587.3	55001963	55056792	713.6	381
BUSCOvEOG7MPK4D	Complete	NC_006585.3	40348779	40425779	473.5	206
BUSCOvEOG773R59	Complete	NC_006583.3	89855672	89900638	821.3	388
BUSCOvEOG7RNCPB	Fragmented	NC_006592.3	46716743	46810650	834.1	453
BUSCOvEOG74BCFG	Fragmented	NC_006594.3	44367489	44490815	936.7	479
BUSCOvEOG7XPRVT	Fragmented	NC_006588.3	8860360	8900974	141.4	205
BUSCOvEOG7V9W5K	Complete	NC_006592.3	54771020	54818946	251.3	127
BUSCOvEOG705TFP	Complete	NC_006619.3	9072841	9124284	598.4	278
BUSCOvEOG7GTMTQ	Complete	NC_006618.3	26075500	26130870	239.7	150
BUSCOvEOG7XSN4R	Complete	NC_006598.3	22920324	22968413	391	190
BUSCOvEOG7W3V33	Complete	NC_006600.3	35021765	35062361	346.7	168
BUSCOvEOG7BRZ03	Complete	NC_006593.3	54925920	54994118	813.2	381
BUSCOvEOG76DNJB	Fragmented	NC_006590.3	48520470	48580803	134.4	69
BUSCOvEOG7BZPFZ	Complete	NC_006587.3	41243159	41309592	1727.4	870
BUSCOvEOG7F1ZGF	Complete	NC_006591.3	23984290	24047579	1389.6	662
BUSCOvEOG7BVT7W	Complete	NC_006592.3	42301773	42359543	658.1	314
BUSCOvEOG7S4QWD	Complete	NC_006600.3	38550616	38600637	654.9	455
BUSCOvEOG7WHB0X	Complete	NC_006599.3	21097283	21140031	347.8	206
BUSCOvEOG71RR8B	Fragmented	NC_006612.3	8416381	8468882	435.2	231
BUSCOvEOG7SXPSC	Complete	NC_006597.3	8984205	9031061	1346	788
BUSCOvEOG7WQ2HV	Fragmented	NC_006599.3	456350	500318	130	59
BUSCOvEOG7STTJW	Complete	NC_006598.3	35360064	35400918	563.9	284
BUSCOvEOG7N8SK8	Complete	NC_006590.3	4393300	4435590	581.8	290
BUSCOvEOG798WD4	Fragmented	NC_006595.3	48095104	48196158	860	415
BUSCOvEOG7CJWWC	Complete	NC_006590.3	48104398	48172477	1372	763
BUSCOvEOG7KM0HJ	Complete	NC_006602.3	55396572	55444354	637.4	342
BUSCOvEOG7XD55X	Fragmented	NC_006589.3	10914398	10968566	372.7	188
BUSCOvEOG78SJ6N	Fragmented	NC_006599.3	35189111	35267948	487.6	340
BUSCOvEOG7HTB5N	Complete	NC_006597.3	53185810	53254352	1344.1	639
BUSCOvEOG783FK3	Complete	NC_006606.3	1913274	1955000	571.3	273
BUSCOvEOG7VDRBX	Fragmented	NC_006616.3	13898890	13979309	194.3	114
BUSCOvEOG754BF0	Complete	NC_006588.3	36858570	36898972	406.3	208
BUSCOvEOG7TMSGD	Fragmented	NC_006602.3	13073603	13209611	324.7	169
BUSCOvEOG7PVQCJ	Fragmented	NC_006591.3	58393573	58464899	746.6	329
BUSCOvEOG747H6P	Fragmented	NC_006591.3	26449329	26496004	881.4	441
BUSCOvEOG7K9CT3	Complete	NC_006615.3	29607864	29659186	597.6	284
BUSCOvEOG7F7PZK	Complete	NC_006584.3	51280180	51340942	910.2	473
BUSCOvEOG7DFR24	Complete	NC_006616.3	16426947	16524516	1196.9	525
BUSCOvEOG7PCC6P	Complete	NC_006598.3	16382939	16433340	376.6	188
BUSCOvEOG71G4J4	Fragmented	NC_006615.3	25623973	25734564	642.5	413
BUSCOvEOG7B2VB9	Complete	NC_006615.3	7019971	7061209	789.1	470
BUSCOvEOG7BZPFV	Complete	NC_006583.3	108591016	108653859	931.1	422
BUSCOvEOG7NGJ24	Fragmented	NC_006587.3	41480023	41550736	392.5	200
BUSCOvEOG7GJ12Q	Fragmented	NC_006583.3	68125109	68221230	676.5	311
BUSCOvEOG7V9W50	Complete	NC_006593.3	67693595	67746152	444.1	218
BUSCOvEOG7ZCVK8	Complete	NC_006601.3	28449507	28496313	431	206
BUSCOvEOG7869S2	Complete	NC_006594.3	20048382	20151450	1097.2	547
BUSCOvEOG7TXD53	Fragmented	NC_006599.3	30837928	30917765	2228.4	1120
BUSCOvEOG7SBGD9	Fragmented	NC_006606.3	46360894	46405774	484	406
BUSCOvEOG76X0PD	Complete	NC_006614.3	6937411	7017175	680	297
BUSCOvEOG773R4H	Fragmented	NC_006587.3	32256417	32307180	1428.8	758
BUSCOvEOG78961R	Complete	NC_006615.3	24136269	24206148	945.3	438
BUSCOvEOG74QVF0	Complete	NC_006615.3	17054891	17111435	629.8	305
BUSCOvEOG7K6HHQ	Complete	NC_006584.3	72931328	73012921	1201.3	559
BUSCOvEOG7QJT1M	Complete	NC_006588.3	25696730	25754468	804.4	466
BUSCOvEOG78D296	Fragmented	NC_006587.3	57261629	57307702	236.9	100
BUSCOvEOG7CJWWB	Fragmented	NC_006586.3	24010700	24113848	1697.6	1081
BUSCOvEOG7SFBM5	Complete	NC_006588.3	16732962	16785879	505	300
BUSCOvEOG77DBVS	Complete	NC_006583.3	49009365	49057858	1034.8	464
BUSCOvEOG70CJWN	Complete	NC_006590.3	4098083	4143593	993	485
BUSCOvEOG7869RV	Fragmented	NC_006612.3	38198662	38249029	683.1	426
BUSCOvEOG7TQNPV	Complete	NC_006584.3	68787979	68844437	758.2	391
BUSCOvEOG72JQ68	Fragmented	NC_006609.3	33819868	33885611	289.7	143
BUSCOvEOG7PK3N6	Fragmented	NC_006600.3	42912632	43004015	1420.8	692
BUSCOvEOG72JQ4W	Complete	NC_006588.3	9473748	9519672	1136.2	565
BUSCOvEOG75DZ2X	Fragmented	NC_006584.3	84393615	84456639	1574.6	699
BUSCOvEOG77H756	Complete	NC_006590.3	50061963	50104517	270.2	126
BUSCOvEOG7X0P68	Complete	NC_006592.3	24287692	24383381	937.2	450
BUSCOvEOG76HHQH	Fragmented	NC_006593.3	73805593	73865960	745	325
BUSCOvEOG76Q86D	Complete	NC_006591.3	56377848	56463155	1130.6	508
BUSCOvEOG7W0ZTZ	Duplicated	NC_006596.3	19380248	19423329	343.6	205
BUSCOvEOG7FR26C	Fragmented	NC_006596.3	18023944	18072930	295.3	147
BUSCOvEOG7NZW7H	Fragmented	NC_006615.3	25850130	25953141	350.3	215
BUSCOvEOG7BP2TB	Duplicated	NC_006596.3	26515490	26555828	191.8	113
BUSCOvEOG73FJBM	Fragmented	NC_006596.3	6520826	6571917	335.3	193
BUSCOvEOG78PP0P	Fragmented	NC_006609.3	45657239	45705077	430.5	232
BUSCOvEOG718D2N	Complete	NC_006587.3	75858664	75942469	556.5	282
BUSCOvEOG74BCGV	Duplicated	NC_006604.3	35130846	35171865	511	319
BUSCOvEOG7XSN4P	Complete	NC_006593.3	51291509	51333201	472.7	222
BUSCOvEOG7QC2M0	Fragmented	NC_006596.3	780297	821224	432.5	241
BUSCOvEOG7S4QWM	Fragmented	NC_006590.3	4243968	4289431	280.6	156
BUSCOvEOG78D297	Complete	NC_006587.3	81196743	81244351	508.6	308
BUSCOvEOG7GF4VN	Complete	NC_006595.3	44952476	45001659	524	239
BUSCOvEOG7WDFT3	Complete	NC_006583.3	93503695	93547534	177.7	87
BUSCOvEOG7G4J3S	Complete	NC_006607.3	17395482	17566750	1086.9	519
BUSCOvEOG7P2RGV	Complete	NC_006597.3	35958543	36032873	609.3	330
BUSCOvEOG7THX83	Complete	NC_006620.3	21299403	21342914	378.7	167
BUSCOvEOG7HX6F0	Complete	NC_006606.3	35798468	35872741	820.7	361
BUSCOvEOG70K9CJ	Complete	NC_006589.3	35815521	35862831	1216.6	638
BUSCOvEOG7NW102	Complete	NC_006600.3	13321638	13379023	1116.4	515
BUSCOvEOG7W9KJQ	Complete	NC_006608.3	30589233	30650262	353.7	181
BUSCOvEOG715HT8	Fragmented	NC_006608.3	9024518	9090006	648.5	300
BUSCOvEOG7B5QJR	Fragmented	NC_006584.3	34474289	34590504	896.6	403
BUSCOvEOG712NKM	Fragmented	NC_006600.3	34924307	34986104	456	257
BUSCOvEOG7QJT2S	Complete	NC_006614.3	21535054	21584574	622.3	321
BUSCOvEOG754BD8	Complete	NC_006589.3	30278961	30349201	454.3	238
BUSCOvEOG7SBGBD	Complete	NC_006588.3	39290847	39339261	1110.4	661
BUSCOvEOG7GQRJN	Complete	NC_006584.3	6151688	6192281	427.5	220
BUSCOvEOG7SBGBX	Complete	NC_006594.3	12645813	12687958	723.3	353
BUSCOvEOG7BK6HX	Complete	NC_006597.3	15007589	15048671	656	375
BUSCOvEOG7GF4V0	Complete	NC_006586.3	23693949	23760230	974.5	473
BUSCOvEOG7PRV4B	Complete	NC_006586.3	21666752	21734989	904.8	413
BUSCOvEOG780KBD	Complete	NC_006602.3	45274201	45321017	391.6	222
BUSCOvEOG7CNS5H	Complete	NC_006591.3	55325783	55368924	647.8	343
BUSCOvEOG7NZW6S	Complete	NC_006599.3	51681982	51730732	1423.7	680
BUSCOvEOG7CG1PD	Fragmented	NC_006600.3	16946269	17010320	570.3	265
BUSCOvEOG7WM66Z	Complete	NC_006588.3	25574967	25722975	1023.8	460
BUSCOvEOG7THX7X	Fragmented	NC_006610.3	33808088	33898139	332.5	167
BUSCOvEOG7FTXDT	Fragmented	NC_006587.3	67468010	67524662	576.5	301
BUSCOvEOG7RFN5W	Complete	NC_006607.3	28771843	28851839	1819.3	802
BUSCOvEOG79W3VP	Complete	NC_006591.3	26419557	26471563	1066	693
BUSCOvEOG71RR7Z	Complete	NC_006590.3	32834133	32886553	1024.8	490
BUSCOvEOG7DRBSP	Complete	NC_006600.3	53835288	53881652	407.5	271
BUSCOvEOG7TTHZ6	Complete	NC_006583.3	23940726	23989397	537.2	298
BUSCOvEOG7VDRBP	Fragmented	NC_006585.3	38977148	39079235	2542.7	1185
BUSCOvEOG741RRB	Complete	NC_006598.3	15200510	15249229	643.4	396
BUSCOvEOG7B003X	Fragmented	NC_006604.3	9726299	9785726	338.7	211
BUSCOvEOG77H73Q	Complete	NC_006587.3	24062946	24122580	738.2	430
BUSCOvEOG7BRZ04	Complete	NC_006586.3	39864295	39969943	1644.2	858
BUSCOvEOG7X98X1	Complete	NC_006599.3	38178732	38231098	825.4	432
BUSCOvEOG798WFJ	Complete	NC_006583.3	116958270	117001911	843.9	444
BUSCOvEOG70ZS9Q	Fragmented	NC_006586.3	4114140	4314139	1982.9	1062
BUSCOvEOG7322CS	Fragmented	NC_006613.3	14210384	14273800	321.3	179
BUSCOvEOG7H73SK	Complete	NC_006591.3	4171284	4217516	353.8	175
BUSCOvEOG74XKW5	Fragmented	NC_006600.3	10846788	10975571	1425.8	684
BUSCOvEOG78GXHX	Complete	NC_006583.3	102370125	102418599	739.8	357
BUSCOvEOG7WM68F	Complete	NC_006607.3	51500584	51545890	194	192
BUSCOvEOG7DRBRV	Complete	NC_006606.3	3278048	3330544	1409.4	691
BUSCOvEOG7TB5QP	Complete	NC_006605.3	11729350	11793493	1699.1	1089
BUSCOvEOG7ZCVHV	Complete	NC_006592.3	45090536	45135589	1703.9	854
BUSCOvEOG78D289	Complete	NC_006585.3	47041080	47124913	861.4	460
BUSCOvEOG71VMGJ	Complete	NC_006587.3	70511071	70599350	1093.7	517
BUSCOvEOG7J12PC	Complete	NC_006584.3	22850483	22924611	698	318
BUSCOvEOG70S1VM	Fragmented	NC_006619.3	1187638	1261119	426.5	252
BUSCOvEOG7X3JDW	Complete	NC_006599.3	29172154	29263335	753.3	335
BUSCOvEOG7JWWT1	Complete	NC_006606.3	21523764	21591866	1007.8	512
BUSCOvEOG79S7KR	Complete	NC_006602.3	40128931	40177644	1565.8	857
BUSCOvEOG7B2V9N	Fragmented	NC_006610.3	29271669	29341188	620.6	378
BUSCOvEOG76DNG9	Complete	NC_006602.3	1944607	2026830	727.1	361
BUSCOvEOG7Q5B2S	Complete	NC_006587.3	41673690	41723563	3168.9	1834
BUSCOvEOG7F1ZJ1	Complete	NC_006588.3	39110650	39151466	364.6	217
BUSCOvEOG7WDFRX	Complete	NC_006610.3	27674532	27726447	481.1	266
BUSCOvEOG7MGTMM	Complete	NC_006608.3	322084	393349	1529.5	865
BUSCOvEOG73BP2X	Fragmented	NC_006583.3	18339327	18402878	595.6	268
BUSCOvEOG7DRBS3	Fragmented	NC_006599.3	22749352	22828313	376.7	196
BUSCOvEOG7908QN	Complete	NC_006603.3	42367100	42422893	466.4	242
BUSCOvEOG7SJ6VX	Complete	NC_006606.3	32610624	32656692	309.5	194
BUSCOvEOG7GQRJ9	Fragmented	NC_006585.3	39611338	39787434	980.8	518
BUSCOvEOG7KWM76	Complete	NC_006615.3	23880409	23931272	545.8	243
BUSCOvEOG79W3VH	Complete	NC_006594.3	12667898	12714630	814.9	409
BUSCOvEOG702Z6N	Fragmented	NC_006607.3	34684375	34740495	530.8	375
BUSCOvEOG7DNGJW	Complete	NC_006610.3	12607597	12670787	274.3	129
BUSCOvEOG7RJHF7	Complete	NW_003726236_1	0	36278	1009.1	598
BUSCOvEOG770VWH	Fragmented	NC_006591.3	4805709	4869985	1847.2	1064
BUSCOvEOG7S4QW8	Complete	NC_006592.3	32299438	32364205	903.8	466
BUSCOvEOG7CZCVF	Fragmented	NC_006597.3	35747806	35810997	842.7	375
BUSCOvEOG705TG0	Complete	NC_006597.3	16957956	17005799	545.8	286
BUSCOvEOG7B8KV0	Duplicated	NC_006583.3	31026098	31066730	351.4	174
BUSCOvEOG7VX3M3	Complete	NC_006587.3	40834241	40886654	258.7	160
BUSCOvEOG7B2VBW	Complete	NC_006591.3	11443600	11486298	479.4	251
BUSCOvEOG7B8KSF	Complete	NC_006592.3	64111322	64190325	1045	638
BUSCOvEOG7GJ13B	Complete	NC_006606.3	31927303	31974738	726.5	342
BUSCOvEOG7XH1CH	Complete	NC_006608.3	22314998	22412083	1108.7	606
BUSCOvEOG73R516	Complete	NC_006588.3	23310509	23369342	1002.2	569
BUSCOvEOG71K0RV	Fragmented	NC_006608.3	30228834	30301837	796.6	371
BUSCOvEOG71ZGS8	Fragmented	NC_006606.3	21362724	21405680	153.1	82
BUSCOvEOG744MZV	Complete	NC_006603.3	5035664	5076959	810.3	525
BUSCOvEOG73JDKK	Complete	NC_006583.3	98016450	98059374	395.8	215
BUSCOvEOG77DBVK	Complete	NC_006602.3	43243764	43309762	1354	736
BUSCOvEOG7MKPWN	Complete	NC_006591.3	23408538	23462979	643.8	352
BUSCOvEOG7XSN3B	Complete	NC_006601.3	0	68991	1038.6	510
BUSCOvEOG7FJ9R5	Complete	NC_006589.3	41741034	41783218	198.8	124
BUSCOvEOG7H47HM	Fragmented	NC_006607.3	38602592	38749799	732.5	369
BUSCOvEOG7N5X9T	Complete	NC_006583.3	28916652	29012837	936.7	607
BUSCOvEOG79W3VX	Fragmented	NC_006597.3	679033	795850	656.3	418
BUSCOvEOG7GXH2R	Complete	NC_006588.3	60878111	60926441	391.7	164
BUSCOvEOG7HQFXS	Complete	NC_006598.3	5613910	5657758	234.9	187
BUSCOvEOG7R2579	Complete	NC_006594.3	6285774	6519930	1655.4	713
BUSCOvEOG7S4QWT	Complete	NC_006606.3	19800896	19879477	483.2	255
BUSCOvEOG78D28N	Complete	NC_006605.3	50932939	50977991	576.4	345
BUSCOvEOG7CC5GX	Complete	NC_006600.3	38619231	38661372	205.6	90
BUSCOvEOG75MPKW	Fragmented	NC_006584.3	22959390	23062554	365.8	218
BUSCOvEOG7G1NW8	Complete	NC_006617.3	3083537	3147197	1042.8	445
BUSCOvEOG71RR7S	Complete	NC_006586.3	58403635	58470643	1078.6	467
BUSCOvEOG7N05TF	Complete	NC_006583.3	30231074	30280998	1637.5	790
BUSCOvEOG79GMXJ	Fragmented	NC_006609.3	31496509	31545493	315.2	138
BUSCOvEOG76MD0J	Complete	NC_006591.3	42587733	42631379	302.5	177
BUSCOvEOG7KWM72	Complete	NC_006589.3	10548822	10600986	636.4	323
BUSCOvEOG7T4F7S	Complete	NC_006614.3	30533200	30658477	1220.3	619
BUSCOvEOG7HHQGH	Complete	NC_006606.3	25036103	25089475	521.6	254
BUSCOvEOG72RFNJ	Fragmented	NC_006597.3	3004050	3087257	421.2	262
BUSCOvEOG77DBX1	Complete	NC_006612.3	28167507	28210998	416.2	218
BUSCOvEOG7615K5	Fragmented	NC_006597.3	41199273	41239455	154.8	73
BUSCOvEOG7MW9KM	Complete	NC_006594.3	49087526	49145566	1560.9	763
BUSCOvEOG7BVT7M	Complete	NC_006608.3	18329132	18371475	1003.6	458
BUSCOvEOG75X99P	Complete	NC_006588.3	55207530	55260231	481.8	233
BUSCOvEOG71K0SD	Complete	NC_006584.3	75685555	75727700	646.1	333
BUSCOvEOG7641RN	Complete	NC_006597.3	8951737	9015373	1209.6	727
BUSCOvEOG7FBK6N	Complete	NC_006587.3	40853731	40939246	1163.1	574
BUSCOvEOG78PNZC	Complete	NC_006592.3	35359199	35449713	1497.8	1099
BUSCOvEOG77WQ3W	Complete	NC_006593.3	51041691	51084033	286.8	146
BUSCOvEOG7PNZWN	Complete	NC_006606.3	17232859	17285676	752.1	429
BUSCOvEOG72RFNH	Fragmented	NC_006591.3	57837318	57891992	230.4	133
BUSCOvEOG7DNGM1	Complete	NC_006587.3	41949770	42002275	274.7	145
BUSCOvEOG7VT79R	Complete	NC_006610.3	25084282	25153479	958.8	528
BUSCOvEOG7XSN3T	Complete	NC_006612.3	6972852	7019519	990.2	455
BUSCOvEOG7CRNDG	Fragmented	NC_006592.3	13215272	13270954	423.7	208
BUSCOvEOG712NJS	Fragmented	NC_006588.3	39185766	39265644	1079.6	596
BUSCOvEOG7PCC7K	Complete	NC_006602.3	42034244	42077886	160.9	84
BUSCOvEOG7XKWMX	Complete	NC_006599.3	60776786	60822540	784.8	485
BUSCOvEOG7GTMSZ	Fragmented	NC_006610.3	7737639	7797541	367.8	240
BUSCOvEOG73BP4J	Complete	NC_006591.3	55465432	55506812	157.8	120
BUSCOvEOG7K3N8Q	Complete	NC_006588.3	39311170	39375114	1496.6	681
BUSCOvEOG7QZ916	Complete	NC_006588.3	49227141	49270930	297.2	157
BUSCOvEOG744MZH	Fragmented	NC_006591.3	36182538	36328122	1104.2	565
BUSCOvEOG7XKWN0	Complete	NC_006600.3	50944782	50986261	838.6	415
BUSCOvEOG7ZSBGZ	Complete	NC_006586.3	8666245	8713496	460	280
BUSCOvEOG7BCG1T	Complete	NC_006584.3	68519044	68585429	1023.7	505
BUSCOvEOG7RV45T	Fragmented	NC_006586.3	4735836	4800835	294.9	206
BUSCOvEOG7J6T5T	Complete	NC_006614.3	32106640	32147191	347.7	184
BUSCOvEOG7908QF	Fragmented	NC_006613.3	21076996	21130047	603.9	266
BUSCOvEOG7FTXF7	Complete	NC_006583.3	24498280	24547591	471.1	273
BUSCOvEOG7H1C8P	Complete	NC_006583.3	41782599	41833763	747.8	361
BUSCOvEOG7GJ133	Fragmented	NC_006618.3	13616946	13702875	619	360
BUSCOvEOG7FBK7K	Fragmented	NC_006593.3	11974061	12020959	280.2	260
BUSCOvEOG71C88M	Complete	NC_006583.3	892536	965671	1244.7	679
BUSCOvEOG7HB00X	Complete	NC_006585.3	56582704	56631948	279	166
BUSCOvEOG72V9X9	Complete	NC_006606.3	17520371	17562628	374.8	200
BUSCOvEOG718D3D	Fragmented	NC_006603.3	31613696	31681182	206	143
BUSCOvEOG7F1ZHB	Complete	NC_006591.3	22068574	22109608	683.2	359
BUSCOvEOG754BBT	Duplicated	NC_006587.3	12860634	12969147	3635.5	1742
BUSCOvEOG7KSQZ4	Complete	NC_006617.3	22804397	22901279	1890.7	991
BUSCOvEOG754BC0	Complete	NC_006610.3	12733308	12845484	1287.5	827
BUSCOvEOG7PCC65	Fragmented	NC_006590.3	50214928	50274507	508.5	350
BUSCOvEOG780KBP	Complete	NC_006599.3	21367986	21408940	354.8	193
BUSCOvEOG737SVV	Complete	NC_006592.3	23498695	23549885	324.2	166
BUSCOvEOG7CC5DZ	Complete	NC_006604.3	60772634	60850039	1098.5	537
BUSCOvEOG72NKD6	Complete	NC_006591.3	54584089	54647872	1025.7	567
BUSCOvEOG77DBW0	Complete	NC_006616.3	11523073	11584156	1180.1	584
BUSCOvEOG7ZW6RN	Complete	NC_006597.3	16706514	16748987	337.6	188
BUSCOvEOG7J12PP	Complete	NC_006619.3	29664062	29709337	666.2	341
BUSCOvEOG7DFR28	Fragmented	NC_006583.3	109434460	109487058	425.5	201
BUSCOvEOG712NKD	Fragmented	NC_006590.3	13843446	13900753	478	239
BUSCOvEOG7908P6	Complete	NC_006609.3	45105923	45207788	1964.4	1065
BUSCOvEOG7XKWP4	Complete	NC_006597.3	34031890	34072189	152	96
BUSCOvEOG7B2VB4	Complete	NC_006606.3	33892911	33938725	950.1	522
BUSCOvEOG74XKVZ	Fragmented	NC_006599.3	21179303	21241632	1999.9	955
BUSCOvEOG7PRV4H	Complete	NC_006588.3	42565029	42625114	982.4	447
BUSCOvEOG73FJ91	Complete	NC_006585.3	72340944	72432523	1456.5	956
BUSCOvEOG7H47JM	Complete	NC_006619.3	9110954	9160409	425.7	259
BUSCOvEOG7ZKM1J	Complete	NC_006584.3	73566029	73628760	460.9	277
BUSCOvEOG783FKQ	Complete	NC_006586.3	60572818	60620457	339.9	189
BUSCOvEOG74TQPB	Fragmented	NC_006619.3	15248561	15299262	540.9	362
BUSCOvEOG7KM0GK	Complete	NC_006583.3	48363507	48410975	878	598
BUSCOvEOG7KM0GT	Complete	NC_006594.3	355596	402792	900.2	505
BUSCOvEOG7MPK3S	Fragmented	NC_006585.3	69286380	69367945	821.4	406
BUSCOvEOG7283DS	Complete	NC_006592.3	49805352	49857944	2177	1030
BUSCOvEOG7RR7X7	Complete	NC_006613.3	31580448	31639778	847.8	430
BUSCOvEOG7XPRVP	Complete	NC_006584.3	71788478	71854405	1126.3	563
BUSCOvEOG7T4F80	Complete	NC_006588.3	36662375	36730658	1108.8	561
BUSCOvEOG7NS4S4	Complete	NC_006597.3	793974	836810	579.4	289
BUSCOvEOG7TMSFS	Complete	NC_006583.3	75461711	75503660	936.3	519
BUSCOvEOG718D2C	Complete	NC_006591.3	40928245	40996601	583.2	273
BUSCOvEOG7BVT71	Complete	NC_006599.3	37878247	37969589	1905.6	879
BUSCOvEOG71G4JF	Fragmented	NC_006618.3	13940665	14034318	305.4	696
BUSCOvEOG73N8TJ	Complete	NC_006613.3	38165648	38212633	320.6	187
BUSCOvEOG7VHMN9	Complete	NC_006593.3	67709278	67750030	446.5	247
BUSCOvEOG7ZGQSF	Fragmented	NC_006614.3	37637121	37698145	525.4	243
BUSCOvEOG737SV2	Complete	NC_006619.3	24924045	24967157	879.6	412
BUSCOvEOG72JQ67	Complete	NC_006584.3	58214673	58264288	454.2	215
BUSCOvEOG7QNP8W	Complete	NC_006603.3	29527537	29580510	1478.6	746
BUSCOvEOG7D80K5	Complete	NC_006611.3	39089041	39179067	1570.9	741
BUSCOvEOG7JM941	Complete	NC_006612.3	2458737	2500741	688.3	298
BUSCOvEOG7FN5ZT	Complete	NC_006587.3	9704215	9750137	279.5	138
BUSCOvEOG7DBVVC	Complete	NC_006603.3	41052713	41093779	482.2	234
BUSCOvEOG7QVDRK	Fragmented	NC_006593.3	64083693	64166498	1069.7	543
BUSCOvEOG7FJ9PN	Complete	NC_006587.3	8859292	8927677	573.7	273
BUSCOvEOG74N073	Duplicated	NC_006584.3	71861337	71916266	257	120
BUSCOvEOG7R51G5	Complete	NC_006601.3	190606	258323	1734.8	818
BUSCOvEOG7DNGJM	Complete	NC_006583.3	29406079	29448267	520.9	276
BUSCOvEOG7C896J	Complete	NC_006595.3	18806007	18861873	351.4	207
BUSCOvEOG7VX3JR	Complete	NC_006584.3	59659500	59725364	1399.2	672
BUSCOvEOG7SFBK9	Complete	NC_006586.3	21424614	21499435	1388.1	862
BUSCOvEOG7FN5X3	Fragmented	NC_006587.3	29557766	29627398	422.7	311
BUSCOvEOG7R51H4	Duplicated	NC_006584.3	33839319	33880694	430.2	287
BUSCOvEOG7F7Q0H	Complete	NC_006609.3	19964322	20041034	411.1	213
BUSCOvEOG7G1NWC	Fragmented	NC_006620.3	22235698	22289235	396.8	241
BUSCOvEOG7V70WT	Complete	NC_006600.3	25368290	25420706	497	271
BUSCOvEOG79KH54	Complete	NC_006588.3	39386065	39438546	366.9	228
BUSCOvEOG7BVT85	Complete	NC_006605.3	4911877	4952397	282.6	188
BUSCOvEOG72RFND	Complete	NC_006584.3	40903265	40944515	801.8	418
BUSCOvEOG7QZ91S	Fragmented	NC_006614.3	4489141	4548871	240.8	115
BUSCOvEOG79W3V8	Fragmented	NC_006599.3	48673700	48719963	760.5	397
BUSCOvEOG7D80M0	Complete	NC_006602.3	49840827	49886874	737.2	399
BUSCOvEOG7X0P79	Complete	NC_006584.3	8488912	8541862	359.9	207
BUSCOvEOG72V9VG	Fragmented	NC_006589.3	37531608	37634408	1677.3	1312
BUSCOvEOG75HTCJ	Complete	NC_006587.3	26234437	26276152	541.7	300
BUSCOvEOG7Q2FVS	Complete	NC_006591.3	54138075	54182672	848	421
BUSCOvEOG773R5M	Complete	NC_006598.3	22681739	22733892	567.6	274
BUSCOvEOG79KH4P	Fragmented	NC_006597.3	2549538	2605051	446.2	256
BUSCOvEOG7SQZB6	Complete	NC_006611.3	35491378	35564858	544.9	250
BUSCOvEOG70S1V5	Complete	NC_006591.3	45022922	45066089	1962	1050
BUSCOvEOG7DJM9R	Fragmented	NC_006616.3	19341079	19394864	413.3	188
BUSCOvEOG7P2RFX	Complete	NC_006615.3	11117311	11190319	988.3	515
BUSCOvEOG7J6T53	Complete	NC_006619.3	474862	522243	384.3	206
BUSCOvEOG7908QR	Fragmented	NC_006589.3	29121769	29193566	603.7	372
BUSCOvEOG7R51H4	Duplicated	NC_006583.3	99764776	99806282	478.6	272
BUSCOvEOG7J6T4M	Complete	NC_006606.3	18139320	18185963	646.4	378
BUSCOvEOG7002ZC	Complete	NC_006598.3	15335238	15401035	1042.9	562
BUSCOvEOG7SXPSJ	Complete	NC_006606.3	18542887	18586505	952.9	542
BUSCOvEOG7WSXPS	Fragmented	NC_006591.3	44368396	44485879	1237.3	599
BUSCOvEOG79S7MX	Fragmented	NC_006616.3	4001141	4051068	225	108
BUSCOvEOG7QRJJ8	Fragmented	NC_006586.3	35884064	35931617	627.9	431
BUSCOvEOG7WM67F	Complete	NC_006600.3	31613534	31706851	1112	541
BUSCOvEOG7PVQCQ	Complete	NC_006586.3	11847559	11915748	789	417
BUSCOvEOG7MSFD7	Complete	NC_006592.3	43326367	43375955	400	203
BUSCOvEOG7HB01F	Complete	NC_006591.3	48176256	48223670	439.7	188
BUSCOvEOG7XSN39	Complete	NC_006606.3	15830846	15911925	1024.7	539
BUSCOvEOG7RZ0CH	Complete	NC_006610.3	3928043	3994334	1706.9	777
BUSCOvEOG7G4J4N	Complete	NC_006590.3	41354195	41403942	572.6	275
BUSCOvEOG7F4TRC	Complete	NC_006615.3	22884163	22940742	422.5	232
BUSCOvEOG712NKT	Complete	NC_006595.3	37840821	37883938	688.7	297
BUSCOvEOG7N323J	Complete	NC_006592.3	11252011	11303216	894.7	533
BUSCOvEOG7X3JF7	Fragmented	NC_006615.3	29438340	29513770	424	213
BUSCOvEOG7DBVT3	Complete	NC_006587.3	31371692	31473979	1563.4	799
BUSCOvEOG7CNS61	Duplicated	NC_006597.3	33767486	33807929	314.2	146
BUSCOvEOG7C895Q	Fragmented	NC_006603.3	40707963	40777947	870.7	524
BUSCOvEOG780K92	Complete	NC_006590.3	47782411	47839324	1274.3	697
BUSCOvEOG74BCGP	Complete	NC_006610.3	25670999	25744967	531.8	251
BUSCOvEOG7MCZCR	Fragmented	NC_006586.3	70372675	70530423	751.5	408
BUSCOvEOG75QJT7	Complete	NC_006620.3	16954037	17008798	765.9	346
BUSCOvEOG7THX7V	Complete	NC_006600.3	25844315	25917210	291.9	184
BUSCOvEOG74N06C	Complete	NC_006596.3	58922887	59011938	530.4	282
BUSCOvEOG7STTM3	Complete	NC_006592.3	68896136	68947377	203.7	95
BUSCOvEOG7N8SJZ	Complete	NC_006588.3	17891148	17934269	308.7	148
BUSCOvEOG78GXGW	Complete	NC_006584.3	59748064	59821056	1041.9	500
BUSCOvEOG7Z9099	Complete	NC_006591.3	24260030	24305261	248.6	166
BUSCOvEOG79GMW1	Fragmented	NC_006583.3	116775554	116833543	571.2	388
BUSCOvEOG7908PB	Complete	NC_006591.3	11728868	11793619	1567.4	862
BUSCOvEOG7BCG31	Complete	NC_006610.3	14181370	14238923	382.5	185
BUSCOvEOG7M3BPZ	Fragmented	NC_006614.3	123030	163938	203.2	131
BUSCOvEOG769S7X	Complete	NC_006588.3	62423963	62465599	807.3	382
BUSCOvEOG7WDFR7	Complete	NC_006586.3	8421897	8522465	1599.5	701
BUSCOvEOG7K0S23	Complete	NC_006602.3	4280389	4343237	933.4	647
BUSCOvEOG70CJX3	Fragmented	NC_006599.3	48594005	48636586	291.2	191
BUSCOvEOG76T4GD	Fragmented	NC_006590.3	46915821	46976977	206.4	97
BUSCOvEOG73JDKV	Complete	NC_006612.3	17390978	17431310	224.2	116
BUSCOvEOG71K0SX	Fragmented	NC_006584.3	85204784	85270175	568.1	284
BUSCOvEOG7MSFC3	Complete	NC_006615.3	6957065	7029369	1060.5	508
BUSCOvEOG7FJ9R2	Complete	NC_006602.3	57528054	57569203	144	105
BUSCOvEOG708PNG	Fragmented	NC_006610.3	24957095	25031909	1279.6	600
BUSCOvEOG7576MC	Complete	NC_006591.3	22385506	22432665	1102.1	658
BUSCOvEOG7MGTN7	Complete	NC_006587.3	8220138	8265236	832.3	417
BUSCOvEOG78SJ77	Fragmented	NC_006603.3	40891131	41009346	413	180
BUSCOvEOG7M0GFN	Complete	NC_006616.3	11503844	11559792	589.8	314
BUSCOvEOG73JDJW	Fragmented	NC_006594.3	421898	475553	411.4	270
BUSCOvEOG7MKPVM	Complete	NC_006598.3	35559585	35602559	2016.6	985
BUSCOvEOG7T79HP	Fragmented	NC_006591.3	47461453	47509665	553	259
BUSCOvEOG7PNZWT	Fragmented	NC_006593.3	35684222	35762373	383.2	180
BUSCOvEOG7FXSP0	Complete	NC_006584.3	78828527	78895121	626.5	391
BUSCOvEOG751G5D	Fragmented	NC_006597.3	797384	859965	222.5	144
BUSCOvEOG7JDJKZ	Fragmented	NC_006583.3	93765604	93861066	1968.6	950
BUSCOvEOG744MZR	Fragmented	NC_006598.3	45250616	45387249	800.1	436
BUSCOvEOG70GF48	Fragmented	NC_006599.3	29546705	29604754	1431.4	818
BUSCOvEOG73JDKS	Complete	NC_006585.3	56686583	56728533	350.7	163
BUSCOvEOG7D54CZ	Complete	NC_006589.3	5913492	5956999	312.3	177
BUSCOvEOG7XD568	Fragmented	NC_006587.3	64672865	64719293	152.4	95
BUSCOvEOG7Q2FWF	Fragmented	NC_006606.3	25487691	25540841	160.1	143
BUSCOvEOG7QVDRC	Complete	NC_006612.3	9148553	9233629	1407.9	690
BUSCOvEOG73XWH9	Complete	NC_006600.3	51480029	51527083	1168.1	514
BUSCOvEOG74F7QC	Fragmented	NC_006605.3	29625966	29678487	503.3	215
BUSCOvEOG7RZ0CG	Fragmented	NC_006587.3	19415440	19499637	1780.5	962
BUSCOvEOG7V70WG	Complete	NC_006587.3	8228347	8272452	1067.4	516
BUSCOvEOG79S7KS	Complete	NC_006589.3	16853639	16930277	2043.6	992
BUSCOvEOG7B8KSM	Complete	NC_006610.3	13656304	13699871	1062.4	531
BUSCOvEOG72Z64R	Complete	NC_006615.3	6925966	6978974	588.5	274
BUSCOvEOG7JDJM1	Complete	NC_006588.3	27718530	27813432	1673.7	990
BUSCOvEOG705TF3	Fragmented	NC_006599.3	21301380	21344251	694.2	376
BUSCOvEOG74TQN7	Fragmented	NC_006588.3	69203852	69297593	801.5	503
BUSCOvEOG7934ZW	Fragmented	NC_006583.3	64206821	64267138	279	150
BUSCOvEOG7KPVRP	Complete	NC_006598.3	24036966	24087630	403.9	223
BUSCOvEOG78WDG0	Complete	NC_006608.3	24483457	24551530	594.6	342
BUSCOvEOG79GMXW	Fragmented	NC_006592.3	37403410	37446804	210.1	101
BUSCOvEOG7BCG16	Fragmented	NC_006590.3	13585491	13713789	1161.6	683
BUSCOvEOG7F1ZGD	Complete	NC_006597.3	6383489	6449006	499.8	373
BUSCOvEOG7DV70V	Complete	NC_006589.3	64782594	64839356	849.6	412
BUSCOvEOG7908QM	Complete	NC_006591.3	51192608	51233866	400.7	187
BUSCOvEOG7DBVT7	Fragmented	NC_006619.3	23079781	23193880	550.7	339
BUSCOvEOG73R51H	Fragmented	NC_006588.3	44457087	44498028	205.7	307
BUSCOvEOG7M66X7	Complete	NC_006590.3	48007602	48060407	797.6	508
BUSCOvEOG7ZKM2J	Complete	NC_006616.3	7309242	7354276	154	71
BUSCOvEOG7C895Z	Complete	NC_006585.3	30777575	30857387	1398.2	767
BUSCOvEOG776MCV	Complete	NC_006594.3	64726695	64813407	925.2	505
BUSCOvEOG7BGB92	Complete	NC_006616.3	34424636	34481458	486.7	340
BUSCOvEOG7FN5XD	Complete	NC_006584.3	65158914	65237978	883.2	524
BUSCOvEOG79CRNZ	Complete	NC_006584.3	81961466	82009584	532.3	306
BUSCOvEOG74TQNC	Complete	NC_006586.3	20293985	20360768	1553.1	696
BUSCOvEOG7869SQ	Complete	NC_006597.3	61376197	61440202	864.3	379
BUSCOvEOG77STVT	Complete	NC_006583.3	98562513	98605350	234.4	147
BUSCOvEOG7Q86BV	Complete	NC_006594.3	67061935	67122567	536.5	344
BUSCOvEOG7BVT79	Complete	NC_006589.3	2482283	2542708	645	355
BUSCOvEOG7ZSBH9	Fragmented	NC_006617.3	22440431	22511512	451.2	230
BUSCOvEOG7RFN7N	Complete	NC_006613.3	31657736	31698446	466.3	236
BUSCOvEOG747H76	Complete	NC_006591.3	32846745	32898183	634.2	447
BUSCOvEOG7R2577	Complete	NC_006599.3	21273833	21327276	726.3	392
BUSCOvEOG7QJT1J	Complete	NC_006583.3	48507799	48622284	878.1	944
BUSCOvEOG7Z90BP	Complete	NC_006588.3	62700013	62742365	309.6	174
BUSCOvEOG7JM935	Complete	NC_006596.3	43298118	43371827	950.7	507
BUSCOvEOG7W0ZV9	Complete	NC_006617.3	11790733	11832017	283.5	151
BUSCOvEOG76HHS1	Duplicated	NC_006596.3	37237712	37306756	286.5	140
BUSCOvEOG75B2V7	Fragmented	NC_006597.3	52179252	52231921	872.6	396
BUSCOvEOG72NKDK	Complete	NC_006600.3	54661823	54702902	836.6	379
BUSCOvEOG7RBS05	Fragmented	NC_006593.3	16603329	16676484	668.7	280
BUSCOvEOG7WDFSD	Complete	NC_006588.3	38880221	38924423	500.7	306
BUSCOvEOG79616R	Complete	NC_006587.3	32484705	32527259	291.4	167
BUSCOvEOG76DNHW	Fragmented	NC_006593.3	67601930	67645795	338.3	146
BUSCOvEOG7S7M48	Complete	NC_006591.3	59849712	59897494	799.7	399
BUSCOvEOG7JHDW5	Complete	NC_006588.3	30147866	30267897	299.2	145
BUSCOvEOG73V191	Fragmented	NC_006588.3	15961291	16014695	445.5	194
BUSCOvEOG76HHQ7	Fragmented	NC_006585.3	61311180	61370500	937.5	546
BUSCOvEOG7KH48J	Duplicated	NC_006587.3	82700149	82740979	455.4	214
BUSCOvEOG7KPVQK	Complete	NC_006588.3	40215630	40264834	662.8	449
BUSCOvEOG7JWWT0	Fragmented	NC_006594.3	47037095	47127801	905.2	487
BUSCOvEOG7VT7B9	Complete	NC_006586.3	86910022	86963556	880.2	476
BUSCOvEOG7N05TT	Complete	NC_006603.3	16233197	16304660	852	395
BUSCOvEOG7VMGTS	Fragmented	NC_006589.3	57360519	57439249	1072.4	437
BUSCOvEOG737STT	Complete	NC_006587.3	75944493	76018825	1109.8	615
BUSCOvEOG76T4DR	Complete	NC_006620.3	21875603	21954541	1802.3	928
BUSCOvEOG7GXH25	Complete	NC_006591.3	44950050	45018826	523.4	233
BUSCOvEOG7C5DZC	Complete	NC_006592.3	19822245	19879458	368	213
BUSCOvEOG7NS4QX	Complete	NC_006589.3	53991773	54078991	825.7	391
BUSCOvEOG7PK3NR	Complete	NC_006597.3	52206487	52285658	1055.4	657
BUSCOvEOG798WF2	Complete	NC_006595.3	59974815	60016143	850.8	471
BUSCOvEOG7XSN3N	Fragmented	NC_006602.3	2320877	2425127	483.2	222
BUSCOvEOG7XKWN8	Fragmented	NC_006615.3	4947900	5005282	596.3	297
BUSCOvEOG7V70VZ	Fragmented	NC_006595.3	21455181	21552921	1116.6	579
BUSCOvEOG705TDM	Fragmented	NC_006593.3	51149595	51225172	814.9	425
BUSCOvEOG71VMGX	Complete	NC_006588.3	68944781	69009242	1051.1	598
BUSCOvEOG72576K	Complete	NC_006585.3	85051061	85122344	924.7	419
BUSCOvEOG7K0S2B	Complete	NC_006613.3	11347868	11395490	695.7	355
BUSCOvEOG7ZW6QG	Complete	NC_006587.3	14757326	14806692	853.4	421
BUSCOvEOG7FJ9QM	Complete	NC_006594.3	44326755	44391989	189.4	120
BUSCOvEOG7GXH23	Fragmented	NC_006606.3	27282469	27343347	696.7	427
BUSCOvEOG70GF4N	Fragmented	NC_006591.3	48392590	48442460	1024.3	449
BUSCOvEOG7JT1KT	Complete	NC_006593.3	50093193	50143787	685.4	342
BUSCOvEOG7G7DDR	Complete	NC_006598.3	11340432	11383049	330.2	151
BUSCOvEOG7Z643H	Complete	NC_006583.3	42886262	42926768	315.6	172
BUSCOvEOG7QNP9P	Complete	NC_006600.3	52809044	52851182	330.1	225
BUSCOvEOG7Q5B3W	Complete	NC_006620.3	83802	129367	782	375
BUSCOvEOG7KM0GQ	Complete	NC_006606.3	31328253	31402214	1021	578
BUSCOvEOG7NKD8X	Fragmented	NC_006603.3	24023612	24104229	510.7	250
BUSCOvEOG7ZSBGH	Fragmented	NC_006611.3	225199	280988	1203.6	513
BUSCOvEOG7T79J4	Complete	NC_006584.3	85344876	85391923	567.1	326
BUSCOvEOG71NW1N	Complete	NC_006605.3	17280772	17321548	582.9	259
BUSCOvEOG7JDJMJ	Complete	NC_006586.3	4425071	4509557	712.3	385
BUSCOvEOG7QJT3R	Complete	NC_006598.3	23134309	23181008	215.9	107
BUSCOvEOG7K0S34	Complete	NC_006608.3	20153877	20197658	510.4	250
BUSCOvEOG71NW1Q	Complete	NC_006619.3	25247061	25290532	459.8	346
BUSCOvEOG7CJWX6	Complete	NC_006588.3	6638279	6680792	597	281
BUSCOvEOG722BZZ	Complete	NC_006585.3	61332700	61375512	593.6	349
BUSCOvEOG7VT7BR	Complete	NC_006612.3	38381286	38441467	512.9	311
BUSCOvEOG79CRP8	Complete	NC_006609.3	42898920	42956912	358	306
BUSCOvEOG7KD80V	Complete	NC_006589.3	20467645	20521013	869.9	451
BUSCOvEOG737STC	Fragmented	NC_006588.3	24489440	24564496	837.5	471
BUSCOvEOG769S74	Fragmented	NC_006603.3	33897234	33968943	1413.9	770
BUSCOvEOG7D80K7	Complete	NC_006612.3	33173793	33225792	1403.3	617
BUSCOvEOG79W3TV	Fragmented	NC_006602.3	33694297	33767661	292.3	160
BUSCOvEOG7CG1PC	Fragmented	NC_006587.3	14741023	14784760	571	275
BUSCOvEOG7V18D3	Complete	NC_006583.3	113739712	113797182	2154.7	1008
BUSCOvEOG76X0NJ	Fragmented	NC_006608.3	414053	499685	2524	1291
BUSCOvEOG7W0ZT8	Complete	NC_006597.3	15293888	15336397	502.3	280
BUSCOvEOG71ZGQV	Complete	NC_006593.3	56255498	56299373	845.5	413
BUSCOvEOG7J3XWB	Fragmented	NC_006599.3	18167777	18268933	898.3	391
BUSCOvEOG70S1VR	Fragmented	NC_006586.3	8969562	9044032	598.4	257
BUSCOvEOG75MPJN	Fragmented	NC_006593.3	21143522	21238186	1340.2	691
BUSCOvEOG7FJ9QX	Complete	NC_006590.3	70287709	70340933	282.8	169
BUSCOvEOG77H747	Complete	NC_006602.3	4737412	4795943	689.8	405
BUSCOvEOG7KWM6N	Complete	NC_006585.3	7677460	7726779	976.1	461
BUSCOvEOG71ZGQ1	Complete	NC_006608.3	9747172	9908581	7047.5	3347
BUSCOvEOG70GF5H	Complete	NC_006587.3	41469679	41518321	457	223
BUSCOvEOG718D1M	Complete	NC_006585.3	52337506	52392891	1694.4	881
BUSCOvEOG7VHMN2	Fragmented	NC_006616.3	12515083	12576483	365.7	199
BUSCOvEOG7TF1ZG	Complete	NC_006589.3	64744929	64822091	2168.9	1122
BUSCOvEOG72FTXT	Complete	NC_006604.3	30550478	30595068	656.7	294
BUSCOvEOG7PCC63	Complete	NC_006602.3	44060547	44112451	917.5	469
BUSCOvEOG77H74X	Duplicated	NC_006606.3	8481006	8521515	222.8	150
BUSCOvEOG71K0S2	Complete	NC_006605.3	34356258	34408202	1131.5	543
BUSCOvEOG74QVD5	Complete	NC_006602.3	41082140	41134858	2057.4	979
BUSCOvEOG7W3V25	Complete	NC_006583.3	85490569	85606057	549.6	305
BUSCOvEOG7DRBRN	Complete	NC_006596.3	7619659	7740213	1388.9	661
BUSCOvEOG73R52W	Complete	NC_006610.3	13654909	13695592	278.2	157
BUSCOvEOG7W9KHH	Complete	NC_006587.3	75158757	75208018	1312	583
BUSCOvEOG7GTMSD	Fragmented	NC_006583.3	108855473	108916183	1166.6	686
BUSCOvEOG77WQ40	Complete	NC_006588.3	18010296	18052703	365	369
BUSCOvEOG7RR7XS	Fragmented	NC_006619.3	24982038	25026807	394	202
BUSCOvEOG7S4QWQ	Complete	NC_006608.3	7548365	7599804	434.7	237
BUSCOvEOG7JWWTZ	Fragmented	NC_006591.3	55174123	55223396	340.8	187
BUSCOvEOG79KH4C	Complete	NC_006598.3	45844981	45933961	588.1	367
BUSCOvEOG7BCG2R	Fragmented	NC_006598.3	31148250	31197707	452.1	233
BUSCOvEOG7KWM70	Complete	NC_006585.3	30699211	30765320	758	421
BUSCOvEOG7RJHDV	Fragmented	NC_006616.3	33732751	33811668	1813	924
BUSCOvEOG7NGJ2C	Complete	NC_006614.3	26493050	26550947	547.1	297
BUSCOvEOG7K9CS7	Complete	NC_006592.3	6960627	7018138	827.6	369
BUSCOvEOG7RZ0DZ	Complete	NC_006583.3	83072013	83123955	383.6	171
BUSCOvEOG7W0ZTZ	Duplicated	NC_006618.3	29440122	29504151	235.3	247
BUSCOvEOG7W6Q8T	Complete	NC_006587.3	65683590	65750825	846.8	393
BUSCOvEOG7R51H8	Complete	NC_006591.3	25751008	25795885	632.3	312
BUSCOvEOG7D283X	Fragmented	NC_006610.3	23460500	23514762	615.3	295
BUSCOvEOG7QVDSC	Complete	NC_006586.3	4572265	4618522	498.9	254
BUSCOvEOG7Q2FWM	Complete	NC_006590.3	10676509	10726060	277.5	131
BUSCOvEOG7K0S2D	Complete	NC_006598.3	10356276	10412381	966.4	447
BUSCOvEOG7JQ5CD	Complete	NC_006587.3	66871742	66930315	342.4	167
BUSCOvEOG7322CV	Complete	NC_006590.3	43206294	43285639	599.6	278
BUSCOvEOG7CJWZ1	Complete	NC_006587.3	54905035	54978838	252.6	131
BUSCOvEOG7C2JQN	Complete	NC_006602.3	39530799	39572800	693.9	305
BUSCOvEOG7FTXFH	Fragmented	NC_006600.3	32286588	32371297	262.3	172
BUSCOvEOG7SBGBW	Complete	NC_006602.3	38990255	39034035	630	343
BUSCOvEOG77WQ2K	Complete	NC_006610.3	22265126	22354263	1309.5	582
BUSCOvEOG7FR26M	Complete	NC_006599.3	29930491	29971249	483.7	254
BUSCOvEOG7MCZCT	Complete	NC_006605.3	27317054	27397380	1143.5	529
BUSCOvEOG71NW0C	Fragmented	NC_006599.3	55246152	55455129	783.7	572
BUSCOvEOG7B2VBD	Complete	NC_006599.3	7732744	7774150	1067.2	484
BUSCOvEOG75MPJP	Fragmented	NC_006597.3	8414011	8473788	959	516
BUSCOvEOG74XKXF	Fragmented	NC_006610.3	26958957	27010491	272.6	198
BUSCOvEOG7SN323	Complete	NC_006587.3	57949290	58034275	1517.1	822
BUSCOvEOG7M3BPC	Complete	NC_006586.3	23498183	23558920	1069.3	482
BUSCOvEOG7Q2FWC	Complete	NC_006591.3	24137558	24180364	303.8	163
BUSCOvEOG74J3XQ	Complete	NC_006588.3	2729188	2796019	1720.6	891
BUSCOvEOG737SV9	Complete	NC_006590.3	71274405	71319586	604.1	288
BUSCOvEOG77M3B8	Complete	NC_006615.3	23013022	23094847	1920.7	1251
BUSCOvEOG7SXPT3	Complete	NC_006594.3	20533139	20573867	372.1	221
BUSCOvEOG737SV1	Complete	NC_006589.3	43259370	43312429	1307.8	590
BUSCOvEOG7BCG33	Complete	NC_006599.3	30823076	30866017	221.6	126
BUSCOvEOG7GF4V3	Complete	NC_006609.3	41874729	41924658	1354.3	762
BUSCOvEOG7WHB09	Fragmented	NC_006605.3	4092425	4215760	1072.9	501
BUSCOvEOG7JQ59W	Fragmented	NC_006606.3	47422799	47503397	1145.9	510
BUSCOvEOG74F7R1	Complete	NC_006593.3	9910745	9951506	510.7	254
BUSCOvEOG72FTXV	Complete	NC_006591.3	18560171	18601352	773.7	413
BUSCOvEOG7TQNPQ	Fragmented	NC_006602.3	40125700	40168614	338.2	269
BUSCOvEOG718D2J	Complete	NC_006591.3	36754521	36874378	941.3	494
BUSCOvEOG770VX9	Complete	NC_006594.3	11525085	11567066	746.5	352
BUSCOvEOG7BCG35	Complete	NC_006601.3	22734197	22789549	218.4	125
BUSCOvEOG72FTZV	Complete	NC_006588.3	6162065	6210326	343	164
BUSCOvEOG7KPVQH	Fragmented	NC_006614.3	37966614	38043694	1179	809
BUSCOvEOG7908PC	Fragmented	NC_006596.3	19965825	20045482	462.5	244
BUSCOvEOG74QVDS	Complete	NC_006607.3	34837439	34889561	926.4	465
BUSCOvEOG7RZ0CK	Fragmented	NC_006587.3	76427270	76482454	902.2	588
BUSCOvEOG747H72	Complete	NC_006587.3	19809967	19887758	1059.3	612
BUSCOvEOG722BZ1	Complete	NC_006587.3	30229729	30332960	1624.2	811
BUSCOvEOG7G1NWK	Complete	NC_006584.3	68828962	68890828	622.7	366
BUSCOvEOG75QJTW	Complete	NC_006608.3	28216678	28262334	520.3	227
BUSCOvEOG718D3G	Complete	NC_006586.3	26169351	26219628	214.3	108
BUSCOvEOG7MPK47	Fragmented	NC_006600.3	51764416	51825298	229.6	160
BUSCOvEOG71RR8J	Complete	NC_006598.3	13367945	13425719	560	257
BUSCOvEOG712NKP	Fragmented	NC_006615.3	25783584	25870419	481.5	281
BUSCOvEOG7KWM7H	Complete	NC_006615.3	24096538	24166187	254	121
BUSCOvEOG75DZ38	Fragmented	NC_006615.3	5610280	5684486	1108.2	575
BUSCOvEOG74J3ZQ	Complete	NC_006592.3	44037802	44091936	480.2	215
BUSCOvEOG7CG1NQ	Fragmented	NC_006619.3	137467	209983	434.8	323
BUSCOvEOG79S7MQ	Fragmented	NC_006602.3	19284934	19425767	625.5	303
BUSCOvEOG776MCK	Complete	NC_006599.3	57727389	57824867	1181.4	646
BUSCOvEOG7BGB8N	Complete	NC_006591.3	58174768	58231627	1319.9	623
BUSCOvEOG71G4HX	Complete	NC_006587.3	38852772	38923339	1058.6	490
BUSCOvEOG7DBVSX	Complete	NC_006597.3	40514576	40605524	1662.8	861
BUSCOvEOG7XPRVB	Complete	NC_006586.3	19994099	20085225	1194.1	788
BUSCOvEOG7B5QJ9	Fragmented	NC_006600.3	42692295	42799877	2459.9	1222
BUSCOvEOG7GF4TG	Complete	NC_006600.3	33637631	33709907	1605.3	728
BUSCOvEOG7ZSBJ1	Complete	NC_006584.3	10115383	10166328	253.4	110
BUSCOvEOG7DRBSR	Fragmented	NC_006589.3	39158713	39263208	573.2	387
BUSCOvEOG78PNZD	Fragmented	NC_006595.3	18732274	18843979	945.7	482
BUSCOvEOG744N0Q	Complete	NC_006597.3	2248352	2309630	465.8	267
BUSCOvEOG7N8SJ0	Complete	NC_006586.3	58991840	59075354	1532.3	704
BUSCOvEOG7PK3N7	Fragmented	NC_006587.3	80656965	80757357	733.1	444
BUSCOvEOG75MPM0	Complete	NC_006585.3	51675755	51725580	496.7	280
BUSCOvEOG7H1C8W	Complete	NC_006583.3	93124325	93223606	379	197
BUSCOvEOG7J6T5Z	Fragmented	NC_006608.3	8417339	8467664	337.4	199
BUSCOvEOG7WDFSV	Duplicated	NC_006585.3	55257138	55297635	176.4	135
BUSCOvEOG7X6DNZ	Complete	NC_006585.3	54386476	54452303	723.5	331
BUSCOvEOG72BZQ6	Complete	NC_006586.3	8392946	8444500	533	274
BUSCOvEOG71VMGK	Complete	NC_006606.3	43714279	43762819	782.4	395
BUSCOvEOG72RFNN	Fragmented	NC_006610.3	29004021	29079860	414	172
BUSCOvEOG7H1C95	Complete	NC_006583.3	56874631	56998037	499.9	266
BUSCOvEOG776MCQ	Fragmented	NC_006590.3	50072259	50146707	1357.7	624
BUSCOvEOG7WHB11	Complete	NC_006610.3	12590666	12642808	571.4	277
BUSCOvEOG741RR9	Complete	NC_006596.3	53794959	53882598	1264.1	592
BUSCOvEOG7KD809	Fragmented	NC_006594.3	42653420	42780170	342.5	235
BUSCOvEOG7ZCVJR	Fragmented	NC_006605.3	7869674	7919141	465.8	252
BUSCOvEOG7WSXRD	Complete	NC_006584.3	72092118	72139079	364	163
BUSCOvEOG7R7WRZ	Fragmented	NC_006583.3	5156098	5201304	241.3	146
BUSCOvEOG75TF26	Complete	NC_006600.3	25630225	25680348	388.2	220
BUSCOvEOG79615J	Complete	NC_006608.3	23490229	23538848	1102	710
BUSCOvEOG7ZKM25	Complete	NC_006600.3	53042877	53084378	592.9	241
BUSCOvEOG7K9CRW	Fragmented	NC_006591.3	276149	323234	719.5	437
BUSCOvEOG7HHQFV	Complete	NC_006600.3	34488840	34583383	1284.5	625
BUSCOvEOG71VMHT	Fragmented	NC_006612.3	2241628	2333770	222.9	110
BUSCOvEOG71RR7W	Fragmented	NC_006597.3	40956603	41056065	602.3	323
BUSCOvEOG7M9356	Complete	NC_006608.3	275143	342467	920.5	458
BUSCOvEOG7THX6M	Complete	NC_006583.3	47580754	47670128	811.8	367
BUSCOvEOG7GF4WK	Duplicated	NC_006604.3	3506169	3546501	207.4	123
BUSCOvEOG7X3JFD	Complete	NC_006612.3	7564179	7614092	836.2	371
BUSCOvEOG72RFNS	Complete	NC_006599.3	19240275	19307763	610.3	273
BUSCOvEOG72V9W6	Complete	NC_006602.3	7142396	7183856	875.8	475
BUSCOvEOG7GB8N1	Complete	NC_006594.3	12086274	12132523	303.1	149
BUSCOvEOG744MZK	Fragmented	NC_006599.3	36754541	36817522	1729.2	808
BUSCOvEOG73JDKZ	Fragmented	NC_006583.3	113803996	113847526	252.3	123
BUSCOvEOG75B2TS	Fragmented	NC_006583.3	109741765	109815556	1145.4	588
BUSCOvEOG7WDFSV	Duplicated	NC_006593.3	64075634	64119760	285.3	138
BUSCOvEOG7R51HK	Complete	NC_006590.3	43392340	43479387	528.3	260
BUSCOvEOG7BZPJ5	Complete	NC_006588.3	18013657	18061246	360.7	224
BUSCOvEOG77H73T	Complete	NC_006589.3	75468181	75523095	1175.7	568
BUSCOvEOG7PG7F4	Fragmented	NC_006607.3	49901100	49985740	240	115
BUSCOvEOG7NKD8G	Complete	NC_006584.3	80850065	80905559	956.9	395
BUSCOvEOG722BZP	Fragmented	NC_006617.3	5493005	5595003	382.1	205
BUSCOvEOG7QZ91P	Complete	NC_006599.3	59192638	59233511	783.9	381
BUSCOvEOG72Z63T	Complete	NC_006597.3	18508892	18566148	1305.4	580
BUSCOvEOG7S1VN7	Complete	NC_006594.3	65194484	65248870	547.8	245
BUSCOvEOG77PZM4	Complete	NC_006588.3	31755833	31818731	1080.3	720
BUSCOvEOG75TF2W	Fragmented	NC_006596.3	30256012	30343998	343.7	172
BUSCOvEOG70VX4N	Complete	NC_006584.3	79021491	79063278	353.3	178
BUSCOvEOG72Z63P	Complete	NC_006595.3	46064278	46139655	1134.9	604
BUSCOvEOG71C894	Complete	NC_006592.3	32369529	32417322	746.2	423
BUSCOvEOG7FBK6R	Complete	NC_006589.3	9936272	9979302	967.5	481
BUSCOvEOG7N5X95	Complete	NC_006593.3	50513456	50562996	1048	770
BUSCOvEOG7SJ6V2	Complete	NC_006600.3	43585363	43629991	740.7	351
BUSCOvEOG7QC2JS	Fragmented	NC_006594.3	64964943	65048518	586.7	284
BUSCOvEOG72NKDC	Fragmented	NC_006583.3	94982042	95065527	695.1	333
BUSCOvEOG75TF21	Complete	NC_006608.3	10647668	10699866	554.5	347
BUSCOvEOG73V188	Complete	NC_006606.3	36346185	36449735	1079.1	486
BUSCOvEOG71NW1G	Complete	NC_006587.3	58320366	58374260	379.5	248
BUSCOvEOG79PCCX	Complete	NC_006610.3	10947712	11006258	578.5	336
BUSCOvEOG7MW9KK	Complete	NC_006589.3	14343387	14465007	1714.6	1205
BUSCOvEOG78D27K	Fragmented	NC_006586.3	3204199	3344517	1116.1	580
BUSCOvEOG7576M1	Complete	NC_006609.3	4873008	4922214	1503.5	1003
BUSCOvEOG7KD80Q	Fragmented	NC_006594.3	385678	430948	1381.6	683
BUSCOvEOG70VX3K	Fragmented	NC_006597.3	53386424	53443878	193	127
BUSCOvEOG7CNS61	Duplicated	NC_006601.3	42959445	42999890	234.8	133
BUSCOvEOG7C8969	Complete	NC_006597.3	16268591	16310878	616.6	411
BUSCOvEOG7W6QB0	Fragmented	NC_006603.3	24748126	24845911	227.7	108
BUSCOvEOG7FXSMV	Complete	NC_006608.3	4950727	5013545	1840.6	933
BUSCOvEOG7G7DCR	Fragmented	NC_006595.3	22553245	22619561	126.6	67
BUSCOvEOG74QVG2	Complete	NC_006583.3	98580356	98625286	301.7	164
BUSCOvEOG72576X	Fragmented	NC_006620.3	21287063	21330632	584.4	339
BUSCOvEOG7T4F83	Fragmented	NC_006599.3	38916903	38984185	1165.7	542
BUSCOvEOG76Q85Z	Fragmented	NC_006591.3	37261158	37359166	1595	857
BUSCOvEOG7K6HJN	Complete	NC_006596.3	40248329	40440842	875.9	421
BUSCOvEOG7K3N9F	Complete	NC_006591.3	4686697	4732212	386.1	217
BUSCOvEOG77WQ36	Complete	NC_006585.3	53894796	53946466	531.7	312
BUSCOvEOG7V70W0	Fragmented	NC_006619.3	25075373	25196647	872.4	539
BUSCOvEOG74QVDM	Fragmented	NC_006587.3	55142569	55222705	841.2	438
BUSCOvEOG7DV710	Complete	NC_006612.3	29499116	29568786	1177.3	513
BUSCOvEOG7Z37T8	Fragmented	NC_006602.3	8322708	8375187	538.2	468
BUSCOvEOG77DBWG	Complete	NC_006612.3	37543790	37595509	631.2	336
BUSCOvEOG74N061	Complete	NC_006591.3	4017444	4063352	930.5	402
BUSCOvEOG715HSV	Complete	NC_006606.3	22923711	23001584	1597.5	841
BUSCOvEOG74N056	Fragmented	NC_006592.3	13140095	13230011	1055.9	639
BUSCOvEOG74N073	Duplicated	NC_006591.3	22190174	22230656	302.4	136
BUSCOvEOG71NW11	Complete	NC_006597.3	5896482	5952643	903	399
BUSCOvEOG7XSN3W	Complete	NC_006584.3	57981367	58029379	722.3	347
BUSCOvEOG7Z642W	Complete	NC_006599.3	34488849	34532407	667.9	294
BUSCOvEOG7JT1K0	Complete	NC_006588.3	38768994	38818177	1114.8	583
BUSCOvEOG7GTMTS	Fragmented	NC_006606.3	22898676	22943789	303.2	154
BUSCOvEOG7KH490	Complete	NC_006588.3	22169184	22228557	260.2	115
BUSCOvEOG7TXD56	Complete	NC_006609.3	24648036	24691292	903.1	664
BUSCOvEOG7BK6K2	Complete	NC_006585.3	13929157	13971421	304.3	156
BUSCOvEOG7T4F99	Complete	NC_006586.3	22897061	22938036	416.1	225
BUSCOvEOG76HHQ9	Fragmented	NC_006614.3	20629138	20708710	456.1	259
BUSCOvEOG74F7PF	Complete	NC_006589.3	1057537	1129943	2034.5	962
BUSCOvEOG7H73QS	Complete	NC_006587.3	41283544	41334545	1665.9	832
BUSCOvEOG7H73SS	Fragmented	NC_006610.3	23476729	23533672	189.6	93
BUSCOvEOG712NKZ	Complete	NC_006587.3	16776104	16840518	863.8	576
BUSCOvEOG7TTHXF	Complete	NC_006604.3	36306754	36348817	1569.9	696
BUSCOvEOG798WDD	Fragmented	NC_006608.3	22950554	23024714	479	314
BUSCOvEOG7QFXTM	Fragmented	NC_006586.3	67631549	67683248	121.1	102
BUSCOvEOG7T79J5	Complete	NC_006613.3	33896330	33945782	227.4	114
BUSCOvEOG71NW26	Complete	NC_006606.3	42940214	42988255	201.2	125
BUSCOvEOG7W6Q8C	Complete	NC_006616.3	17160119	17209150	1338.4	588
BUSCOvEOG7BCG2H	Complete	NC_006608.3	38864893	38905702	470	269
BUSCOvEOG7R51FZ	Fragmented	NC_006595.3	22160237	22310986	2448.9	1411
BUSCOvEOG7ZSBH5	Complete	NC_006584.3	61893532	61977518	382.7	213
BUSCOvEOG7ZKM2Z	Complete	NC_006585.3	69670726	69717191	271.3	201
BUSCOvEOG7Z6426	Complete	NC_006590.3	70270768	70322161	583.8	404
BUSCOvEOG7Z37T9	Complete	NC_006591.3	55836269	55912533	1228	654
BUSCOvEOG7FR25F	Fragmented	NC_006589.3	11984796	12063972	1228	577
BUSCOvEOG7S1VNC	Fragmented	NC_006584.3	7039774	7115857	577.5	274
BUSCOvEOG7641RM	Complete	NC_006595.3	49058729	49110510	1214.1	661
BUSCOvEOG7J3XXQ	Complete	NC_006591.3	30053806	30099749	381.5	223
BUSCOvEOG7DFR2C	Fragmented	NC_006613.3	21205768	21268442	400.1	186
BUSCOvEOG79KH55	Complete	NC_006602.3	53768360	53814174	424.3	219
BUSCOvEOG7641R8	Complete	NC_006590.3	61267721	61334638	1483.1	793
BUSCOvEOG76T4DT	Fragmented	NC_006595.3	30630734	30831818	1408.6	754
BUSCOvEOG7SXPS6	Fragmented	NC_006602.3	56068947	56124638	495.1	301
BUSCOvEOG769S81	Fragmented	NC_006583.3	109598994	109655983	365.5	208
BUSCOvEOG7HX6G9	Complete	NC_006610.3	36701648	36754308	367.3	228
BUSCOvEOG7DJM99	Complete	NC_006602.3	1734408	1780032	672	354
BUSCOvEOG7FR25J	Fragmented	NC_006587.3	47636353	47683977	517.2	292
BUSCOvEOG78PNZR	Fragmented	NC_006594.3	46910915	46981376	783.6	468
BUSCOvEOG7FJ9Q5	Fragmented	NC_006602.3	1748449	1899293	450.6	225
BUSCOvEOG7BGB8F	Complete	NC_006589.3	28776191	28850915	1156	745
BUSCOvEOG7C8961	Fragmented	NC_006606.3	25812846	25900033	1044.7	518
BUSCOvEOG77STT9	Complete	NC_006587.3	81153206	81234876	1303.8	687
BUSCOvEOG79CRN1	Complete	NC_006602.3	1663036	1721944	1893.7	877
BUSCOvEOG7RV44R	Complete	NC_006595.3	345056	416625	1060.9	546
BUSCOvEOG7H1C8D	Complete	NC_006597.3	43768368	43830093	1170.7	525
BUSCOvEOG7ZW6QK	Complete	NC_006612.3	33294471	33356385	1469.1	682
BUSCOvEOG7RBRZ4	Fragmented	NC_006587.3	44668121	44767001	845.7	418
BUSCOvEOG74N05W	Fragmented	NC_006592.3	19868321	19929321	103.1	58
BUSCOvEOG76Q863	Fragmented	NC_006606.3	4913603	4988192	1227.4	612
BUSCOvEOG7P8GXQ	Complete	NC_006584.3	81387558	81476913	704.1	371
BUSCOvEOG7N5X9D	Fragmented	NC_006610.3	25017981	25098308	1187.7	667
BUSCOvEOG7CC5DR	Fragmented	NC_006612.3	25225273	25326828	857.8	564
BUSCOvEOG74QVFT	Complete	NC_006591.3	10190411	10237662	444.3	212
BUSCOvEOG7H1C8B	Complete	NC_006587.3	56465966	56515351	1043.3	471
BUSCOvEOG7W6Q9D	Complete	NC_006610.3	6721374	6792584	364.7	159
BUSCOvEOG7V18D9	Complete	NC_006585.3	37993886	38072051	1313.8	847
BUSCOvEOG72RFMW	Complete	NC_006595.3	48524668	48590959	1114.6	1061
BUSCOvEOG7XH1D7	Complete	NC_006584.3	84857863	84903135	684.2	331
BUSCOvEOG7T4F7Z	Fragmented	NC_006604.3	60955499	61025454	771.2	488
BUSCOvEOG7SQZ9M	Complete	NC_006584.3	73296118	73338891	687.6	365
BUSCOvEOG7CG1PN	Complete	NC_006610.3	8066098	8109005	643.8	310
BUSCOvEOG798WFV	Fragmented	NC_006607.3	9165452	9220020	197.7	116
BUSCOvEOG7TMSGG	Fragmented	NC_006606.3	33083488	33147219	268.5	131
BUSCOvEOG77WQ2M	Complete	NC_006599.3	54479010	54526839	903.6	499
BUSCOvEOG766X13	Complete	NC_006605.3	47229505	47270614	770.9	372
BUSCOvEOG7VHMMP	Complete	NC_006601.3	18307025	18356518	851.9	387
BUSCOvEOG7HTB5C	Complete	NC_006589.3	12538455	12637869	3282.1	2512
BUSCOvEOG72BZQB	Complete	NC_006608.3	7358161	7420522	402.8	214
BUSCOvEOG78GXHH	Complete	NC_006587.3	81251344	81297504	803.5	378
BUSCOvEOG7S4QWS	Complete	NC_006598.3	33687468	33797843	465.9	209
BUSCOvEOG741RQN	Fragmented	NC_006611.3	4426981	4537124	1258.7	778
BUSCOvEOG7CJWXQ	Fragmented	NC_006611.3	19707519	19769090	180.2	84
BUSCOvEOG76Q874	Complete	NC_006599.3	40391719	40443066	651.9	337
BUSCOvEOG75B2W3	Complete	NC_006588.3	6833028	6888024	542.5	294
BUSCOvEOG74J40D	Complete	NC_006608.3	16443492	16485125	194.4	168
BUSCOvEOG74XKWG	Fragmented	NC_006602.3	36098575	36153716	1196.6	530
BUSCOvEOG7ZGQSC	Fragmented	NC_006607.3	14972840	15073576	487.3	268
BUSCOvEOG7M0GFK	Fragmented	NC_006611.3	16006829	16070532	288.2	158
BUSCOvEOG7PVQDN	Complete	NC_006602.3	39790734	39834025	209.4	124
BUSCOvEOG702Z5Q	Complete	NC_006584.3	84426258	84476665	1038.7	495
BUSCOvEOG7H47HZ	Complete	NC_006592.3	28809379	28872030	970.2	554
BUSCOvEOG7B8KV0	Duplicated	NC_006587.3	45408639	45449238	332.3	170
BUSCOvEOG78GXGM	Complete	NC_006599.3	54426267	54500743	992.2	790
BUSCOvEOG7HQFZG	Complete	NC_006597.3	14995101	15037430	911.4	494
BUSCOvEOG7P5MPH	Complete	NC_006612.3	34356202	34434303	1975.4	1235
BUSCOvEOG76DNG5	Complete	NC_006591.3	1596404	1667683	1461.8	821
BUSCOvEOG7BCG2J	Fragmented	NC_006587.3	31335515	31379429	455.7	204
BUSCOvEOG7641R6	Complete	NC_006606.3	33206941	33264231	2233.4	1185
BUSCOvEOG7KSQZF	Fragmented	NC_006585.3	62630959	62693354	611.3	400
BUSCOvEOG7X0P6S	Complete	NC_006593.3	51656104	51698900	535.2	296
BUSCOvEOG7PNZWX	Complete	NC_006583.3	113808867	113851916	1100.2	528
BUSCOvEOG7B002M	Complete	NC_006616.3	11268669	11326462	871	664
BUSCOvEOG7PG7DT	Fragmented	NC_006586.3	25379233	25440328	584	269
BUSCOvEOG7B2VB0	Complete	NC_006587.3	54274118	54341752	1055	516
BUSCOvEOG77PZK9	Fragmented	NC_006615.3	13788850	13863147	920.2	517
BUSCOvEOG7MGTPD	Complete	NC_006591.3	5326008	5386444	216.4	118
BUSCOvEOG7R7WRJ	Complete	NC_006617.3	16909631	16969736	286.2	174
BUSCOvEOG7TXD79	Complete	NC_006616.3	22772916	22818740	516.9	276
BUSCOvEOG7934XF	Fragmented	NC_006604.3	50149108	50304270	615.9	308
BUSCOvEOG78WDFS	Fragmented	NC_006608.3	9373992	9439183	613.5	287
BUSCOvEOG7ZW6QP	Complete	NC_006587.3	61826467	61881256	909.2	488
BUSCOvEOG7SBGBH	Fragmented	NC_006586.3	73442526	73535861	1224.2	750
BUSCOvEOG7H47GX	Complete	NC_006593.3	62435080	62552579	4132.9	1906
BUSCOvEOG7R7WQ3	Fragmented	NC_006610.3	27753571	27847785	1659.9	787
BUSCOvEOG7S7M3S	Complete	NC_006612.3	27701497	27757950	844.4	406
BUSCOvEOG776MCT	Complete	NC_006599.3	6855015	6957492	748.9	488
BUSCOvEOG7PG7DD	Complete	NC_006606.3	5490469	5605721	953.5	403
BUSCOvEOG7HX6FR	Complete	NC_006591.3	25132090	25177993	541.5	258
BUSCOvEOG737SVD	Fragmented	NC_006606.3	43406470	43466385	250.7	158
BUSCOvEOG7T1K0Z	Fragmented	NC_006600.3	45041044	45142309	958.9	418
BUSCOvEOG7N8SJC	Fragmented	NC_006596.3	44862259	44934399	799.1	387
BUSCOvEOG737SVW	Complete	NC_006609.3	45250099	45357440	448.5	269
BUSCOvEOG7GF4WK	Duplicated	NC_006593.3	49802127	49850248	151	128
BUSCOvEOG70S1VB	Complete	NC_006599.3	63656819	63707491	1240.8	666
BUSCOvEOG776MCC	Complete	NC_006595.3	37797647	37845092	1058.6	605
BUSCOvEOG7DRBT0	Fragmented	NC_006589.3	78077772	78132604	285.8	158
BUSCOvEOG79KH3V	Fragmented	NC_006587.3	75717402	75830815	780.9	391
BUSCOvEOG7T79JW	Complete	NC_006609.3	38478202	38518947	206.7	100
BUSCOvEOG7J9PCD	Complete	NC_006599.3	59195323	59241905	888.6	579
BUSCOvEOG7N05VN	Complete	NC_006606.3	33129534	33182980	671	317
BUSCOvEOG7GQRM6	Complete	NC_006603.3	33452795	33493716	321.7	186
BUSCOvEOG796150	Fragmented	NC_006607.3	47952827	48060605	3057.5	1748
BUSCOvEOG7908Q6	Fragmented	NC_006589.3	29163273	29215303	519	263
BUSCOvEOG7C2JQ3	Complete	NC_006597.3	4662739	4737507	1203.2	610
BUSCOvEOG7BVT8R	Complete	NC_006591.3	44803994	44849949	325.5	169
BUSCOvEOG7B5QJN	Complete	NW_003726137_1	285079	327374	1112	721
BUSCOvEOG7FN5Z5	Fragmented	NC_006608.3	29459991	29530682	242.5	166
BUSCOvEOG7M9352	Fragmented	NC_006604.3	26916641	27018889	821.1	409
BUSCOvEOG74TQNP	Fragmented	NC_006583.3	112044812	112091165	453.5	239
BUSCOvEOG7HDV6T	Fragmented	NC_006595.3	47124446	47209828	1818.5	861
BUSCOvEOG7CVHMJ	Complete	NC_006590.3	46601834	46702833	930	493
BUSCOvEOG7F7Q07	Complete	NC_006612.3	37201780	37246735	673.7	353
BUSCOvEOG7V44ND	Complete	NC_006620.3	1594390	1653293	874.3	431
BUSCOvEOG7GQRKG	Complete	NC_006608.3	8260284	8310156	453.5	193
BUSCOvEOG7GTMT1	Complete	NC_006607.3	34224406	34277103	633.4	333
BUSCOvEOG7WHB0B	Fragmented	NC_006588.3	55810736	55935602	644.6	480
BUSCOvEOG7HX6DJ	Complete	NC_006591.3	45056304	45233397	530.9	231
BUSCOvEOG7V70W3	Fragmented	NC_006587.3	76622616	76757127	776.7	418
BUSCOvEOG7PRV5T	Complete	NC_006596.3	33865450	33949665	192.9	85
BUSCOvEOG7JWWSV	Fragmented	NC_006599.3	26274563	26511600	1796.9	916
BUSCOvEOG72Z646	Complete	NC_006589.3	10020241	10072429	897.2	445
BUSCOvEOG7QZ918	Fragmented	NC_006583.3	41735805	41813429	455.2	200
BUSCOvEOG72FTXQ	Complete	NC_006589.3	41991639	42043791	514.7	266
BUSCOvEOG7PVQDB	Duplicated	NC_006600.3	42049486	42094126	417.3	191
BUSCOvEOG7N8SJK	Complete	NC_006586.3	87330563	87378258	944	444
BUSCOvEOG72Z63K	Fragmented	NC_006601.3	22571851	22692719	784.6	429
BUSCOvEOG7KD813	Complete	NC_006586.3	23729319	23839023	687.2	399
BUSCOvEOG7J6T45	Complete	NC_006602.3	56873540	56951521	914.9	533
BUSCOvEOG7K6HKH	Fragmented	NC_006596.3	42672154	42733787	191.2	138
BUSCOvEOG7ZCVJV	Complete	NC_006588.3	59495448	59546759	531.6	231
BUSCOvEOG74J3XT	Complete	NC_006588.3	23090120	23185867	1194.8	748
BUSCOvEOG7NS4R4	Fragmented	NC_006589.3	78573040	78625690	651.8	411
BUSCOvEOG7GTMTT	Complete	NC_006597.3	6491389	6564728	388.7	201
BUSCOvEOG70P5MC	Complete	NC_006606.3	41622724	41677025	1092.7	724
BUSCOvEOG7Z641V	Complete	NC_006594.3	11793502	11853126	3776.1	2114
BUSCOvEOG7JQ5BH	Complete	NC_006602.3	49405609	49450222	543.1	329
BUSCOvEOG7QC2KF	Complete	NC_006598.3	41278217	41331369	706.9	348
BUSCOvEOG7BK6H9	Fragmented	NC_006585.3	73056441	73153400	825.8	426
BUSCOvEOG74F7QB	Fragmented	NC_006583.3	24454709	24517206	546.6	314
BUSCOvEOG7WSXR2	Complete	NC_006602.3	43323714	43390605	621.3	291
BUSCOvEOG7H47H6	Fragmented	NC_006590.3	1352255	1416205	709.5	357
BUSCOvEOG7JT1KW	Complete	NC_006603.3	13740958	13782067	603.2	366
BUSCOvEOG7TTHZS	Complete	NC_006603.3	6424390	6466494	486.2	237
BUSCOvEOG7KPVQ8	Complete	NC_006594.3	72286175	72370804	865	604
BUSCOvEOG7GB8NB	Complete	NC_006590.3	28973231	29019848	379.2	184
BUSCOvEOG7XPRWM	Complete	NC_006587.3	21035148	21080260	440.9	271
BUSCOvEOG70ZSBC	Complete	NC_006591.3	20387538	20433915	1496.6	739
BUSCOvEOG7B5QK2	Fragmented	NC_006606.3	9304945	9370111	807.8	340
BUSCOvEOG751G41	Complete	NC_006585.3	56397152	56474062	1332.9	713
BUSCOvEOG7BZPGF	Fragmented	NC_006620.3	21252015	21300229	387.1	190
BUSCOvEOG7VQC32	Fragmented	NC_006591.3	31871177	31923374	680.5	551
BUSCOvEOG7K9CS0	Fragmented	NC_006600.3	26312900	26368138	442.5	208
BUSCOvEOG7PNZX4	Complete	NC_006619.3	25717267	25759805	779.3	406
BUSCOvEOG7Q5B3F	Complete	NC_006589.3	33218980	33287799	912.3	562
BUSCOvEOG7576M5	Complete	NC_006599.3	59535802	59596806	1340.8	637
BUSCOvEOG76HHR0	Fragmented	NC_006587.3	9511573	9554949	542.9	271
BUSCOvEOG77H74X	Duplicated	NC_006608.3	22906628	22960713	286.5	158
BUSCOvEOG7PK3PC	Complete	NC_006607.3	17681162	17753314	458.7	229
BUSCOvEOG7B5QKC	Complete	NC_006583.3	78612069	78653011	516.3	246
BUSCOvEOG7TB5RF	Complete	NC_006588.3	36395882	36444901	646	403
BUSCOvEOG7PVQBX	Complete	NC_006594.3	11615221	11676317	2173	1017
BUSCOvEOG754BDB	Complete	NC_006588.3	62315599	62390652	498	312
BUSCOvEOG7W6Q8Z	Complete	NC_006587.3	14712139	14757252	824.9	441
BUSCOvEOG77STVQ	Complete	NC_006617.3	22206692	22256242	373.6	197
BUSCOvEOG766X1Z	Complete	NC_006587.3	32694187	32735707	297.5	160
BUSCOvEOG741RRK	Fragmented	NC_006590.3	35932793	35978812	869.2	401
BUSCOvEOG7WWT02	Complete	NC_006598.3	46880677	46923333	814.2	477
BUSCOvEOG79S7N4	Complete	NC_006594.3	10550667	10597917	447.8	224
BUSCOvEOG7R257G	Complete	NC_006594.3	11483508	11534929	1453.4	853
BUSCOvEOG7K9CRV	Complete	NC_006618.3	14399990	14452542	985.3	456
BUSCOvEOG715HV7	Complete	NC_006589.3	41230160	41271459	447	216
BUSCOvEOG7MSFBM	Complete	NC_006593.3	53815006	53878933	1113	660
BUSCOvEOG74TQPM	Complete	NC_006591.3	54789533	54832442	587.8	298
BUSCOvEOG7VMGW8	Complete	NC_006597.3	14142090	14193488	307.7	177
BUSCOvEOG7M934N	Complete	NC_006591.3	11477296	11554157	1571.1	864
BUSCOvEOG7RFN6F	Complete	NC_006592.3	309514	351325	1034.3	470
BUSCOvEOG7002ZX	Complete	NC_006594.3	1029578	1077234	623.6	397
BUSCOvEOG7NZW8B	Complete	NC_006612.3	38017245	38076285	443.7	218
BUSCOvEOG71C88Z	Complete	NC_006592.3	30990941	31053204	1077.4	482
BUSCOvEOG74BCGV	Duplicated	NC_006616.3	34545341	34601367	604.8	355
BUSCOvEOG7KD81K	Complete	NC_006606.3	24376266	24419865	1015.2	499
BUSCOvEOG7JM94V	Fragmented	NC_006593.3	33369549	33456243	267.6	124
BUSCOvEOG73R51F	Fragmented	NC_006589.3	67019893	67099303	631.9	294
BUSCOvEOG7WSXQX	Complete	NC_006615.3	13413115	13502795	439.1	221
BUSCOvEOG78KSQH	Complete	NC_006587.3	15321183	15390253	2068.6	948
BUSCOvEOG7N5X9G	Fragmented	NC_006594.3	57119494	57220278	829.9	368
BUSCOvEOG7DJM8Q	Complete	NC_006583.3	99031004	99133455	1840.2	1005
BUSCOvEOG74XKWD	Complete	NC_006600.3	51178522	51232354	1432.1	718
BUSCOvEOG7HMKPZ	Complete	NC_006588.3	38908954	38959166	1436.9	825
BUSCOvEOG74F7PQ	Fragmented	NC_006612.3	23956341	24047320	979.3	480
BUSCOvEOG7S7M42	Complete	NC_006612.3	36096611	36160031	920.3	419
BUSCOvEOG7QC2KC	Complete	NC_006589.3	25329789	25380034	1121	503
BUSCOvEOG7KWM7D	Fragmented	NC_006598.3	5356271	5513976	150	81
BUSCOvEOG7Z6423	Complete	NC_006592.3	43228858	43318722	1901.1	960
BUSCOvEOG79PCC9	Fragmented	NC_006587.3	9603094	9674167	639.8	285
BUSCOvEOG7TTHZC	Complete	NC_006607.3	42848641	42889594	585.5	316
BUSCOvEOG7HTB5D	Complete	NC_006586.3	54874836	54953804	1599.9	822
BUSCOvEOG79GMW2	Complete	NC_006597.3	45961947	46042854	1558.4	778
BUSCOvEOG7QNP8X	Complete	NC_006588.3	77074245	77165751	774.4	332
BUSCOvEOG74J3ZP	Fragmented	NC_006600.3	52812266	52853759	272	158
BUSCOvEOG7M66ZN	Duplicated	NC_006596.3	27722894	27763364	276.2	143
BUSCOvEOG7B004D	Complete	NC_006592.3	28554076	28602983	222.7	123
BUSCOvEOG7C8971	Complete	NC_006606.3	19033889	19075968	343.7	215
BUSCOvEOG7SN32M	Complete	NC_006605.3	37911598	38015708	647.2	366
BUSCOvEOG76MCXX	Complete	NC_006612.3	8008221	8056150	1915.3	894
BUSCOvEOG7934X3	Complete	NC_006600.3	12380440	12494972	2500.8	1208
BUSCOvEOG7NZW78	Fragmented	NC_006588.3	5586045	5652057	673.2	338
BUSCOvEOG7DRBSW	Complete	NC_006583.3	107027578	107071197	354.9	243
BUSCOvEOG7CZCV9	Complete	NC_006604.3	17131916	17175892	1887.8	902
BUSCOvEOG7XD55F	Complete	NC_006603.3	41005454	41050173	1058.3	647
BUSCOvEOG7R51H3	Fragmented	NC_006607.3	24785494	24832496	348.6	187
BUSCOvEOG7TQNPP	Complete	NC_006585.3	51725418	51779318	1294.3	550
BUSCOvEOG7PCC5B	Complete	NC_006605.3	7793708	7909263	1370.2	894
BUSCOvEOG7XD55G	Complete	NC_006610.3	15795872	15859908	710.4	343
BUSCOvEOG71RR8G	Fragmented	NC_006593.3	23751453	23819173	431.1	215
BUSCOvEOG7MCZDP	Complete	NC_006599.3	34514631	34574991	763.3	366
BUSCOvEOG73V18Z	Fragmented	NC_006605.3	7881771	7924295	429.2	189
BUSCOvEOG7002XG	Fragmented	NC_006605.3	27882892	27991845	1479.2	641
BUSCOvEOG737STK	Complete	NC_006602.3	45441949	45484848	493.1	489
BUSCOvEOG7M3BQ7	Complete	NC_006590.3	71432020	71481498	336.8	182
BUSCOvEOG7Q2FW0	Complete	NC_006620.3	21332516	21374596	658.7	303
BUSCOvEOG7MGTMW	Complete	NC_006614.3	10639243	10706851	1016.3	419
BUSCOvEOG7J12P2	Complete	NC_006584.3	71929550	71974043	753.4	357
BUSCOvEOG7H47J4	Complete	NC_006607.3	8440560	8481497	449.2	312
BUSCOvEOG7MPK4S	Fragmented	NC_006604.3	57016934	57087548	155.2	120
BUSCOvEOG74F7QS	Complete	NC_006584.3	42567519	42609585	437.4	227
BUSCOvEOG7JT1K9	Complete	NC_006610.3	14173587	14219522	624.6	395
BUSCOvEOG7XKWMP	Complete	NC_006594.3	15550090	15692857	512.5	260
BUSCOvEOG7XKWMV	Complete	NC_006587.3	67945072	67995255	269.7	148
BUSCOvEOG7TTHXH	Complete	NC_006602.3	49081223	49128351	930.8	477
BUSCOvEOG7Z37T7	Complete	NC_006606.3	27314419	27409137	1167	518
BUSCOvEOG7WWSZ0	Duplicated	NC_006596.3	12114175	12156207	1087.3	601
BUSCOvEOG7V44N5	Fragmented	NC_006588.3	12828018	12875408	664.3	363
BUSCOvEOG7934XB	Fragmented	NC_006610.3	25119393	25197245	1074	622
BUSCOvEOG7XD54Z	Complete	NC_006594.3	63960990	64023259	830.8	401
BUSCOvEOG7G7DCH	Complete	NC_006597.3	3808862	3874609	596.4	303
BUSCOvEOG70VX4H	Complete	NC_006586.3	6684965	6749250	325.5	175
BUSCOvEOG7DNGJ6	Complete	NC_006608.3	1043996	1124694	1313.8	773
BUSCOvEOG7Z0CKB	Complete	NC_006584.3	6810234	6883565	1135.9	720
BUSCOvEOG7BGB9J	Complete	NC_006591.3	59927559	59974037	595.5	302
BUSCOvEOG705TFX	Complete	NC_006602.3	55353276	55398974	511	239
BUSCOvEOG7002XV	Complete	NC_006617.3	16939501	17032482	1086.8	525
BUSCOvEOG754BBT	Duplicated	NC_006583.3	113571583	113638536	1635.3	2476
BUSCOvEOG7ZKM2N	Complete	NC_006587.3	21028346	21072358	312.8	215
BUSCOvEOG7R51HG	Fragmented	NC_006607.3	12146894	12191072	172.8	105
BUSCOvEOG7H1C9W	Complete	NC_006589.3	28202001	28255065	448.8	248
BUSCOvEOG7M3BP6	Complete	NC_006592.3	16783077	16825804	924.6	636
BUSCOvEOG75B2V0	Complete	NC_006615.3	23310967	23425709	899.5	579
BUSCOvEOG7C5F04	Complete	NC_006607.3	39726600	39812981	409.4	192
BUSCOvEOG7R7WR8	Complete	NC_006585.3	18448216	18502809	279.6	152
BUSCOvEOG7D54BP	Complete	NC_006589.3	25391229	25439957	482	233
BUSCOvEOG79CRPH	Complete	NC_006595.3	16193215	16239242	500	247
BUSCOvEOG73JDHX	Complete	NC_006585.3	74642405	74705406	2945	1292
BUSCOvEOG7KSR0C	Complete	NC_006584.3	72448615	72499206	405	205
BUSCOvEOG70VX40	Complete	NC_006585.3	18396364	18442451	610	306
BUSCOvEOG7FBK6K	Complete	NC_006589.3	35107557	35149113	1106.4	507
BUSCOvEOG7S1VNB	Complete	NC_006599.3	36715986	36786862	775.4	380
BUSCOvEOG7THX7G	Complete	NC_006619.3	25774471	25817294	561.4	263
BUSCOvEOG7Q5B36	Fragmented	NC_006610.3	14653959	14704258	1881.7	1312
BUSCOvEOG7BK6HP	Complete	NC_006600.3	7214687	7255946	905.6	421
BUSCOvEOG78PNZG	Complete	NC_006599.3	28877144	29059990	1042.7	567
BUSCOvEOG7BP2SG	Fragmented	NC_006618.3	26117764	26188090	197.5	97
BUSCOvEOG72JQ4N	Fragmented	NC_006595.3	23003148	23092735	1503.1	802
BUSCOvEOG7K3N8M	Complete	NC_006603.3	37167238	37243602	1843.5	803
BUSCOvEOG7TB5QQ	Complete	NC_006593.3	53998362	54071753	1619.7	1164
BUSCOvEOG7908PS	Fragmented	NC_006608.3	30666729	30713647	747.7	388
BUSCOvEOG7FFFF2	Complete	NC_006590.3	35050822	35196133	1087.8	562
BUSCOvEOG75TF1S	Complete	NC_006583.3	117268664	117319092	1074.7	713
BUSCOvEOG70GF4T	Complete	NC_006602.3	37443062	37485681	637.6	346
BUSCOvEOG77STT8	Complete	NC_006586.3	35813884	35869802	1325.5	804
BUSCOvEOG7MCZF1	Complete	NC_006585.3	14036077	14076795	394.4	226
BUSCOvEOG7DFR36	Duplicated	NC_006587.3	81764109	81807028	377.5	256
BUSCOvEOG7XH1DG	Complete	NC_006589.3	31493515	31548840	516.4	234
BUSCOvEOG7Q869W	Complete	NC_006596.3	7499949	7546955	867.4	370
BUSCOvEOG7B2V9J	Fragmented	NC_006610.3	14358857	14424467	1624.3	703
BUSCOvEOG7RZ0F2	Complete	NC_006589.3	9855590	9895886	185.9	89
BUSCOvEOG7P5MQ8	Complete	NC_006588.3	71310350	71372871	567.7	299
BUSCOvEOG70VX35	Complete	NC_006592.3	68714351	68770677	1035.9	574
BUSCOvEOG7VT7BK	Complete	NC_006611.3	24924385	24965299	603.8	304
BUSCOvEOG72FTWZ	Complete	NC_006588.3	38936302	38980833	1046.4	653
BUSCOvEOG737ST6	Fragmented	NC_006601.3	13021799	13079388	1099.4	557
BUSCOvEOG7JM933	Complete	NC_006606.3	18381606	18427978	998.3	548
BUSCOvEOG7J9PD7	Complete	NC_006589.3	61839078	61884848	624.7	301
BUSCOvEOG7WQ2GP	Complete	NC_006600.3	52042327	52087542	906.9	566
BUSCOvEOG7KM0HF	Complete	NC_006600.3	6406349	6469794	223	121
BUSCOvEOG7Q2FWP	Fragmented	NC_006597.3	34952045	35015197	91	70
BUSCOvEOG79KH47	Complete	NC_006616.3	6081036	6129467	910.7	509
BUSCOvEOG7QJT1K	Complete	NC_006602.3	54292678	54353962	1614.6	739
BUSCOvEOG7TF1ZT	Complete	NC_006612.3	37513320	37561419	871	530
BUSCOvEOG78960T	Complete	NC_006593.3	51643836	51690199	1581.8	870
BUSCOvEOG7WDFS1	Fragmented	NC_006586.3	60255866	60344527	578.2	243
BUSCOvEOG7K3N9N	Complete	NC_006591.3	54516635	54580338	629.9	297
BUSCOvEOG7PZKMF	Complete	NC_006609.3	19927484	19982611	1067.1	495
BUSCOvEOG7D283H	Complete	NC_006593.3	45978252	46020069	1356.4	606
BUSCOvEOG7FN5X9	Complete	NC_006591.3	36411005	36482806	837.7	389
BUSCOvEOG7R51H6	Fragmented	NC_006620.3	17735639	17795944	343.2	200
BUSCOvEOG7QFXTF	Fragmented	NC_006599.3	1850298	1926888	340.4	160
BUSCOvEOG7NKD9S	Complete	NC_006590.3	48623271	48668730	245.7	134
BUSCOvEOG7Q5B33	Complete	NC_006605.3	3873650	3931618	1462.3	589
BUSCOvEOG7D549Z	Complete	NC_006587.3	4861866	4956770	1553.2	709
BUSCOvEOG74F7QJ	Complete	NC_006588.3	6913360	6954274	354.6	213
BUSCOvEOG7Z642F	Complete	NC_006591.3	55004741	55079210	825.6	546
BUSCOvEOG7DJM9G	Complete	NC_006605.3	8104093	8190444	682.8	387
BUSCOvEOG7TQNQT	Complete	NC_006595.3	59197186	59237776	254.2	125
BUSCOvEOG73FJ94	Complete	NC_006591.3	19714856	19786143	2552.6	1124
BUSCOvEOG7XWHBN	Fragmented	NC_006616.3	32800180	32851697	704.3	511
BUSCOvEOG79GMW1	Fragmented	NC_006618.3	22136408	22226751	907.8	7424
BUSCOvEOG780K9S	Complete	NC_006584.3	58887217	58939816	863	459
BUSCOvEOG70K9CR	Fragmented	NC_006597.3	17633395	17686730	705.4	337
BUSCOvEOG72V9VS	Complete	NC_006592.3	64528472	64578694	668.8	517
BUSCOvEOG78D27H	Fragmented	NC_006591.3	46716541	46768839	2044.8	967
BUSCOvEOG70K9D3	Fragmented	NC_006620.3	20892787	20941103	245.2	151
BUSCOvEOG7DFR1S	Complete	NC_006586.3	9732017	9824877	1219.8	620
BUSCOvEOG7TTHXK	Fragmented	NC_006589.3	78051207	78111297	863.6	487
BUSCOvEOG77H73S	Complete	NC_006590.3	68591186	68658767	958.8	475
BUSCOvEOG7V9W5T	Fragmented	NC_006608.3	6852016	6908231	517.1	249
BUSCOvEOG776MDJ	Fragmented	NC_006599.3	4468504	4525665	527.3	250
BUSCOvEOG7HB01S	Complete	NC_006619.3	28976105	29016614	335	170
BUSCOvEOG7B5QM7	Complete	NC_006595.3	43351050	43398041	306.7	155
BUSCOvEOG7SN335	Complete	NC_006583.3	35341456	35393598	810.7	430
BUSCOvEOG7TXD6N	Complete	NC_006593.3	54053594	54098580	233.4	107
BUSCOvEOG7XD555	Fragmented	NC_006596.3	52346222	52403688	592.5	249
BUSCOvEOG7V70XG	Complete	NC_006592.3	23709016	23760280	330.9	155
BUSCOvEOG7KSR08	Complete	NC_006598.3	20121880	20162769	458.3	214
BUSCOvEOG73V17Z	Fragmented	NC_006588.3	38554254	38611804	845.4	503
BUSCOvEOG7NKD96	Complete	NC_006584.3	74098150	74149498	439.6	217
BUSCOvEOG7X0P6Z	Complete	NC_006613.3	23998400	24040148	584.5	290
BUSCOvEOG7NCNTH	Complete	NC_006591.3	20366893	20410698	308.8	180
BUSCOvEOG7PG7F9	Complete	NC_006598.3	52296963	52344712	571.2	272
BUSCOvEOG7283G4	Complete	NC_006596.3	40248302	40440842	770.9	335
BUSCOvEOG7SBGBN	Fragmented	NC_006587.3	40229586	40341023	503.9	267
BUSCOvEOG7MSFCQ	Complete	NC_006605.3	26465878	26514558	508.4	267
BUSCOvEOG7CRNDS	Complete	NC_006586.3	68602461	68668559	274.2	159
BUSCOvEOG7641SC	Fragmented	NC_006602.3	44632684	44673148	246.9	155
BUSCOvEOG7VHMM0	Complete	NC_006610.3	21248012	21326066	948.1	507
BUSCOvEOG71C892	Complete	NC_006612.3	30757720	30825498	811.2	480
BUSCOvEOG7S7M3H	Fragmented	NC_006605.3	8711935	8784324	586.1	270
BUSCOvEOG72V9W9	Fragmented	NC_006584.3	50643099	50704928	264.3	182
BUSCOvEOG7P2RGX	Complete	NC_006606.3	24241891	24285995	402.6	188
BUSCOvEOG7P8GZR	Duplicated	NC_006594.3	72420323	72476219	189.3	107
BUSCOvEOG78KSRN	Fragmented	NC_006588.3	37689197	37762635	397.5	222
BUSCOvEOG7DZ38K	Complete	NC_006602.3	48633187	48678148	718	362
BUSCOvEOG7869S9	Fragmented	NC_006606.3	39843609	39897758	498.2	298
BUSCOvEOG751G4B	Fragmented	NC_006588.3	28408778	28482982	852.5	538
BUSCOvEOG73V18B	Complete	NC_006600.3	41900560	41977754	1395.3	772
BUSCOvEOG7PZKKZ	Complete	NC_006585.3	91793107	91869446	1492.3	793
BUSCOvEOG71VMH6	Complete	NC_006609.3	5569120	5624741	784.3	335
BUSCOvEOG7MSFC1	Complete	NC_006591.3	55570539	55618968	741.8	458
BUSCOvEOG75HTB9	Complete	NC_006612.3	36067230	36127733	1021.2	495
BUSCOvEOG7QZ91R	Complete	NC_006612.3	9479246	9521982	423.6	226
BUSCOvEOG72JQ4V	Fragmented	NC_006612.3	9637087	9688384	1022	470
BUSCOvEOG7V18FG	Complete	NC_006592.3	1811429	1853647	408.5	240
BUSCOvEOG75DZ3J	Complete	NC_006594.3	71935467	71991994	988	432
BUSCOvEOG7NGJ1K	Complete	NC_006590.3	47158858	47209107	552	317
BUSCOvEOG7PVQDB	Duplicated	NC_006604.3	33688779	33729530	338.4	199
BUSCOvEOG78PNZQ	Fragmented	NC_006586.3	32564903	32607648	446.8	261
BUSCOvEOG796151	Fragmented	NC_006589.3	74899854	74981129	1080	535
BUSCOvEOG7KH49F	Complete	NC_006584.3	40497141	40549579	179.3	91
BUSCOvEOG7CJWWR	Complete	NC_006616.3	16578253	16640896	1423.2	600
BUSCOvEOG72BZPS	Complete	NC_006599.3	58193081	58250491	741.6	382
BUSCOvEOG7FFFGB	Complete	NC_006607.3	19002787	19044673	387.6	198
BUSCOvEOG705TDH	Fragmented	NC_006583.3	91234352	91290992	1716.9	764
BUSCOvEOG73FJ96	Complete	NC_006612.3	30591796	30659523	1670.5	819
BUSCOvEOG7GB8MC	Complete	NC_006620.3	21328179	21371151	677.4	317
BUSCOvEOG71NW0D	Fragmented	NC_006617.3	855271	1050663	1615.6	756
BUSCOvEOG77STT6	Complete	NC_006594.3	54968280	55041623	1339.2	769
BUSCOvEOG7BK6K3	Complete	NC_006589.3	10602468	10644418	200.4	97
BUSCOvEOG75HTB3	Fragmented	NC_006612.3	35956981	36056859	351.2	153
BUSCOvEOG7TQNQX	Complete	NC_006584.3	75695418	75740913	344.1	170
BUSCOvEOG7WM67W	Complete	NC_006593.3	67721495	67766303	585.9	265
BUSCOvEOG7FBK73	Complete	NC_006587.3	8574226	8616765	954.2	484
BUSCOvEOG71VMGQ	Complete	NC_006598.3	58286762	58422877	453.7	436
BUSCOvEOG77M3C9	Fragmented	NC_006586.3	51200873	51254154	456.1	203
BUSCOvEOG7SXPTC	Fragmented	NC_006587.3	80287270	80333102	171	101
BUSCOvEOG7X6DPT	Complete	NC_006589.3	38837289	38890041	587	370
BUSCOvEOG7PK3NM	Complete	NC_006589.3	28736502	28814866	1137.4	615
BUSCOvEOG7K6HJJ	Complete	NC_006603.3	6974297	7024440	340.4	208
BUSCOvEOG77PZK3	Complete	NC_006584.3	85174998	85237581	2312.8	1180
BUSCOvEOG7PCC6G	Complete	NC_006611.3	26311115	26388322	374.6	218
BUSCOvEOG7SXPSB	Complete	NC_006586.3	69607062	69664073	1169.4	646
BUSCOvEOG7GJ12X	Complete	NC_006602.3	4174575	4216058	811.3	450
BUSCOvEOG734XM0	Fragmented	NC_006587.3	82196900	82263926	684.1	299
BUSCOvEOG7HTB65	Complete	NC_006593.3	1658983	1766456	559.7	244
BUSCOvEOG7H73QW	Fragmented	NC_006592.3	43162593	43267021	1283.5	755
BUSCOvEOG7SQZ8W	Fragmented	NC_006610.3	24503287	24612043	1351.7	740
BUSCOvEOG77WQ21	Complete	NC_006597.3	18370568	18449553	1986.1	866
BUSCOvEOG7WWT00	Complete	NC_006608.3	5749633	5793464	663.1	320
BUSCOvEOG78PP13	Complete	NC_006602.3	5200216	5240722	273.5	169
BUSCOvEOG7KSQZN	Complete	NC_006594.3	47521315	47562730	1046.3	471
BUSCOvEOG75HTB7	Complete	NC_006594.3	45472027	45538058	868.2	418
BUSCOvEOG76DNG2	Complete	NC_006606.3	21773568	21822812	2332.8	1371
BUSCOvEOG7SN33J	Complete	NC_006599.3	6558476	6608834	370.1	224
BUSCOvEOG7QJT1W	Fragmented	NC_006612.3	8250048	8323630	706.2	376
BUSCOvEOG7PZKMJ	Complete	NC_006584.3	59692036	59755838	862.2	438
BUSCOvEOG7PK3NV	Complete	NC_006596.3	46876273	46966859	637.1	273
BUSCOvEOG7FBK7Z	Complete	NC_006600.3	44363601	44406091	213.9	108
BUSCOvEOG7322CM	Complete	NC_006594.3	11313679	11354662	639.6	345
BUSCOvEOG7T4F8M	Fragmented	NC_006595.3	45262129	45302994	51.2	96
BUSCOvEOG7KD80X	Complete	NC_006595.3	10423598	10469212	1088.9	502
BUSCOvEOG7FBK7F	Complete	NC_006597.3	4778783	4829658	454.3	273
BUSCOvEOG73V18R	Fragmented	NC_006596.3	30931453	31009312	333.6	144
BUSCOvEOG7Q2FV5	Fragmented	NC_006607.3	29396384	29523453	522.4	275
BUSCOvEOG7V9W44	Complete	NC_006593.3	52670444	52737557	1305.9	552
BUSCOvEOG73BP4C	Complete	NC_006596.3	22612716	22653902	181.5	106
BUSCOvEOG7BP2R4	Complete	NC_006588.3	39977763	40023460	1111.4	688
BUSCOvEOG79CRP5	Complete	NC_006595.3	61857197	61907892	510.5	269
BUSCOvEOG70K9DB	Fragmented	NC_006591.3	26579959	26675379	483	265
BUSCOvEOG7RNCPW	Complete	NC_006588.3	39795687	39837403	282.9	185
BUSCOvEOG7Q5B35	Complete	NC_006608.3	6876065	6946240	885.3	507
BUSCOvEOG7XPRVK	Complete	NC_006592.3	17033836	17075823	957.9	427
BUSCOvEOG7K0S2X	Fragmented	NC_006590.3	71422438	71467460	437.1	264
BUSCOvEOG7ZKM0T	Complete	NC_006598.3	12946022	13010431	1482.5	706
BUSCOvEOG70ZSB2	Complete	NC_006619.3	1013491	1096870	956.8	494
BUSCOvEOG7H73RC	Fragmented	NC_006609.3	26214973	26271688	380.2	217
BUSCOvEOG7RR7ZF	Complete	NC_006583.3	121857135	121899653	341.5	222
BUSCOvEOG7VDRC5	Fragmented	NC_006619.3	25302899	25392663	1088.3	547
BUSCOvEOG776MCS	Complete	NC_006584.3	54391639	54457242	1155.3	668
BUSCOvEOG73BP22	Complete	NC_006608.3	830662	959909	2870.6	1712
BUSCOvEOG7CC5FT	Complete	NC_006591.3	22773914	22825080	406.3	233
BUSCOvEOG71G4JF	Fragmented	NC_006600.3	31883724	31924521	332.1	188
BUSCOvEOG7VDRD7	Complete	NC_006610.3	813437	854165	474	255
BUSCOvEOG7CZCVT	Fragmented	NC_006610.3	14973158	15132386	468.4	192
BUSCOvEOG754BCF	Complete	NC_006599.3	51691525	51736321	761.4	439
BUSCOvEOG74J3XW	Complete	NC_006589.3	79184025	79238177	848.6	445
BUSCOvEOG7X98XT	Complete	NC_006615.3	17356086	17408916	444.5	263
BUSCOvEOG7N8SJF	Complete	NC_006603.3	29694592	29738675	1236.9	614
BUSCOvEOG7J12NT	Fragmented	NC_006593.3	54557183	54598637	325.8	448
BUSCOvEOG76DNJB	Fragmented	NC_006589.3	10824187	10873308	99.4	77
BUSCOvEOG7QFXV3	Complete	NC_006595.3	2365825	2411633	521.2	228
BUSCOvEOG7BZPHK	Complete	NC_006602.3	40121703	40162528	260.4	125
BUSCOvEOG7BRZ05	Complete	NC_006615.3	1608400	1691089	986.2	551
BUSCOvEOG7DRBT1	Fragmented	NC_006602.3	45596318	45642337	359.8	277
BUSCOvEOG766X1V	Fragmented	NC_006602.3	41381715	41429253	420.3	209
BUSCOvEOG74BCGT	Fragmented	NC_006592.3	43493333	43543859	160.5	102
BUSCOvEOG7TMSFR	Complete	NC_006592.3	27888740	27941782	1336.1	680
BUSCOvEOG7QRJJ5	Fragmented	NC_006595.3	39142578	39204410	664.2	307
BUSCOvEOG7GB8N7	Complete	NC_006586.3	22487300	22538563	435.2	267
BUSCOvEOG78960S	Complete	NC_006587.3	76269121	76328702	1895.8	848
BUSCOvEOG7FXSP1	Complete	NC_006615.3	7927924	7969099	723.6	412
BUSCOvEOG7GJ12J	Complete	NC_006608.3	18298632	18365007	1266	597
BUSCOvEOG72FTXB	Complete	NC_006592.3	30908364	30964897	764	402
BUSCOvEOG7ZCVK0	Fragmented	NC_006584.3	55332866	55402141	396.2	217
BUSCOvEOG7002Z7	Fragmented	NC_006612.3	20736959	20793177	857.8	503
BUSCOvEOG776MDC	Fragmented	NC_006599.3	39623797	39678264	421.1	212
BUSCOvEOG7VHMMT	Fragmented	NC_006587.3	14816634	14863652	288.1	173
BUSCOvEOG7RZ0CD	Fragmented	NC_006593.3	1139024	1203463	2017.8	1013
BUSCOvEOG74QVFC	Complete	NC_006602.3	2930723	2991596	383	235
BUSCOvEOG741RRD	Complete	NC_006587.3	16758832	16806945	745.2	403
BUSCOvEOG7615HR	Complete	NC_006586.3	24189394	24232512	1003.9	490
BUSCOvEOG7C896M	Complete	NC_006591.3	43005794	43050266	604.8	358
BUSCOvEOG72575X	Fragmented	NC_006591.3	54637959	54723360	827.7	486
BUSCOvEOG7NCNSM	Complete	NC_006617.3	3357469	3425833	1008.4	619
BUSCOvEOG7V70X0	Complete	NC_006586.3	54958060	55008740	599.9	287
BUSCOvEOG7RV458	Complete	NC_006613.3	38794060	38840883	410.5	214
BUSCOvEOG7GMW96	Fragmented	NC_006584.3	62063198	62198248	1929.1	992
BUSCOvEOG780KB6	Complete	NC_006618.3	6771462	6846102	359.2	196
BUSCOvEOG7X0P6D	Complete	NC_006588.3	59420077	59485940	724.1	356
BUSCOvEOG7WQ2GX	Complete	NC_006583.3	44981318	45091250	184	89
BUSCOvEOG7XD565	Complete	NC_006586.3	57983969	58030457	291.4	166
BUSCOvEOG79W3W1	Fragmented	NC_006604.3	5970042	6056589	314.3	191
BUSCOvEOG7BZPFW	Complete	NC_006610.3	15924506	16137710	1638.1	819
BUSCOvEOG7G7DCZ	Complete	NC_006608.3	16517145	16566504	506.8	216
BUSCOvEOG7X3JGN	Complete	NC_006591.3	32528109	32572418	285.7	168
BUSCOvEOG7DFR25	Complete	NC_006606.3	35893320	35944938	1417.5	704
BUSCOvEOG7576N1	Complete	NC_006586.3	21068748	21116773	724.7	364
BUSCOvEOG7PRV3Z	Complete	NC_006586.3	60340969	60427674	1924.9	916
BUSCOvEOG70K9C5	Fragmented	NC_006590.3	48163136	48238295	1271.3	631
BUSCOvEOG7JWWTV	Complete	NC_006611.3	8162762	8235477	420.1	227
BUSCOvEOG76DNHS	Complete	NC_006612.3	841374	885084	339.1	175
BUSCOvEOG7PVQC8	Fragmented	NC_006611.3	7221237	7300364	453.7	243
BUSCOvEOG7M935K	Complete	NC_006608.3	16552984	16604030	753.7	338
BUSCOvEOG7S7M3C	Complete	NC_006588.3	17866444	17923128	1079.3	564
BUSCOvEOG7CZCWT	Duplicated	NC_006585.3	57144833	57185326	236.4	115
BUSCOvEOG76MCZF	Complete	NC_006606.3	24117292	24185599	1102.6	492
BUSCOvEOG77STV4	Fragmented	NC_006596.3	38194536	38292023	283.9	135
BUSCOvEOG7BP2SQ	Complete	NC_006588.3	43026670	43072547	1120.6	543
BUSCOvEOG7C895M	Complete	NC_006606.3	35913076	35971288	3646.3	1791
BUSCOvEOG7V70X6	Complete	NC_006595.3	37571724	37613037	452.6	292
BUSCOvEOG7BCG24	Complete	NC_006609.3	3633537	3686852	771.4	489
BUSCOvEOG70K9DJ	Complete	NC_006594.3	836213	878564	374.5	238
BUSCOvEOG7BVT7Z	Complete	NC_006589.3	16172027	16243269	351.3	217
BUSCOvEOG70GF4W	Fragmented	NC_006603.3	48694815	48776404	273.6	128
BUSCOvEOG7D80KD	Complete	NC_006587.3	36705783	36789324	1451.3	809
BUSCOvEOG7S1VMJ	Fragmented	NC_006591.3	848359	902148	552.7	375
BUSCOvEOG773R62	Complete	NC_006596.3	31003635	31046668	430.7	206
BUSCOvEOG7D80M3	Complete	NC_006591.3	45859002	45922633	730.9	392
BUSCOvEOG7GB8KZ	Complete	NC_006591.3	48655453	48698349	796.1	437
BUSCOvEOG7ZPG8F	Complete	NC_006590.3	34672715	34720199	612.9	318
BUSCOvEOG7576MD	Fragmented	NC_006590.3	4224800	4269695	468.6	242
BUSCOvEOG72RFMS	Fragmented	NC_006612.3	14938865	15061828	1419.4	834
BUSCOvEOG76HHQK	Complete	NC_006591.3	4989829	5036314	662.1	408
BUSCOvEOG79W3VD	Complete	NC_006617.3	22540176	22602153	764.9	392
BUSCOvEOG7TF207	Complete	NC_006587.3	64620484	64666701	488.9	381
BUSCOvEOG7W6Q9G	Complete	NC_006591.3	36454680	36497952	372.2	234
BUSCOvEOG7D80KW	Complete	NC_006597.3	15002815	15046267	650.7	364
BUSCOvEOG7D80JZ	Complete	NC_006613.3	37909863	38016508	1338.4	685
BUSCOvEOG7VQC37	Complete	NC_006600.3	37091349	37156637	1146.9	592
BUSCOvEOG7Z6425	Complete	NC_006587.3	4592296	4654228	1220.8	569
BUSCOvEOG77STSX	Complete	NC_006587.3	16663994	16752327	2048.4	1060
BUSCOvEOG7BGB9D	Fragmented	NC_006604.3	49268346	49354162	273.8	129
BUSCOvEOG7NZW76	Complete	NC_006620.3	5854011	5895276	967.8	422
BUSCOvEOG7SN32J	Complete	NC_006617.3	10541517	10584622	888	460
BUSCOvEOG7JM946	Fragmented	NC_006587.3	8281013	8330851	634.2	312
BUSCOvEOG7GQRJV	Complete	NC_006584.3	73223273	73270361	955.1	517
BUSCOvEOG7VX3JM	Complete	NC_006587.3	76443909	76510364	1309.1	727
BUSCOvEOG7FXSNN	Fragmented	NC_006612.3	7345545	7429805	658.3	395
BUSCOvEOG7W9KHV	Fragmented	NC_006600.3	33928860	33988646	708	347
BUSCOvEOG75HTBG	Complete	NC_006617.3	7814428	7874863	763.4	345
BUSCOvEOG7JHDX2	Complete	NC_006588.3	55687959	55736380	309.2	156
BUSCOvEOG71RR87	Fragmented	NC_006602.3	37760833	37804115	426.8	247
BUSCOvEOG7TQNP5	Complete	NC_006600.3	42271126	42348502	2865.8	1532
BUSCOvEOG712NJV	Fragmented	NC_006592.3	47727461	47845617	295.3	157
BUSCOvEOG7GXH1T	Complete	NC_006590.3	1792240	1853723	666.5	373
BUSCOvEOG766X05	Fragmented	NC_006583.3	17136311	17230961	1513.9	780
BUSCOvEOG7VX3K7	Complete	NC_006598.3	6360781	6412880	814.6	427
BUSCOvEOG7QC2K5	Complete	NC_006589.3	18275469	18340407	1325.3	589
BUSCOvEOG75B2V2	Complete	NC_006589.3	25411030	25486739	1394	597
BUSCOvEOG7M935D	Fragmented	NC_006596.3	6811087	6872476	564.1	316
BUSCOvEOG7GTMST	Complete	NC_006583.3	103053628	103108802	595.3	287
BUSCOvEOG7CZCVJ	Complete	NC_006588.3	12424107	12495051	1142	590
BUSCOvEOG7JQ5BB	Fragmented	NC_006589.3	38557529	38666778	415.5	189
BUSCOvEOG7D283J	Fragmented	NC_006588.3	40332963	40409483	422.5	233
BUSCOvEOG7JQ5B5	Complete	NC_006598.3	1783776	1838067	984.4	488
BUSCOvEOG73N8S1	Complete	NC_006617.3	14612899	14755705	1867.9	922
BUSCOvEOG7M935C	Complete	NC_006589.3	16895013	16964410	649.2	340
BUSCOvEOG75HTBD	Complete	NC_006583.3	117466830	117511635	500.2	336
BUSCOvEOG7FN5X7	Fragmented	NC_006595.3	45914477	46022518	610.3	281
BUSCOvEOG7TF20H	Fragmented	NC_006599.3	21060050	21112284	308.6	176
BUSCOvEOG7FFFFK	Complete	NC_006600.3	50798237	50854661	1088.2	559
BUSCOvEOG751G5S	Complete	NC_006587.3	15187435	15231832	359.3	213
BUSCOvEOG7GTMV1	Complete	NC_006600.3	54951776	55002694	233.5	117
BUSCOvEOG7N8SM0	Complete	NC_006587.3	43696072	43737474	211.1	138
BUSCOvEOG71K0SZ	Complete	NC_006587.3	31637708	31681504	308.5	183
BUSCOvEOG7R7WQ9	Complete	NC_006583.3	41683916	41728847	2393.3	1654
BUSCOvEOG7CRNCH	Complete	NC_006587.3	8898357	8959624	1415.6	605
BUSCOvEOG7Q5B4F	Complete	NC_006585.3	7939016	7979630	399.3	207
BUSCOvEOG7SBGB9	Complete	NC_006589.3	10219969	10343538	1356.9	647
BUSCOvEOG7RJHG3	Complete	NC_006586.3	52529841	52576029	539.6	246
BUSCOvEOG7869TW	Fragmented	NC_006599.3	38222250	38265746	160.2	99
BUSCOvEOG7Q5B40	Complete	NC_006588.3	39399376	39440567	457.3	288
BUSCOvEOG7ZPG88	Complete	NC_006615.3	27734680	27802308	544.9	306
BUSCOvEOG7FXSMZ	Complete	NC_006607.3	11399129	11509930	1119.9	479
BUSCOvEOG7C896R	Complete	NC_006594.3	11958429	12002006	495.6	281
BUSCOvEOG7D284K	Complete	NC_006592.3	22864157	22910803	353	238
BUSCOvEOG7Z0CK6	Complete	NC_006593.3	65123301	65194266	1381.1	800
BUSCOvEOG7615HP	Complete	NC_006600.3	42056857	42100334	1225.6	529
BUSCOvEOG70VX3Q	Fragmented	NC_006604.3	2432844	2509016	259.5	144
BUSCOvEOG751G4S	Fragmented	NC_006585.3	62662609	62717021	345.2	173
BUSCOvEOG7NGJ14	Fragmented	NC_006613.3	39460606	39522282	828.2	395
BUSCOvEOG73R51S	Complete	NC_006602.3	49416010	49459372	586.6	297
BUSCOvEOG7CRNDQ	Complete	NC_006606.3	37229766	37288516	343.5	204
BUSCOvEOG7VHMKS	Fragmented	NC_006585.3	32261778	32358945	1038.5	520
BUSCOvEOG74TQN6	Fragmented	NC_006593.3	68265606	68350477	1096	470
BUSCOvEOG7VT7BB	Complete	NC_006588.3	33473959	33527254	520.8	377
BUSCOvEOG708PPX	Fragmented	NC_006605.3	1547876	1610225	198.1	105
BUSCOvEOG7BP2SB	Complete	NC_006591.3	24233042	24277719	350.2	184
BUSCOvEOG7DFR3J	Complete	NC_006587.3	8202795	8243241	352.6	196
BUSCOvEOG712NKC	Fragmented	NC_006591.3	5581376	5666568	539.9	252
BUSCOvEOG7SXPRX	Complete	NC_006587.3	14673177	14720826	1710.7	873
BUSCOvEOG7H73RQ	Complete	NC_006585.3	91714230	91757681	301.7	184
BUSCOvEOG71VMHN	Fragmented	NC_006583.3	48926343	48974731	211.9	124
BUSCOvEOG74QVDV	Fragmented	NC_006592.3	6610121	6668365	426.7	197
BUSCOvEOG7PRV4Q	Complete	NC_006591.3	16416630	16495512	870.9	419
BUSCOvEOG7J6T5H	Complete	NC_006617.3	3947543	4010368	253.3	136
BUSCOvEOG7NGJ1J	Fragmented	NC_006587.3	58140716	58195920	348	205
BUSCOvEOG7BCG2G	Complete	NC_006603.3	21895959	21936990	684	357
BUSCOvEOG7KSR00	Complete	NC_006592.3	40494313	40535522	729.3	357
BUSCOvEOG7F1ZJ0	Complete	NC_006608.3	22083868	22140122	183.8	155
BUSCOvEOG7T4F85	Complete	NC_006606.3	11886297	11933737	1074.8	570
BUSCOvEOG7RFN6N	Fragmented	NC_006592.3	20789797	20841157	373.2	210
BUSCOvEOG7N5XBG	Complete	NC_006594.3	57571055	57624209	524.1	288
BUSCOvEOG77H739	Complete	NC_006589.3	41578256	41643088	1172.5	623
BUSCOvEOG7Q86B4	Complete	NC_006597.3	35169983	35247986	1404	723
BUSCOvEOG77M3C1	Fragmented	NC_006619.3	10064896	10126148	340.3	193
BUSCOvEOG7DBVT5	Fragmented	NC_006608.3	8000141	8106839	524.4	311
BUSCOvEOG7VT79H	Fragmented	NC_006590.3	70324135	70453898	1300.9	886
BUSCOvEOG7XD560	Fragmented	NC_006584.3	58945591	58993220	328.5	196
BUSCOvEOG7V44NV	Complete	NC_006587.3	41323244	41384547	556.5	244
BUSCOvEOG7M936F	Complete	NC_006587.3	15428225	15524215	350.5	185
BUSCOvEOG7BP2RQ	Complete	NC_006583.3	119186523	119247435	975	449
BUSCOvEOG734XKZ	Complete	NC_006597.3	16057525	16105441	570.1	328
BUSCOvEOG769S72	Complete	NC_006589.3	75199832	75327574	3406.5	1874
BUSCOvEOG7VMGVJ	Complete	NC_006584.3	58119194	58162594	850	433
BUSCOvEOG73R50Z	Fragmented	NC_006591.3	587216	635156	637.8	413
BUSCOvEOG7ZCVK9	Complete	NC_006595.3	47607913	47662388	482.3	261
BUSCOvEOG78GXGN	Fragmented	NC_006592.3	7105324	7180379	447.2	238
BUSCOvEOG7JQ5CJ	Fragmented	NC_006588.3	7304055	7409842	422.2	206
BUSCOvEOG7FTXF3	Complete	NC_006612.3	38193880	38236804	554.7	282
BUSCOvEOG7KH47T	Complete	NC_006587.3	80296532	80343074	1227.6	584
BUSCOvEOG789611	Complete	NC_006603.3	6947658	7010383	1065.7	536
BUSCOvEOG7M66ZN	Duplicated	NC_006594.3	10796101	10839389	315.6	142
BUSCOvEOG7CJWX8	Complete	NC_006606.3	23954236	24011876	840	415
BUSCOvEOG7W6Q8Q	Complete	NC_006608.3	9204158	9270818	1044.2	505
BUSCOvEOG73R510	Complete	NC_006591.3	33739132	33783538	2220.7	989
BUSCOvEOG7QFXTS	Complete	NC_006584.3	36579754	36621220	334.8	229
BUSCOvEOG7N5XB5	Complete	NC_006588.3	17200577	17243112	436.9	263
BUSCOvEOG79615G	Complete	NC_006608.3	13706140	13788230	1062.6	479
BUSCOvEOG71K0S0	Fragmented	NC_006588.3	39951952	40000110	345.1	150
BUSCOvEOG78WDFD	Complete	NC_006599.3	30941479	31007185	330.2	243
BUSCOvEOG76T4FG	Fragmented	NC_006596.3	18679664	18748060	643.9	321
BUSCOvEOG7RFN6H	Complete	NC_006584.3	18457641	18554307	860.2	445
BUSCOvEOG73V18T	Complete	NC_006584.3	84496028	84545692	242.2	305
BUSCOvEOG7B2VBF	Fragmented	NC_006589.3	37430264	37507514	584.9	329
BUSCOvEOG74J400	Complete	NC_006607.3	17351085	17401776	307	139
BUSCOvEOG7N5X9F	Complete	NC_006598.3	26011092	26052933	805.1	472
BUSCOvEOG7NS4QT	Complete	NC_006595.3	37911131	37956177	1014	927
BUSCOvEOG7RNCP0	Complete	NC_006619.3	14572554	14650225	1719.7	867
BUSCOvEOG70CJXF	Complete	NC_006609.3	36771438	36815786	468.6	259
BUSCOvEOG712NK6	Complete	NC_006612.3	29205256	29251668	1208.6	619
BUSCOvEOG7TTHXN	Fragmented	NC_006612.3	20698652	20776128	205	105
BUSCOvEOG7SQZBB	Complete	NC_006591.3	55375710	55418409	693.4	327
BUSCOvEOG744N0Z	Complete	NC_006591.3	2924082	2977429	247.9	188
BUSCOvEOG7002ZB	Complete	NC_006588.3	36349478	36400818	678.4	434
BUSCOvEOG75QJSH	Complete	NC_006594.3	24241575	24350107	1315.7	708
BUSCOvEOG7JDJMG	Complete	NC_006595.3	37557413	37600251	964.4	483
BUSCOvEOG7T79HM	Complete	NC_006597.3	17760615	17806404	515.2	235
BUSCOvEOG7NS4RF	Complete	NC_006588.3	11890878	11944330	644.5	305
[truncated: 1,063 more rows]
