# Supplementary material for: Genome sequence, population history, and pelage genetics of the endangered African wild dog (Lycaon pictus)
Source: BMC Genomics. 2016 Dec 9;17:1013. doi: 10.1186/s12864-016-3368-9 (PMC5148847; doi:10.1186/s12864-016-3368-9)
Supplement: Additional file 9: — Autosomal BUSCO orthologs identified in the South African Lycaon pictus genome. Scaffolds are identified by GenBank accession. (XLSX 170 kb) [file 12864_2016_3368_MOESM9_ESM.xlsx]

## Sheet: full_table_Ananku_nuclear
#BUSCO_group	Status	Scaffold	Start	End	Bitscore	Length
BUSCOvEOG7576MD	Fragmented	NC_006590.3	4224800	4269695	537.6	263
BUSCOvEOG75TF33	Complete	NC_006587.3	42650204	42690719	401.6	178
BUSCOvEOG7934X3	Complete	NC_006600.3	12380440	12494972	2503.2	1208
BUSCOvEOG7DRBT9	Fragmented	NC_006597.3	6026833	6075199	710.3	502
BUSCOvEOG74QVDB	Complete	NC_006612.3	7610295	7656796	1435.4	773
BUSCOvEOG7JHDVW	Complete	NC_006616.3	17115453	17158640	559.5	282
BUSCOvEOG78D295	Fragmented	NC_006599.3	48654144	48696482	310	163
BUSCOvEOG7615HG	Fragmented	NC_006585.3	61524390	61633672	971.4	559
BUSCOvEOG7MGTPD	Complete	NC_006591.3	5326008	5386444	216.4	118
BUSCOvEOG79KH5B	Fragmented	NC_006607.3	11722402	11766787	256	144
BUSCOvEOG7VQC32	Complete	NC_006591.3	31871177	31923374	1034.5	743
BUSCOvEOG77DBW1	Complete	NC_006617.3	15238168	15295288	861.2	387
BUSCOvEOG7RZ0CG	Fragmented	NC_006587.3	19415440	19499637	1800.3	994
BUSCOvEOG7CC5DQ	Complete	NC_006608.3	30483518	30539566	802.1	440
BUSCOvEOG7X0P6X	Complete	NC_006597.3	6097004	6142217	397.1	203
BUSCOvEOG7H47HZ	Complete	NC_006592.3	28809379	28872030	1001.6	554
BUSCOvEOG7BZPGN	Complete	NC_006588.3	49739320	49824747	684.2	395
BUSCOvEOG7CC5DN	Fragmented	NC_006608.3	6306514	6396140	554.7	300
BUSCOvEOG7WWSZB	Fragmented	NC_006583.3	48310452	48369281	406.2	261
BUSCOvEOG7TF1ZX	Complete	NC_006599.3	34413416	34482659	1173.5	690
BUSCOvEOG74F7Q0	Complete	NC_006587.3	65367377	65460529	649.3	363
BUSCOvEOG7XD54S	Fragmented	NC_006608.3	13516268	13658243	259.8	149
BUSCOvEOG7C5DZ7	Complete	NC_006588.3	22256230	22316931	867.5	439
BUSCOvEOG7X3JFV	Complete	NC_006584.3	51243188	51312425	331.6	167
BUSCOvEOG78WDFB	Fragmented	NC_006608.3	29778140	29887218	971.9	495
BUSCOvEOG7SJ6T9	Complete	NC_006587.3	55698524	55764618	1085.9	512
BUSCOvEOG7HTB5B	Complete	NC_006586.3	24200797	24254656	1602	909
BUSCOvEOG7N05TJ	Fragmented	NC_006610.3	15730095	15780898	1232	601
BUSCOvEOG7ZGQST	Complete	NC_006602.3	8309105	8352294	1691.6	987
BUSCOvEOG75DZ2W	Complete	NC_006591.3	48455824	48506633	1276	629
BUSCOvEOG7NGJ1B	Complete	NC_006601.3	19016418	19069934	1107.3	505
BUSCOvEOG7K9CRH	Complete	NC_006584.3	81845795	81900301	1370.7	819
BUSCOvEOG7NGJ16	Complete	NC_006588.3	7267716	7335920	1174.6	543
BUSCOvEOG7908QF	Fragmented	NC_006613.3	21076996	21130047	603.9	266
BUSCOvEOG78KSRC	Complete	NC_006600.3	50317045	50367088	899.2	412
BUSCOvEOG7WHB1X	Complete	NC_006591.3	42552934	42599911	269.8	145
BUSCOvEOG71C89S	Complete	NC_006587.3	75226043	75285018	540.2	259
BUSCOvEOG7N8SM0	Complete	NC_006587.3	43696072	43743667	263.6	151
BUSCOvEOG7RBS0B	Complete	NC_006599.3	47670408	47714454	358.7	215
BUSCOvEOG71ZGS4	Complete	NC_006592.3	232008	273100	298	161
BUSCOvEOG7TQNQT	Complete	NC_006595.3	59197186	59237776	254.2	125
BUSCOvEOG7CRNCH	Complete	NC_006587.3	8898357	8959624	1412	605
BUSCOvEOG7XWHBC	Fragmented	NC_006584.3	54203021	54261778	1033.8	456
BUSCOvEOG7HDV6T	Fragmented	NC_006595.3	47124446	47209828	1793.1	863
BUSCOvEOG798WD7	Complete	NC_006599.3	21028468	21074389	1569.8	698
BUSCOvEOG75X98M	Complete	NC_006587.3	24299078	24365526	1560.5	1101
BUSCOvEOG7FFFFP	Complete	NC_006587.3	15123532	15180598	857.9	402
BUSCOvEOG7D54B4	Complete	NC_006588.3	39787280	39834647	1253.7	702
BUSCOvEOG78D28N	Complete	NC_006605.3	50932939	50977991	501.4	285
BUSCOvEOG7ZPG7Q	Complete	NC_006613.3	27386609	27459479	1496.7	732
BUSCOvEOG7GMW9D	Fragmented	NC_006606.3	21666379	21707461	380.2	527
BUSCOvEOG7GQRJM	Fragmented	NC_006610.3	16423512	16569965	801.4	457
BUSCOvEOG7CC5GJ	Complete	NC_006595.3	16908295	16969203	265.4	132
BUSCOvEOG780K9P	Complete	NC_006600.3	49806437	49855058	1046.5	520
BUSCOvEOG7QC2M9	Fragmented	NC_006616.3	4034104	4087010	183.3	125
BUSCOvEOG7KSR01	Complete	NC_006591.3	11699311	11749524	840	423
BUSCOvEOG7M3BQ7	Complete	NC_006590.3	71432020	71481498	341.5	182
BUSCOvEOG79KH5W	Fragmented	NC_006592.3	23264038	23312351	187	83
BUSCOvEOG7JM939	Complete	NC_006616.3	18002615	18089673	1105.9	550
BUSCOvEOG70S1TZ	Fragmented	NC_006607.3	17240703	17368001	1547.4	680
BUSCOvEOG7RFN6N	Fragmented	NC_006592.3	20789797	20841157	390	192
BUSCOvEOG7VDRBW	Complete	NC_006604.3	60142193	60257819	1576.5	747
BUSCOvEOG7HQG06	Complete	NC_006588.3	25897075	25941537	165.9	96
BUSCOvEOG7QRJHD	Fragmented	NC_006597.3	16820820	16874868	1571.7	743
BUSCOvEOG7ZPG94	Complete	NC_006605.3	51943110	52037455	311.9	160
BUSCOvEOG7C895W	Fragmented	NC_006608.3	4833692	4923290	442.9	279
BUSCOvEOG7BCG23	Fragmented	NC_006606.3	21203249	21289497	580.4	359
BUSCOvEOG7T79JW	Complete	NC_006609.3	38478202	38518947	206.7	100
BUSCOvEOG7BZPGQ	Complete	NC_006592.3	33538050	33578919	669.7	287
BUSCOvEOG7PNZWF	Complete	NC_006617.3	4262260	4327363	1967.3	995
BUSCOvEOG734XM0	Fragmented	NC_006587.3	82196900	82263926	699.2	348
BUSCOvEOG7FTXDN	Complete	NC_006588.3	28575100	28632684	755.1	364
BUSCOvEOG7GMW9F	Fragmented	NC_006608.3	366083	423303	649.4	468
BUSCOvEOG7XPRVW	Complete	NC_006601.3	49709703	49798137	797.2	362
BUSCOvEOG734XKX	Fragmented	NC_006615.3	5427908	5479104	437.6	184
BUSCOvEOG7FJ9R5	Complete	NC_006589.3	41741034	41783218	198.8	124
BUSCOvEOG76HHS2	Complete	NC_006589.3	43391026	43431828	123.4	103
BUSCOvEOG744MZH	Fragmented	NC_006591.3	36182538	36328122	1422.7	703
BUSCOvEOG70CJX7	Complete	NC_006587.3	67549812	67598186	628.2	274
BUSCOvEOG74QVDD	Fragmented	NC_006591.3	14540867	14607527	1019.7	574
BUSCOvEOG7D54BD	Complete	NC_006600.3	42816775	42880781	822.3	378
BUSCOvEOG7FN5X4	Fragmented	NC_006591.3	4883487	4959883	991	404
BUSCOvEOG7X6DPF	Complete	NC_006614.3	11582697	11636679	804.3	372
BUSCOvEOG7VMGTR	Complete	NC_006587.3	44864361	44944954	1420.9	813
BUSCOvEOG7T79J1	Fragmented	NC_006603.3	23734530	23822044	349.2	230
BUSCOvEOG7Z6437	Complete	NC_006600.3	45541684	45588788	373.1	170
BUSCOvEOG7BZPGB	Complete	NC_006609.3	40323674	40407962	840.3	398
BUSCOvEOG7XD555	Fragmented	NC_006596.3	52346222	52403688	592.8	247
BUSCOvEOG7RNCNQ	Complete	NC_006593.3	60072770	60169473	1413.9	786
BUSCOvEOG74TQNJ	Complete	NC_006601.3	23064593	23142371	1394.9	800
BUSCOvEOG7Q86BV	Complete	NC_006594.3	67061881	67122567	529.7	306
BUSCOvEOG7CNS4W	Fragmented	NC_006612.3	17584034	17662643	592	311
BUSCOvEOG7615K4	Fragmented	NC_006600.3	44375055	44426489	387.4	185
BUSCOvEOG71NW0C	Fragmented	NC_006599.3	55246152	55455129	994.2	700
BUSCOvEOG7Z37TX	Complete	NC_006597.3	52206478	52289470	696.9	380
BUSCOvEOG725768	Complete	NC_006583.3	119526919	119594908	1354.5	750
BUSCOvEOG7H47HH	Fragmented	NC_006609.3	25583992	25655584	688.6	338
BUSCOvEOG7QFXT3	Complete	NC_006598.3	19457755	19510156	826.3	590
BUSCOvEOG7CZCVM	Complete	NC_006602.3	5140566	5202316	1443.3	734
BUSCOvEOG7R51HV	Complete	NC_006594.3	416349	461072	393	260
BUSCOvEOG79CRPN	Complete	NC_006585.3	59104972	59149508	439.2	217
BUSCOvEOG7283DW	Complete	NC_006584.3	32168532	32239790	1910.8	939
BUSCOvEOG7R51H4	Duplicated	NC_006593.3	50939176	50993916	598.2	328
BUSCOvEOG73V18H	Complete	NC_006583.3	89778215	89832325	644.8	305
BUSCOvEOG7XSN3B	Fragmented	NC_006601.3	0	68991	870.8	485
BUSCOvEOG7TQNQ2	Complete	NC_006593.3	52257212	52300301	808.4	387
BUSCOvEOG79CRPJ	Complete	NC_006590.3	32920224	32976496	374.8	257
BUSCOvEOG74TQPF	Fragmented	NC_006608.3	17210861	17261270	332.4	240
BUSCOvEOG7QFXV0	Complete	NC_006584.3	78149095	78219014	611.4	343
BUSCOvEOG7Z6420	Complete	NC_006608.3	11104020	11185557	1256.2	757
BUSCOvEOG7JQ5B5	Complete	NC_006598.3	1783776	1838067	931.9	488
BUSCOvEOG7TF1ZW	Complete	NC_006591.3	4547634	4623648	875.8	493
BUSCOvEOG7NZW7M	Fragmented	NC_006601.3	1711704	1770019	298.8	188
BUSCOvEOG7KPVQB	Fragmented	NC_006619.3	5464094	5538461	867.2	433
BUSCOvEOG7JM92W	Complete	NC_006588.3	28174849	28249465	2660.6	1301
BUSCOvEOG7KD813	Complete	NC_006586.3	23729319	23839023	688.8	399
BUSCOvEOG79KH55	Complete	NC_006602.3	53768360	53814174	422.6	219
BUSCOvEOG7908QS	Fragmented	NC_006583.3	112579604	112628193	268.2	139
BUSCOvEOG7Z643F	Complete	NC_006607.3	41406000	41446476	369.1	159
BUSCOvEOG7W0ZTZ	Duplicated	NC_006618.3	29440122	29504151	235.3	247
BUSCOvEOG7NS4QT	Complete	NC_006595.3	37911131	37954785	945.8	928
BUSCOvEOG7FTXFH	Complete	NC_006600.3	32286588	32371390	322.7	201
BUSCOvEOG7FN5X9	Complete	NC_006591.3	36411005	36482806	891.5	419
BUSCOvEOG7576M1	Complete	NC_006609.3	4873008	4922214	1502.6	1003
BUSCOvEOG7002ZC	Complete	NC_006598.3	15335238	15401035	1054.5	562
BUSCOvEOG7T4F88	Complete	NC_006588.3	39860532	39903313	874	418
BUSCOvEOG76Q87J	Complete	NC_006602.3	52265091	52311011	343.7	220
BUSCOvEOG7GMWBJ	Complete	NC_006605.3	49474179	49520734	440.4	246
BUSCOvEOG7DFR1N	Fragmented	NC_006603.3	24115105	24267472	1001.4	567
BUSCOvEOG7VQC3D	Complete	NC_006586.3	42195688	42248096	946.4	544
BUSCOvEOG7PVQCD	Complete	NC_006616.3	19148733	19199874	752.2	353
BUSCOvEOG7RR7XX	Fragmented	NC_006615.3	29885724	29952201	912.6	531
BUSCOvEOG7TTHZC	Complete	NC_006607.3	42848641	42889594	585.5	316
BUSCOvEOG7CJWXH	Complete	NC_006605.3	30314080	30414196	725	386
BUSCOvEOG7HB015	Complete	NC_006611.3	39560499	39605341	283.2	160
BUSCOvEOG71NW1H	Fragmented	NC_006588.3	6531250	6573235	285.7	162
BUSCOvEOG7GTMTQ	Complete	NC_006618.3	26075500	26130870	247.8	150
BUSCOvEOG7BP2R4	Complete	NC_006588.3	39977763	40023460	1111.4	688
BUSCOvEOG71K0SD	Complete	NC_006584.3	75685555	75727899	725.3	333
BUSCOvEOG7V70W3	Fragmented	NC_006587.3	76622616	76757127	798.6	369
BUSCOvEOG7VDRBP	Fragmented	NC_006585.3	38977148	39079235	2902.5	1412
BUSCOvEOG7MSFCM	Complete	NC_006589.3	6170755	6213284	679.2	303
BUSCOvEOG74J3XC	Fragmented	NC_006588.3	31026438	31088773	1343	687
BUSCOvEOG7Z90BH	Complete	NC_006591.3	60355870	60421132	184.3	85
BUSCOvEOG7FN5X3	Fragmented	NC_006587.3	29557766	29627398	529.2	463
BUSCOvEOG7DZ37K	Complete	NC_006584.3	79350335	79411865	1245.4	673
BUSCOvEOG7W6Q8K	Complete	NC_006588.3	10134271	10188987	1150.9	644
BUSCOvEOG7KWM75	Fragmented	NC_006591.3	20883496	20941033	783.2	362
BUSCOvEOG78PNZR	Fragmented	NC_006594.3	46910915	46981376	879.9	470
BUSCOvEOG7B8KT7	Fragmented	NC_006618.3	22062514	22107174	280.9	148
BUSCOvEOG7CZCVG	Complete	NC_006584.3	16441180	16499543	1905.9	1262
BUSCOvEOG744MZK	Fragmented	NC_006599.3	36754541	36817522	1992.2	914
BUSCOvEOG72RFNN	Fragmented	NC_006610.3	29004021	29079860	412.9	172
BUSCOvEOG7VDRCC	Complete	NC_006584.3	19246124	19341040	839.1	408
BUSCOvEOG74N06F	Complete	NC_006591.3	44991049	45046766	663.1	277
BUSCOvEOG77H75G	Complete	NC_006602.3	39803545	39844146	166.6	93
BUSCOvEOG7GTMTT	Complete	NC_006597.3	6491389	6564728	345.4	170
BUSCOvEOG7PRV4B	Complete	NC_006586.3	21666752	21734989	890.4	413
BUSCOvEOG7T4F7S	Complete	NC_006614.3	30533200	30658477	1217.7	623
BUSCOvEOG7ZGQS8	Fragmented	NC_006588.3	41591900	41639308	648.9	377
BUSCOvEOG77PZM9	Fragmented	NC_006590.3	34682933	34744403	549	248
BUSCOvEOG7X3JGN	Complete	NC_006591.3	32528109	32572418	295.8	189
BUSCOvEOG79KH4M	Fragmented	NC_006616.3	34387704	34439041	494.1	246
BUSCOvEOG79PCC9	Complete	NC_006587.3	9603103	9674167	869	382
BUSCOvEOG74J3ZH	Fragmented	NC_006594.3	15811311	15874869	566	250
BUSCOvEOG7NZW7H	Fragmented	NC_006615.3	25850130	25953141	596.2	326
BUSCOvEOG7CJWZ1	Complete	NC_006587.3	54905035	54978838	252.1	131
BUSCOvEOG7STTJS	Complete	NC_006602.3	1644612	1691481	502.2	273
BUSCOvEOG7PCC6P	Complete	NC_006598.3	16382939	16433340	376.6	188
BUSCOvEOG75X98N	Fragmented	NC_006589.3	56955674	57023651	699.9	315
BUSCOvEOG79KH51	Complete	NC_006607.3	44359638	44402679	721.5	342
BUSCOvEOG7TB5RP	Complete	NC_006602.3	40003414	40046437	556.7	275
BUSCOvEOG7CJWWR	Complete	NC_006616.3	16578253	16640896	1423.2	600
BUSCOvEOG72FTZV	Fragmented	NC_006588.3	6162065	6210326	263.2	127
BUSCOvEOG7TF211	Fragmented	NC_006592.3	25138279	25196948	351.7	221
BUSCOvEOG766X1Z	Complete	NC_006587.3	32694187	32735707	297.5	160
BUSCOvEOG7C896M	Complete	NC_006591.3	43005794	43050266	534.5	326
BUSCOvEOG7STTKV	Complete	NC_006594.3	46591071	46631772	117.9	58
BUSCOvEOG7CNS4T	Fragmented	NC_006599.3	59307914	59417457	634.2	282
BUSCOvEOG7GXH1T	Complete	NC_006590.3	1792240	1853723	637.3	338
BUSCOvEOG7JWWW3	Complete	NC_006593.3	23582448	23626418	237.6	96
BUSCOvEOG7J12NX	Complete	NC_006594.3	46973944	47057316	841.9	397
BUSCOvEOG7Q2FVW	Fragmented	NC_006592.3	21761681	21833620	273.3	121
BUSCOvEOG7HMKPP	Fragmented	NC_006605.3	48387497	48476098	1320.1	640
BUSCOvEOG76Q867	Fragmented	NC_006603.3	40758084	40826390	775.9	357
BUSCOvEOG747H7X	Complete	NC_006584.3	73214586	73256143	486.8	259
BUSCOvEOG7M66X4	Complete	NC_006594.3	20981144	21067779	1299.3	584
BUSCOvEOG72575X	Fragmented	NC_006591.3	54637959	54723360	813	440
BUSCOvEOG7MCZF1	Duplicated	NC_006585.3	14036077	14076795	404.7	226
BUSCOvEOG75MPKP	Complete	NC_006593.3	39170958	39239303	601.6	275
BUSCOvEOG75MPM0	Complete	NC_006585.3	51675755	51725580	496.7	280
BUSCOvEOG7V18DQ	Fragmented	NC_006609.3	1786979	1906701	923.8	503
BUSCOvEOG7615KG	Complete	NC_006583.3	103035459	103076425	442.6	260
BUSCOvEOG7F1ZHB	Complete	NC_006591.3	22068574	22109608	680.8	360
BUSCOvEOG7JHDVG	Complete	NC_006587.3	52522181	52636545	805.6	452
BUSCOvEOG7SN339	Duplicated	NC_006601.3	19657455	19698279	338.2	183
BUSCOvEOG7PG7FX	Fragmented	NC_006584.3	69459541	69502118	342.7	166
BUSCOvEOG7JT1JV	Complete	NC_006587.3	8454435	8552496	1551.6	809
BUSCOvEOG78D289	Complete	NC_006585.3	47041080	47124913	850.4	411
BUSCOvEOG7NCNTC	Complete	NC_006590.3	17285921	17339895	362.4	201
BUSCOvEOG7908PS	Fragmented	NC_006608.3	30666729	30713647	747.4	388
BUSCOvEOG7WM67M	Complete	NC_006619.3	25878446	25928216	697	383
BUSCOvEOG7CRNCD	Complete	NC_006604.3	26890331	26955009	1854.6	875
BUSCOvEOG7VQC3C	Fragmented	NC_006617.3	8287126	8345751	516.2	231
BUSCOvEOG7322BF	Fragmented	NC_006597.3	44338448	44458020	1476.2	740
BUSCOvEOG7NKD83	Fragmented	NC_006586.3	66480966	66547895	561.4	326
BUSCOvEOG72FTXB	Complete	NC_006592.3	30908364	30964897	764	402
BUSCOvEOG744MZV	Complete	NC_006603.3	5035664	5076959	776.2	521
BUSCOvEOG7THX6Q	Complete	NC_006585.3	29627794	29698030	824.2	507
BUSCOvEOG7N8SJ0	Complete	NC_006586.3	58991840	59075354	1530.6	704
BUSCOvEOG7HX6DN	Duplicated	NC_006588.3	54722213	54808636	940.8	446
BUSCOvEOG7M0GFJ	Fragmented	NC_006593.3	54087568	54165220	817.3	343
BUSCOvEOG75QJST	Fragmented	NC_006591.3	12798956	12865562	338.2	240
BUSCOvEOG776MDZ	Complete	NC_006599.3	36999484	37040558	323.8	231
BUSCOvEOG7KSQZ7	Complete	NC_006592.3	31058210	31118613	1686.8	797
BUSCOvEOG78D28Q	Complete	NC_006591.3	53247913	53296200	556.5	266
BUSCOvEOG773R5K	Complete	NC_006607.3	48838479	48890092	595.8	286
BUSCOvEOG7GB8M8	Complete	NC_006583.3	26920778	26995300	976.6	489
BUSCOvEOG7S4QW0	Complete	NC_006602.3	54127706	54194603	864	479
BUSCOvEOG7C2JPX	Complete	NC_006593.3	36494169	36552504	1478.5	659
BUSCOvEOG78WDGM	Complete	NC_006584.3	17435246	17476414	554.3	241
BUSCOvEOG79GMVX	Complete	NC_006586.3	59843048	59923108	2308.2	1240
BUSCOvEOG7615K5	Fragmented	NC_006597.3	41199273	41239455	155.4	95
BUSCOvEOG7TXD5R	Complete	NC_006596.3	1085375	1129776	606.1	312
BUSCOvEOG7HX6F7	Fragmented	NC_006588.3	69562952	69664131	282.7	132
BUSCOvEOG7TF20G	Complete	NC_006583.3	67701858	67742679	365.9	221
BUSCOvEOG7SN32M	Complete	NC_006605.3	37911598	38015708	504.1	322
BUSCOvEOG747H75	Fragmented	NC_006596.3	47592484	47633359	660.5	292
BUSCOvEOG7QRJHM	Complete	NC_006588.3	68117938	68207610	911.8	517
BUSCOvEOG70CJXV	Complete	NC_006605.3	26181083	26228113	372.1	168
BUSCOvEOG7DFR3G	Fragmented	NC_006592.3	56354181	56414830	297.2	199
BUSCOvEOG7G4J42	Complete	NC_006619.3	28627238	28726884	708.2	347
BUSCOvEOG71C89V	Complete	NC_006588.3	539374	587798	487.6	247
BUSCOvEOG7CC5FM	Complete	NC_006619.3	25709891	25753480	817	417
BUSCOvEOG7Z0CKN	Complete	NC_006588.3	38186372	38229025	761.7	429
BUSCOvEOG7D54CK	Fragmented	NC_006600.3	53958432	54001809	361.6	219
BUSCOvEOG773R6D	Complete	NC_006607.3	3844929	3891000	366.5	225
BUSCOvEOG7CRNCW	Complete	NC_006618.3	21729460	21784815	693.2	375
BUSCOvEOG751G4S	Fragmented	NC_006585.3	62662609	62717021	345.6	173
BUSCOvEOG7CC5DZ	Complete	NC_006604.3	60772634	60850039	1100.9	535
BUSCOvEOG7QFXTB	Complete	NC_006602.3	14257389	14309039	525.3	253
BUSCOvEOG78GXH9	Complete	NC_006612.3	8448100	8542680	1038.5	522
BUSCOvEOG7Z0CKG	Fragmented	NC_006610.3	9985590	10105977	1015.8	553
BUSCOvEOG73R50Z	Fragmented	NC_006591.3	587246	635156	530	343
BUSCOvEOG73V19X	Complete	NC_006587.3	81623316	81666937	445.5	420
BUSCOvEOG7NP8HF	Complete	NC_006619.3	25991513	26037580	522.5	273
BUSCOvEOG789623	Complete	NC_006614.3	7124083	7182632	447.2	255
BUSCOvEOG7ZSBJQ	Complete	NC_006586.3	22861389	22908540	157.2	77
BUSCOvEOG7PRV4Z	Fragmented	NC_006584.3	69701123	69780054	609.2	260
BUSCOvEOG7K3N9D	Complete	NC_006597.3	19311879	19354565	1226.9	724
BUSCOvEOG7BGBB4	Complete	NC_006592.3	26902344	26944400	310	236
BUSCOvEOG7FBK6X	Complete	NC_006591.3	44985157	45031801	482	236
BUSCOvEOG7XSN4D	Fragmented	NC_006584.3	40295816	40348198	113.1	145
BUSCOvEOG75TF2F	Fragmented	NC_006586.3	65510300	65557089	606.6	341
BUSCOvEOG7MW9MF	Complete	NC_006594.3	10670129	10729187	447.8	190
BUSCOvEOG72576X	Complete	NC_006620.3	21287063	21330632	737.6	417
BUSCOvEOG78GXGN	Fragmented	NC_006592.3	7110462	7180379	1074.2	571
BUSCOvEOG7W0ZSR	Complete	NC_006610.3	11498866	11558436	962.6	477
BUSCOvEOG7GXH19	Complete	NC_006602.3	12427850	12492046	1062.1	450
BUSCOvEOG7D54C4	Complete	NC_006590.3	14866641	14922946	578.3	297
BUSCOvEOG77M3C1	Complete	NC_006619.3	10064896	10126148	453.5	261
BUSCOvEOG7RFN65	Complete	NC_006615.3	8127162	8172277	592.8	397
BUSCOvEOG7DJMB2	Complete	NC_006585.3	31976647	32017892	417.6	288
BUSCOvEOG7V70VZ	Fragmented	NC_006595.3	21455181	21552921	1195.4	627
BUSCOvEOG73R51H	Fragmented	NC_006603.3	42387966	42547983	220.7	141
BUSCOvEOG70VX45	Complete	NC_006587.3	68157439	68203782	902.1	615
BUSCOvEOG7FFFG5	Complete	NC_006599.3	51349342	51396321	432.1	245
BUSCOvEOG7H47HM	Fragmented	NC_006607.3	38602592	38749799	730.7	370
BUSCOvEOG7VDRC7	Complete	NC_006603.3	23979856	24052460	674.3	301
BUSCOvEOG78PNZX	Fragmented	NC_006586.3	50296233	50347595	957.1	468
BUSCOvEOG7H73RH	Complete	NC_006584.3	68678645	68729745	506.6	274
BUSCOvEOG7QFXTF	Fragmented	NC_006599.3	1850298	1926888	348.5	163
BUSCOvEOG71ZGRW	Complete	NC_006589.3	41775608	41820989	239.3	186
BUSCOvEOG7CG1P1	Fragmented	NC_006612.3	28831374	28920459	645.8	339
BUSCOvEOG74QVFS	Fragmented	NC_006597.3	16263504	16305666	186.9	111
BUSCOvEOG71G4J4	Fragmented	NC_006615.3	25623973	25734564	689.1	471
BUSCOvEOG7ZGQSX	Fragmented	NC_006584.3	73188581	73241899	289.5	182
BUSCOvEOG72576J	Fragmented	NC_006614.3	13479080	13538147	313.4	235
BUSCOvEOG7XPRVH	Complete	NC_006586.3	8113670	8155850	1620.7	725
BUSCOvEOG7Z37V2	Complete	NC_006610.3	23340317	23392250	422.2	196
BUSCOvEOG7GB8KS	Complete	NC_006594.3	48782245	48861750	928	526
BUSCOvEOG7QZ913	Complete	NC_006587.3	33447944	33489659	920.7	592
BUSCOvEOG7WHB01	Fragmented	NC_006610.3	34873752	34954514	1721.2	806
BUSCOvEOG72JQ4P	Complete	NC_006587.3	1002915	1101347	1331.6	887
BUSCOvEOG7N05VR	Fragmented	NC_006594.3	12076812	12125633	260.3	146
BUSCOvEOG7JM93Q	Fragmented	NC_006601.3	17518349	17560487	671.3	446
BUSCOvEOG77M3BQ	Complete	NC_006590.3	13789891	13857314	852.4	422
BUSCOvEOG70K9DT	Complete	NC_006593.3	51268194	51313993	233.8	137
BUSCOvEOG722BZB	Complete	NC_006601.3	22815873	22924082	2276.1	1168
BUSCOvEOG7XSN46	Complete	NC_006599.3	56209778	56294512	699.6	329
BUSCOvEOG7VMGV2	Fragmented	NC_006620.3	21858747	21911368	758.5	422
BUSCOvEOG7TTHZR	Complete	NC_006610.3	21641932	21690929	369	205
BUSCOvEOG769S74	Complete	NC_006603.3	33897234	33968943	1720.7	894
BUSCOvEOG77DBVF	Complete	NC_006585.3	55022102	55073383	1756.3	917
BUSCOvEOG7SFBMX	Complete	NC_006585.3	62939674	62987414	449.8	237
BUSCOvEOG7WHB1V	Complete	NC_006600.3	53897089	53939398	183.1	111
BUSCOvEOG70P5MM	Complete	NC_006594.3	11944476	11987995	807.3	433
BUSCOvEOG7SN339	Duplicated	NC_006598.3	27580270	27637843	391.4	197
BUSCOvEOG7NZW71	Complete	NC_006584.3	76283789	76326818	1841.7	1023
BUSCOvEOG7XH1CP	Complete	NC_006595.3	41164633	41224420	1112.1	585
BUSCOvEOG7H47HC	Complete	NC_006606.3	12215718	12273543	1115.1	618
BUSCOvEOG72FTWV	Fragmented	NC_006597.3	46688390	46730129	1094.4	591
BUSCOvEOG7DNGJ3	Complete	NC_006604.3	31987758	32067527	767.3	459
BUSCOvEOG7X98X0	Complete	NC_006613.3	39435857	39483466	692.3	407
BUSCOvEOG770VWN	Complete	NC_006591.3	790643	869537	578.9	683
BUSCOvEOG7KWM68	Complete	NC_006599.3	11421778	11486788	1449.3	639
BUSCOvEOG7BCG2H	Complete	NC_006608.3	38864893	38905702	469	269
BUSCOvEOG7WWSZ0	Complete	NC_006594.3	2678017	2731179	1127.6	511
BUSCOvEOG7TF1ZG	Complete	NC_006589.3	64744929	64822091	2161.9	1122
BUSCOvEOG7RR7WT	Complete	NC_006603.3	42563814	42655321	1100	635
BUSCOvEOG7XKWNW	Complete	NC_006583.3	34947326	35004133	238.7	123
BUSCOvEOG72FTX3	Complete	NC_006605.3	6869171	6957959	1587.5	758
BUSCOvEOG7SXPSJ	Complete	NC_006606.3	18542887	18586505	952.9	542
BUSCOvEOG72JQ69	Complete	NC_006586.3	23803983	23845450	441.2	223
BUSCOvEOG7TTHZ3	Fragmented	NC_006593.3	52177649	52220744	268.5	166
BUSCOvEOG7C895M	Complete	NC_006606.3	35913076	35971288	3646.3	1791
BUSCOvEOG72RFNF	Complete	NC_006595.3	18136579	18185028	725.9	362
BUSCOvEOG7CNS4D	Complete	NC_006611.3	3954160	4058202	1527.8	800
BUSCOvEOG73V17V	Complete	NC_006591.3	22481553	22547835	1367.6	737
BUSCOvEOG7CRNCB	Complete	NC_006587.3	77793409	77849631	2074.1	938
BUSCOvEOG7ZGQRX	Complete	NC_006602.3	32867163	32910767	1290.1	607
BUSCOvEOG71C8B5	Fragmented	NC_006587.3	33064478	33105656	270.4	144
BUSCOvEOG7FTXDV	Fragmented	NC_006583.3	36850621	36899288	241.8	123
BUSCOvEOG7VT7BK	Complete	NC_006611.3	24924385	24965299	603.8	304
BUSCOvEOG76DNG1	Fragmented	NC_006586.3	14041140	14120948	1315.3	790
BUSCOvEOG7KPVR5	Complete	NC_006608.3	937132	985324	692.1	317
BUSCOvEOG7NW102	Complete	NC_006600.3	13321638	13379023	1116.4	515
BUSCOvEOG7TF210	Complete	NC_006584.3	35725928	35772120	293.6	167
BUSCOvEOG7VT7BD	Fragmented	NC_006587.3	75173424	75234309	680.6	348
BUSCOvEOG7FR25S	Fragmented	NC_006603.3	47695613	47786365	579.8	276
BUSCOvEOG779GN0	Fragmented	NC_006616.3	11962397	12005313	425.6	299
BUSCOvEOG73V185	Fragmented	NC_006605.3	27049722	27121186	448.7	202
BUSCOvEOG7K3N8X	Complete	NC_006603.3	41320972	41374334	1596.3	847
BUSCOvEOG7KSR0F	Complete	NC_006587.3	68196787	68244205	560.6	278
BUSCOvEOG76HHQN	Complete	NC_006610.3	12861161	12922210	737.5	413
BUSCOvEOG770VWR	Complete	NC_006610.3	25585223	25649483	1396.4	689
BUSCOvEOG7Z909C	Complete	NC_006601.3	31863720	31980495	705.8	458
BUSCOvEOG78WDG0	Complete	NC_006608.3	24483457	24551530	593.7	308
BUSCOvEOG7908P6	Complete	NC_006609.3	45105923	45207788	2014.3	1081
BUSCOvEOG7K9CRN	Fragmented	NC_006592.3	7758053	7853892	350.4	283
BUSCOvEOG77PZKM	Complete	NC_006584.3	54741479	54843153	830.2	392
BUSCOvEOG712NJQ	Fragmented	NC_006607.3	7715139	7814017	1399.9	876
BUSCOvEOG7JM947	Fragmented	NC_006601.3	49650168	49690404	206.9	132
BUSCOvEOG7K9CS1	Complete	NC_006612.3	16181592	16240114	1048.4	520
BUSCOvEOG7S7M3F	Complete	NC_006616.3	8033370	8114073	2064.1	1473
BUSCOvEOG70S1W4	Complete	NC_006599.3	20773964	20826772	563.6	284
BUSCOvEOG7CVHMW	Complete	NC_006606.3	15873378	15923843	743.7	383
BUSCOvEOG7RR7WQ	Complete	NC_006585.3	58207187	58291359	1134.6	560
BUSCOvEOG75QJSP	Fragmented	NC_006607.3	43106134	43253225	610.4	290
BUSCOvEOG708PP8	Complete	NC_006605.3	45846449	45930513	672.8	339
BUSCOvEOG79S7N4	Complete	NC_006594.3	10550667	10597917	457.5	208
BUSCOvEOG76Q872	Complete	NC_006613.3	18632592	18673289	359.6	217
BUSCOvEOG7576M4	Fragmented	NC_006590.3	53751839	53837816	1151.1	537
BUSCOvEOG7P8GXX	Fragmented	NC_006600.3	51277603	51330366	917.1	528
BUSCOvEOG722C0J	Complete	NC_006602.3	38978040	39021739	735.8	351
BUSCOvEOG7ZPG8N	Complete	NC_006620.3	16810871	16873603	541.3	304
BUSCOvEOG7FXSP3	Complete	NC_006604.3	5811024	5851755	555	259
BUSCOvEOG7TMSH1	Complete	NC_006609.3	1978313	2021001	328.8	167
BUSCOvEOG712NJV	Fragmented	NC_006592.3	47727461	47845617	335.5	159
BUSCOvEOG77WQ28	Fragmented	NC_006615.3	29966789	30023742	735.5	461
BUSCOvEOG79PCC2	Complete	NC_006589.3	31222734	31275989	1520.4	937
BUSCOvEOG7QFXV2	Complete	NC_006619.3	26060608	26103388	512.7	316
BUSCOvEOG780KBT	Complete	NC_006592.3	38062589	38106394	401	214
BUSCOvEOG7FJ9QM	Complete	NC_006594.3	44326755	44391989	189.4	120
BUSCOvEOG71VMG2	Complete	NC_006590.3	27084265	27209463	2983.8	1832
BUSCOvEOG7XPRVF	Complete	NC_006599.3	39493006	39542455	1219	634
BUSCOvEOG7QZ910	Complete	NC_006606.3	42348211	42404155	685.6	305
BUSCOvEOG70P5M6	Complete	NC_006589.3	8476287	8532364	1490.9	711
BUSCOvEOG7PRV4G	Complete	NC_006584.3	10718192	10823822	801.1	358
BUSCOvEOG7CG1QP	Complete	NC_006599.3	23927198	23987207	135.6	64
BUSCOvEOG7WDFSJ	Complete	NC_006595.3	4785528	4831164	470.2	200
BUSCOvEOG7BCG2J	Fragmented	NC_006587.3	31335515	31379429	457.2	204
BUSCOvEOG7MPK4J	Complete	NC_006602.3	44175291	44231445	482.4	245
BUSCOvEOG7B003P	Fragmented	NC_006585.3	52673248	52744531	279	221
BUSCOvEOG7QRJJ4	Complete	NC_006584.3	64702843	64755362	614.7	335
BUSCOvEOG7WWSZH	Complete	NC_006592.3	34889457	34960781	599.6	302
BUSCOvEOG751G58	Complete	NC_006594.3	66327874	66370302	626.5	375
BUSCOvEOG7MSFCQ	Complete	NC_006605.3	26465878	26521215	551.8	267
BUSCOvEOG71VMG9	Complete	NC_006594.3	64286143	64342174	1606.6	743
BUSCOvEOG7W9KJ9	Complete	NC_006588.3	24473075	24515252	649.9	304
BUSCOvEOG7QZ90R	Complete	NC_006586.3	20448091	20536112	540.8	452
BUSCOvEOG75B2VG	Complete	NC_006587.3	9716101	9789196	846.8	423
BUSCOvEOG7FBK6C	Fragmented	NC_006586.3	19898279	19995445	1217.7	661
BUSCOvEOG7DFR2Z	Complete	NC_006594.3	11480401	11522859	505.9	294
BUSCOvEOG734XKS	Complete	NC_006610.3	24684791	24743159	1654.3	1005
BUSCOvEOG7M934Q	Fragmented	NC_006598.3	19570186	19735298	770.8	383
BUSCOvEOG7DRBS3	Fragmented	NC_006599.3	22749352	22828313	635.1	340
BUSCOvEOG7J12PM	Complete	NC_006583.3	113311250	113363727	673.7	374
BUSCOvEOG7QJT36	Complete	NC_006590.3	41432374	41472871	370.1	166
BUSCOvEOG7WM68D	Fragmented	NC_006587.3	82188916	82230875	373.9	226
BUSCOvEOG70K9CQ	Complete	NC_006591.3	22411818	22458314	375.8	256
BUSCOvEOG7NCNS4	Fragmented	NC_006600.3	49044663	49108716	1022.9	588
BUSCOvEOG715HT7	Complete	NC_006600.3	49862968	49907204	763.7	363
BUSCOvEOG7B2V9S	Complete	NC_006596.3	44921451	44969902	1219	517
BUSCOvEOG7VDRBX	Complete	NC_006616.3	13898890	13979309	863.3	496
BUSCOvEOG7SBGCM	Complete	NC_006592.3	67211157	67261415	209	124
BUSCOvEOG76MD0F	Complete	NC_006592.3	1961727	2014625	383.3	171
BUSCOvEOG7NW0ZN	Complete	NC_006592.3	62705499	62845128	1651.6	1055
BUSCOvEOG77H733	Fragmented	NC_006611.3	16013	263891	814.9	460
BUSCOvEOG7VX3JW	Complete	NC_006589.3	64224787	64323538	957.8	426
BUSCOvEOG737STC	Complete	NC_006588.3	24489440	24564496	972	522
BUSCOvEOG7H1C8K	Fragmented	NC_006606.3	26263654	26435056	273.4	168
BUSCOvEOG7S4QWQ	Complete	NC_006608.3	7548365	7599804	441.1	276
BUSCOvEOG7MPK3G	Complete	NC_006593.3	27472187	27604450	903.5	372
BUSCOvEOG7KPVQH	Fragmented	NC_006614.3	37966614	38043694	1094.4	686
BUSCOvEOG74J3XM	Complete	NC_006591.3	42602544	42659587	1423.9	656
BUSCOvEOG75HTC6	Fragmented	NC_006606.3	41645347	41726216	364.7	160
BUSCOvEOG7HX6F5	Complete	NC_006602.3	40607422	40662591	1060.1	640
BUSCOvEOG751G4M	Fragmented	NC_006585.3	38415694	38486400	335.2	137
BUSCOvEOG7KM0H3	Complete	NC_006589.3	19425648	19500063	580.9	319
BUSCOvEOG74TQN3	Complete	NC_006591.3	19940910	20044363	1255.7	935
BUSCOvEOG70CJW8	Fragmented	NC_006590.3	28220430	28320396	1773.5	855
BUSCOvEOG7SN32H	Complete	NC_006603.3	23559373	23623174	831.9	433
BUSCOvEOG79GMXJ	Fragmented	NC_006609.3	31496509	31545493	315.2	138
BUSCOvEOG7CJWXB	Fragmented	NC_006596.3	3100981	3169668	433.1	232
BUSCOvEOG7BP2SG	Fragmented	NC_006618.3	26117764	26188090	201.2	101
BUSCOvEOG747H77	Fragmented	NC_006587.3	42127736	42188897	600.9	300
BUSCOvEOG7TF20F	Complete	NC_006591.3	44183707	44229372	820.7	503
BUSCOvEOG734XKD	Fragmented	NC_006595.3	7495409	7599234	1218.3	671
BUSCOvEOG7NGJ2J	Complete	NC_006585.3	72256421	72296993	413.8	187
BUSCOvEOG70S1TW	Complete	NC_006612.3	10243823	10355360	2857	1732
BUSCOvEOG7RV454	Fragmented	NC_006588.3	14524052	14579145	498.5	296
BUSCOvEOG7GQRJ9	Fragmented	NC_006585.3	39611338	39787434	1019.1	496
BUSCOvEOG7CG1P8	Complete	NC_006583.3	40462521	40511844	431.8	243
BUSCOvEOG7JDJNC	Complete	NC_006584.3	44028116	44073374	480.9	245
BUSCOvEOG71ZGQB	Complete	NC_006587.3	65591307	65683066	1216.4	663
BUSCOvEOG7322CB	Complete	NC_006620.3	14815138	14871564	559.7	274
BUSCOvEOG793503	Complete	NC_006591.3	54051523	54101918	293.5	152
BUSCOvEOG76DNH3	Complete	NC_006590.3	48311026	48353464	793.3	378
BUSCOvEOG7B2VC0	Fragmented	NC_006590.3	3690577	3732689	542	288
BUSCOvEOG7B8KSG	Complete	NC_006618.3	28916311	28980831	1147.1	640
BUSCOvEOG7PK3NP	Fragmented	NC_006588.3	49819182	49879265	406.6	235
BUSCOvEOG76DNGS	Complete	NC_006593.3	53774027	53828531	533.9	321
BUSCOvEOG7VHMMT	Fragmented	NC_006587.3	14816634	14863652	195.7	190
BUSCOvEOG7J3XX9	Complete	NC_006583.3	70441776	70503050	517.4	233
BUSCOvEOG7V18D1	Fragmented	NC_006583.3	85941305	86039114	2010	994
BUSCOvEOG7X98WN	Complete	NC_006600.3	50816107	50887544	1573.3	737
BUSCOvEOG7K9CRJ	Fragmented	NC_006596.3	59931590	60013400	1205.1	648
BUSCOvEOG7T4F7Z	Fragmented	NC_006604.3	60955499	61025454	765.6	475
BUSCOvEOG7V9W50	Complete	NC_006593.3	67693595	67746152	442.7	218
BUSCOvEOG7J6T4G	Fragmented	NC_006597.3	53185810	53328091	1427.5	540
BUSCOvEOG7VMGV3	Complete	NC_006592.3	22350986	22404297	1226.7	632
BUSCOvEOG7C5DZ5	Fragmented	NC_006587.3	24828641	24917515	406.7	240
BUSCOvEOG74QVD5	Complete	NC_006602.3	41082140	41134858	2016.3	966
BUSCOvEOG7N8SHZ	Fragmented	NC_006610.3	40744027	40819029	626	434
BUSCOvEOG7SXPSK	Complete	NC_006594.3	54751423	54792502	794.2	359
BUSCOvEOG7N05T9	Complete	NC_006612.3	31464476	31644660	1067.5	535
BUSCOvEOG7TMSG0	Fragmented	NC_006590.3	17477572	17548093	720.7	348
BUSCOvEOG7TTHXG	Fragmented	NC_006605.3	50448466	50578868	329.8	187
BUSCOvEOG7CJWXV	Fragmented	NC_006587.3	39581677	39706284	179.3	110
BUSCOvEOG73R51D	Complete	NC_006587.3	60356251	60414614	591.2	390
BUSCOvEOG7K9CSM	Complete	NC_006583.3	19163155	19217381	551.9	235
BUSCOvEOG7XWHBW	Complete	NC_006592.3	26575873	26632562	639.6	277
BUSCOvEOG7576M0	Complete	NC_006613.3	37980567	38032398	945.7	583
BUSCOvEOG7D54BP	Complete	NC_006589.3	25391229	25439957	482	233
BUSCOvEOG7NGJ20	Complete	NC_006606.3	4695801	4747809	478.5	232
BUSCOvEOG7S4QWV	Complete	NC_006611.3	39714799	39755468	450.8	243
BUSCOvEOG72Z644	Complete	NC_006596.3	36907806	36966036	878	549
BUSCOvEOG7HHQG3	Complete	NC_006593.3	67622455	67677532	848	362
BUSCOvEOG7M934Z	Complete	NC_006586.3	43217614	43278854	1295.5	580
BUSCOvEOG73XWH7	Complete	NC_006584.3	23287420	23359784	1254.9	713
BUSCOvEOG7G7DBV	Fragmented	NC_006585.3	8134163	8266737	753.6	432
BUSCOvEOG783FHT	Complete	NC_006585.3	26644344	26719044	1992.2	1333
BUSCOvEOG747H7M	Complete	NC_006584.3	72500900	72550864	619.5	289
BUSCOvEOG7D54BM	Fragmented	NC_006616.3	25052000	25108248	254.1	150
BUSCOvEOG7KPVQF	Fragmented	NC_006597.3	6555012	6601765	688.3	351
BUSCOvEOG7P8GXS	Complete	NC_006597.3	4872506	4933459	1298.8	604
BUSCOvEOG7R51H8	Complete	NC_006591.3	25751008	25795885	632.3	312
BUSCOvEOG76HHQ9	Fragmented	NC_006614.3	20545267	20708710	644.4	311
BUSCOvEOG7KWM76	Duplicated	NC_006615.3	23880409	23931272	545.8	243
BUSCOvEOG71RR7Q	Complete	NC_006620.3	2017450	2082035	613.6	334
BUSCOvEOG7VX3KG	Complete	NC_006594.3	46950298	47011821	343.8	170
BUSCOvEOG75B2W3	Complete	NC_006588.3	6833028	6888024	558.2	287
BUSCOvEOG7CZCVW	Complete	NC_006589.3	30368635	30426262	1127	525
BUSCOvEOG7S7M3C	Complete	NC_006588.3	17866444	17923128	1069.6	564
BUSCOvEOG7NGJ2S	Complete	NC_006583.3	99386322	99428147	469.3	222
BUSCOvEOG7BVT71	Complete	NC_006599.3	37878247	37969589	1905.6	879
BUSCOvEOG7SFBM8	Complete	NC_006609.3	5242810	5285078	542.3	281
BUSCOvEOG7C2JQH	Complete	NC_006591.3	31754602	31819203	571.5	308
BUSCOvEOG7P8GZR	Duplicated	NC_006588.3	738687	778968	182.9	97
BUSCOvEOG74QVF0	Complete	NC_006615.3	17054891	17111486	648.1	351
BUSCOvEOG7RBRZT	Complete	NC_006593.3	1840886	1888295	475	285
BUSCOvEOG7CRNDH	Complete	NC_006584.3	58934435	58982448	524.2	237
BUSCOvEOG7GTMSM	Fragmented	NC_006597.3	36524758	36607755	491.3	284
BUSCOvEOG7CG1NQ	Fragmented	NC_006619.3	137467	209983	402.1	349
BUSCOvEOG7XKWMX	Complete	NC_006599.3	60776786	60822540	786.1	485
BUSCOvEOG7ZSBHT	Fragmented	NC_006591.3	26601164	26665971	579.4	303
BUSCOvEOG78SJ6W	Complete	NC_006600.3	54028594	54081367	1130.9	730
BUSCOvEOG7M3BPC	Complete	NC_006586.3	23498183	23558920	868.5	402
BUSCOvEOG7B2VC2	Fragmented	NC_006586.3	36035566	36077108	347	153
BUSCOvEOG7JDJMQ	Complete	NC_006594.3	12021918	12089704	1065.7	623
BUSCOvEOG7WQ2H6	Complete	NC_006602.3	32124960	32165649	562.8	237
BUSCOvEOG7R2589	Complete	NC_006607.3	51121249	51162346	322.2	180
BUSCOvEOG7Q2FV5	Fragmented	NC_006607.3	29396384	29523453	647.8	316
BUSCOvEOG78D27P	Complete	NC_006583.3	120432523	120475723	2383	1071
BUSCOvEOG7B002P	Complete	NC_006600.3	47197941	47274514	731.5	394
BUSCOvEOG7RFN7G	Complete	NC_006595.3	22604986	22652208	239.9	106
BUSCOvEOG78KSR7	Fragmented	NC_006615.3	12982982	13117982	851.2	568
BUSCOvEOG7S1VNK	Complete	NC_006608.3	6506412	6550283	567.3	291
BUSCOvEOG7R51HJ	Complete	NC_006588.3	40370151	40412891	454.6	200
BUSCOvEOG70P5N4	Complete	NC_006598.3	13072629	13148831	586.3	529
BUSCOvEOG7VHMMJ	Complete	NC_006602.3	39795814	39839758	644.9	349
BUSCOvEOG7QFXVD	Complete	NC_006597.3	4790352	4877908	271.8	153
BUSCOvEOG7C2JR8	Complete	NC_006585.3	39402377	39453870	468.5	222
BUSCOvEOG7FJ9R2	Complete	NC_006602.3	57528054	57569203	150.2	102
BUSCOvEOG779GMN	Complete	NC_006595.3	22540219	22592305	1357.6	605
BUSCOvEOG7GXH22	Complete	NC_006587.3	34956846	35002122	391.2	197
BUSCOvEOG7T79H0	Fragmented	NC_006588.3	36564708	36636203	595.2	331
BUSCOvEOG7PZKMF	Complete	NC_006609.3	19927484	19982611	695.3	349
BUSCOvEOG74N073	Duplicated	NC_006591.3	22190174	22230656	365.8	161
BUSCOvEOG7DJM9T	Fragmented	NC_006605.3	28546415	28624244	241.8	147
BUSCOvEOG7002ZF	Fragmented	NC_006620.3	19559848	19619043	419.6	250
BUSCOvEOG7BK6JR	Complete	NC_006592.3	27675598	27727215	231	154
BUSCOvEOG7PVQDN	Complete	NC_006602.3	39790734	39834025	209.4	124
BUSCOvEOG77WQ2X	Fragmented	NC_006597.3	44212040	44262228	414.7	209
BUSCOvEOG7ZPG9S	Complete	NC_006588.3	7748642	7791288	319.5	159
BUSCOvEOG712NK4	Complete	NC_006587.3	64273380	64357004	812.8	439
BUSCOvEOG7RBRZ0	Complete	NC_006598.3	1688645	1731242	936.1	517
BUSCOvEOG7ZW6QV	Complete	NC_006600.3	33364026	33442441	934.4	408
BUSCOvEOG7FTXF3	Complete	NC_006612.3	38193880	38236804	554.8	282
BUSCOvEOG7VHMM5	Complete	NC_006616.3	6050277	6118296	1149	607
BUSCOvEOG7FBK68	Complete	NC_006601.3	38607427	38680267	1149	673
BUSCOvEOG70S1V0	Fragmented	NC_006613.3	11835900	11879397	1547.5	968
BUSCOvEOG7HMKPN	Complete	NC_006606.3	26486501	26555684	1459.2	764
BUSCOvEOG7FR26M	Complete	NC_006599.3	29930491	29971249	483.7	254
BUSCOvEOG7C5DZN	Complete	NC_006598.3	46277808	46376382	530.5	265
BUSCOvEOG77WQ2P	Fragmented	NC_006608.3	30019135	30068006	762.6	383
BUSCOvEOG7641SF	Complete	NC_006619.3	14706769	14747725	683.1	355
BUSCOvEOG7BVT79	Complete	NC_006589.3	2482283	2542708	641.3	355
BUSCOvEOG7X98WW	Complete	NC_006605.3	49503990	49567904	504.8	262
BUSCOvEOG7H1C85	Fragmented	NC_006583.3	57222116	57316543	1391.1	636
BUSCOvEOG79PCBP	Fragmented	NC_006590.3	31368759	31470635	1218.1	772
BUSCOvEOG7NP8JT	Complete	NC_006590.3	65106253	65149450	289.5	137
BUSCOvEOG75MPKQ	Complete	NC_006591.3	54697817	54747167	319.8	197
BUSCOvEOG7BK6J2	Fragmented	NC_006590.3	47081190	47135010	492.8	244
BUSCOvEOG71VMGJ	Complete	NC_006587.3	70511071	70599350	1200.3	541
BUSCOvEOG7SXPTF	Fragmented	NC_006603.3	13191830	13265977	204.2	94
BUSCOvEOG7FR25B	Complete	NC_006590.3	38897922	38972402	1296.5	626
BUSCOvEOG7PRV41	Complete	NC_006620.3	1561130	1615953	1675.7	820
BUSCOvEOG7BGB8X	Fragmented	NC_006594.3	20497958	20582001	269.3	124
BUSCOvEOG7B2VBW	Complete	NC_006591.3	11443600	11486298	480.2	251
BUSCOvEOG78PNZK	Fragmented	NC_006599.3	49579626	49629163	558.6	269
BUSCOvEOG79CRP7	Fragmented	NC_006586.3	73366144	73412092	390.3	173
BUSCOvEOG7QRJJF	Complete	NC_006606.3	15796827	15854355	285.8	163
BUSCOvEOG7CJWWB	Fragmented	NC_006586.3	24010700	24113848	1487.8	956
BUSCOvEOG7DV729	Duplicated	NC_006594.3	9820157	9871211	615.8	304
BUSCOvEOG77STWH	Complete	NC_006616.3	20043247	20084385	232.3	116
BUSCOvEOG7GXH29	Complete	NC_006608.3	16385026	16441438	451.8	307
BUSCOvEOG79KH4G	Fragmented	NC_006607.3	51542658	51596151	645.3	336
BUSCOvEOG7WQ2GG	Complete	NC_006591.3	242166	285718	692.9	349
BUSCOvEOG7FTXCV	Complete	NC_006583.3	106282659	106338458	1585	781
BUSCOvEOG7615KF	Duplicated	NC_006602.3	49424113	49465014	215.1	80
BUSCOvEOG7TQNP5	Complete	NC_006600.3	42271126	42348502	2773.4	1459
BUSCOvEOG71K0ST	Duplicated	NC_006595.3	38997953	39053583	514	233
BUSCOvEOG74QVFJ	Complete	NC_006614.3	32095025	32142197	548.2	275
BUSCOvEOG7MKPVG	Complete	NC_006603.3	34929391	35046576	1647.5	778
BUSCOvEOG7FN5X6	Complete	NC_006588.3	76828604	76885194	987.5	581
BUSCOvEOG7ZKM1F	Complete	NC_006602.3	50591462	50638221	976.9	624
BUSCOvEOG7TB5S4	Complete	NC_006599.3	2135710	2199852	404.4	219
BUSCOvEOG7KSR0K	Fragmented	NC_006591.3	18454617	18502032	283	135
BUSCOvEOG7K3N9M	Complete	NC_006586.3	73355530	73401715	653.1	300
BUSCOvEOG7RBRZG	Complete	NC_006593.3	27639996	27681296	525	246
BUSCOvEOG7M0GG0	Fragmented	NC_006612.3	22751592	22893578	646.1	358
BUSCOvEOG7615JG	Complete	NC_006590.3	41338851	41389707	685.6	320
BUSCOvEOG7N5X9G	Fragmented	NC_006594.3	57119494	57220278	814.8	362
BUSCOvEOG7322B9	Fragmented	NC_006599.3	21369533	21443441	1134.6	644
BUSCOvEOG7K3N9F	Complete	NC_006591.3	4686697	4732212	269.5	155
BUSCOvEOG7S4QW4	Complete	NC_006608.3	813789	856677	904.3	522
BUSCOvEOG7N5XCB	Complete	NC_006585.3	53290457	53331672	324.4	179
BUSCOvEOG71ZGQN	Complete	NC_006593.3	54895224	54955482	402.8	255
BUSCOvEOG7PVQCJ	Complete	NC_006591.3	58393573	58464899	831.2	375
BUSCOvEOG7R51FZ	Fragmented	NC_006595.3	22160237	22310986	2677.1	1444
BUSCOvEOG7J9PCP	Complete	NC_006590.3	39344283	39447730	764.9	368
BUSCOvEOG70CJWX	Fragmented	NC_006597.3	18075286	18118969	302.8	178
BUSCOvEOG7S7M44	Complete	NC_006609.3	38508985	38553253	608.3	359
BUSCOvEOG7K3NBF	Complete	NC_006587.3	67852309	67928327	215.3	91
BUSCOvEOG77WQ2B	Complete	NC_006619.3	23347732	23436113	1457.8	814
BUSCOvEOG7M3BQ6	Complete	NC_006584.3	58516148	58568547	313.1	207
BUSCOvEOG7WDFRM	Complete	NC_006594.3	44155111	44252340	516.8	276
BUSCOvEOG76HHQ3	Complete	NC_006585.3	13213594	13294072	1420.9	665
BUSCOvEOG7VDRCF	Complete	NC_006605.3	37159036	37216424	681.8	313
BUSCOvEOG7XSN5B	Complete	NC_006599.3	13246674	13287237	318	193
BUSCOvEOG7PK3N6	Fragmented	NC_006600.3	42912632	43004015	1420.8	692
BUSCOvEOG7ZKM10	Complete	NC_006584.3	84329655	84373674	700.7	283
BUSCOvEOG75X98T	Complete	NC_006590.3	47262799	47313345	906.9	432
BUSCOvEOG7WM677	Complete	NC_006594.3	55459115	55601748	870.4	423
BUSCOvEOG7CZCWP	Complete	NC_006617.3	13334992	13375726	483.1	245
BUSCOvEOG77H74D	Fragmented	NW_003726268_1	7324	68424	213.8	105
BUSCOvEOG7QC2KZ	Complete	NC_006597.3	8686108	8737359	409	196
BUSCOvEOG7FXSNH	Fragmented	NC_006584.3	78926573	79041495	455.3	230
BUSCOvEOG7BVT76	Fragmented	NC_006600.3	14873236	14958097	617.9	309
BUSCOvEOG7TTHXN	Fragmented	NC_006612.3	20698652	20776128	205.3	106
BUSCOvEOG72576J	Fragmented	NC_006601.3	8362159	8402293	145.1	128
BUSCOvEOG7MCZDP	Complete	NC_006599.3	34514631	34574991	743	348
BUSCOvEOG7CG1P4	Complete	NC_006598.3	36442321	36495741	466.5	316
BUSCOvEOG71G4JG	Complete	NC_006585.3	68315230	68356093	630.4	310
BUSCOvEOG7N05TQ	Complete	NC_006594.3	8783296	8850241	1133.4	599
BUSCOvEOG7CVHND	Complete	NC_006610.3	29773011	29834902	749.8	523
BUSCOvEOG7DJM9M	Fragmented	NC_006589.3	10077738	10192177	465.2	206
BUSCOvEOG7HDV8N	Complete	NC_006616.3	24740188	24784164	337.1	144
BUSCOvEOG7KD80K	Complete	NC_006591.3	4638759	4698034	1062.8	479
BUSCOvEOG7PCC5X	Fragmented	NC_006608.3	808027	851916	349.9	289
BUSCOvEOG7PCC67	Complete	NC_006595.3	44976959	45048633	723.1	396
BUSCOvEOG7J9PC8	Fragmented	NC_006590.3	26346292	26430482	821.7	421
BUSCOvEOG77STTF	Complete	NC_006588.3	75509680	75582958	997.7	523
BUSCOvEOG7Q2FTT	Fragmented	NC_006591.3	37558233	37632418	1542.1	884
BUSCOvEOG754BC7	Fragmented	NC_006591.3	11755075	11803004	953.7	428
BUSCOvEOG7THX7V	Complete	NC_006600.3	25844315	25917210	291.3	159
BUSCOvEOG7GQRJZ	Complete	NC_006585.3	1683614	1735778	570.9	255
BUSCOvEOG7N8SKC	Complete	NC_006589.3	41568614	41610542	588.7	375
BUSCOvEOG7615KF	Duplicated	NC_006590.3	34749687	34790004	165.6	82
BUSCOvEOG7SQZ9K	Complete	NC_006585.3	62879003	62942082	857.9	455
BUSCOvEOG71RR87	Fragmented	NC_006602.3	37760833	37804115	365.6	223
BUSCOvEOG7W6Q96	Fragmented	NC_006618.3	14187014	14253081	270.4	135
BUSCOvEOG7FFFFK	Complete	NC_006600.3	50798237	50854661	1133.7	566
BUSCOvEOG7GMW9M	Complete	NC_006587.3	63679999	63737171	1015.8	478
BUSCOvEOG7TXD5X	Complete	NC_006589.3	78592418	78669270	618.3	398
BUSCOvEOG7J9PCS	Complete	NC_006591.3	20052449	20100477	1310.2	613
BUSCOvEOG78PNZJ	Fragmented	NC_006583.3	117939434	118025642	1317.4	683
BUSCOvEOG783FJ9	Complete	NC_006584.3	28102854	28188218	1047	615
BUSCOvEOG7R257N	Complete	NC_006619.3	10093893	10170507	781.1	357
BUSCOvEOG7RBS02	Complete	NC_006588.3	11418911	11466079	520.2	266
BUSCOvEOG770VXX	Fragmented	NC_006591.3	55163844	55213551	251.1	124
BUSCOvEOG776MD3	Fragmented	NC_006609.3	38008534	38088189	430.9	213
BUSCOvEOG7DJMB9	Complete	NC_006591.3	2940749	2990133	204.8	137
BUSCOvEOG7M66Z9	Complete	NC_006603.3	33641658	33704817	517.4	230
BUSCOvEOG75QJTD	Fragmented	NC_006617.3	2329910	2397583	232.7	101
BUSCOvEOG7RNCQK	Complete	NC_006591.3	5429567	5470857	228.9	112
BUSCOvEOG7HTB5D	Duplicated	NC_006586.3	54874836	54953804	1568.4	822
BUSCOvEOG75DZ3N	Complete	NC_006600.3	12831363	12883180	800.8	371
BUSCOvEOG773R5V	Fragmented	NC_006612.3	15668000	15724407	354	243
BUSCOvEOG7JT1N3	Complete	NC_006587.3	63023496	63089585	163.1	65
BUSCOvEOG74N063	Complete	NC_006608.3	20112740	20174775	778	591
BUSCOvEOG7HX6DW	Complete	NC_006605.3	12046747	12104991	745.9	437
BUSCOvEOG7G1NW6	Complete	NC_006600.3	31598481	31640061	1096.9	527
BUSCOvEOG7STTK3	Complete	NC_006617.3	3396561	3467867	484.8	232
BUSCOvEOG71K0SF	Complete	NC_006594.3	38841570	38882566	737.6	329
BUSCOvEOG7B2VB0	Complete	NC_006587.3	54274118	54341752	974.9	516
BUSCOvEOG7ZSBH9	Fragmented	NC_006617.3	22440431	22511512	450.2	229
BUSCOvEOG7T4F82	Complete	NC_006586.3	58151772	58217893	541.8	445
BUSCOvEOG7CRND3	Complete	NC_006609.3	41914634	41964327	535.6	305
BUSCOvEOG7KWM69	Complete	NC_006610.3	8647686	8725088	1742.6	796
BUSCOvEOG7W9KJQ	Complete	NC_006608.3	30589233	30650262	355.2	181
BUSCOvEOG7D80M0	Complete	NC_006602.3	49840827	49886874	752.3	400
BUSCOvEOG7BZPHD	Complete	NC_006591.3	20372938	20414648	427.7	208
BUSCOvEOG7KD80X	Complete	NC_006595.3	10423598	10469212	1088.9	502
BUSCOvEOG79CRND	Complete	NC_006607.3	51436495	51512999	715	392
BUSCOvEOG7GF4VK	Fragmented	NC_006588.3	18237774	18285769	351.5	219
BUSCOvEOG7322CS	Fragmented	NC_006613.3	14210384	14273800	321.8	181
BUSCOvEOG77STTP	Complete	NC_006583.3	114042008	114089570	750.3	375
BUSCOvEOG7TXD62	Complete	NC_006606.3	21006956	21086390	485.6	213
BUSCOvEOG7R257F	Fragmented	NC_006584.3	6768985	6839416	549	275
BUSCOvEOG7CC5DK	Complete	NC_006585.3	73127256	73243993	1166.6	619
BUSCOvEOG7641S9	Complete	NC_006595.3	37247394	37291153	278.9	211
BUSCOvEOG7JT1KM	Complete	NC_006617.3	5089679	5139654	377.9	282
BUSCOvEOG7DBVTJ	Complete	NC_006607.3	30025424	30127051	866.1	502
BUSCOvEOG7PK3NX	Fragmented	NC_006595.3	5532100	5578281	590	318
BUSCOvEOG72Z65T	Complete	NC_006605.3	1122715	1164962	230.5	120
BUSCOvEOG7R2590	Complete	NC_006617.3	13042287	13082912	365.4	223
BUSCOvEOG72FTZ3	Fragmented	NW_003726137_1	0	49700	309.6	136
BUSCOvEOG7WSXR2	Complete	NC_006602.3	43323714	43390605	580.3	291
BUSCOvEOG7S7M3S	Complete	NC_006612.3	27701497	27757950	876.5	407
BUSCOvEOG72Z63F	Fragmented	NC_006589.3	46099813	46143280	2318.9	1170
BUSCOvEOG7XWHBF	Fragmented	NC_006594.3	66878440	66968307	727.4	311
BUSCOvEOG7MKPVW	Fragmented	NC_006583.3	41855932	41952257	584.4	317
BUSCOvEOG77H74X	Fragmented	NC_006608.3	22906628	22960713	272.2	131
BUSCOvEOG79CRNR	Complete	NC_006588.3	42795546	42845876	662.8	392
BUSCOvEOG72RFMV	Complete	NC_006596.3	13458353	13552354	1183.6	580
BUSCOvEOG7N5X9D	Fragmented	NC_006610.3	25017981	25098308	1180.4	667
BUSCOvEOG7JT1M4	Fragmented	NC_006610.3	14910175	14951943	377.3	225
BUSCOvEOG7J9PC7	Complete	NC_006585.3	27771427	27876170	1456.9	677
BUSCOvEOG7GXH2Q	Complete	NC_006583.3	107320661	107375364	637.2	345
BUSCOvEOG7GTMT5	Fragmented	NC_006619.3	25758135	25803680	1026.9	558
BUSCOvEOG71K0SB	Fragmented	NC_006612.3	7926791	7972390	329.7	248
BUSCOvEOG7DFR2P	Complete	NC_006588.3	63304881	63362256	671.5	325
BUSCOvEOG74BCGR	Complete	NC_006587.3	79965483	80009645	469.7	244
BUSCOvEOG7K3N9N	Fragmented	NC_006591.3	54516635	54580338	575.2	256
BUSCOvEOG7RBRZS	Complete	NC_006587.3	14747918	14792247	490.9	282
BUSCOvEOG7K0S2W	Complete	NC_006597.3	15636549	15681753	415.8	261
BUSCOvEOG712NK6	Complete	NC_006612.3	29205256	29251419	1120.6	593
BUSCOvEOG7R51H6	Fragmented	NC_006620.3	17735639	17795944	343.2	200
BUSCOvEOG7D54C8	Complete	NC_006593.3	22929024	22978341	520.7	331
BUSCOvEOG747H6S	Fragmented	NC_006586.3	23823442	23943091	1051.7	662
BUSCOvEOG72Z63V	Complete	NC_006598.3	23466744	23515277	929.2	501
BUSCOvEOG7SJ6TG	Complete	NC_006584.3	16647157	16715695	875.7	451
BUSCOvEOG7BCG17	Fragmented	NC_006590.3	62422375	62511898	1572.8	740
BUSCOvEOG7T4F8Q	Complete	NC_006598.3	27523858	27567052	697	414
BUSCOvEOG7Z642T	Complete	NC_006591.3	25116673	25168814	613.2	246
BUSCOvEOG7F1ZHP	Fragmented	NC_006604.3	49336522	49444485	146.4	76
BUSCOvEOG744MZX	Complete	NC_006591.3	22971610	23036181	2151.2	1074
BUSCOvEOG780KBP	Complete	NC_006599.3	21367986	21408940	354.8	193
BUSCOvEOG75MPKM	Fragmented	NC_006614.3	29993549	30044842	506.1	238
BUSCOvEOG71RR77	Complete	NC_006617.3	16499295	16595685	2086.1	1244
BUSCOvEOG7B8KV0	Duplicated	NC_006587.3	45408639	45449238	332.3	170
BUSCOvEOG7DBVV1	Complete	NC_006583.3	75506674	75557962	352.9	200
BUSCOvEOG7N322Q	Complete	NC_006590.3	1856853	1927229	942.6	537
BUSCOvEOG72NKDX	Complete	NC_006590.3	1945326	1991147	427.8	362
BUSCOvEOG7C896B	Complete	NC_006583.3	87686760	87771042	546.4	295
BUSCOvEOG7B003S	Complete	NC_006586.3	6098414	6141991	496.5	221
BUSCOvEOG7WQ2G4	Complete	NC_006598.3	36201493	36276764	788.3	409
BUSCOvEOG7JDJN0	Complete	NC_006587.3	55001963	55056792	713.6	381
BUSCOvEOG7DJM99	Complete	NC_006602.3	1734408	1780032	692.3	354
BUSCOvEOG77STVP	Complete	NC_006587.3	31341369	31385788	215.5	193
BUSCOvEOG7MPK4D	Complete	NC_006585.3	40348779	40425779	473.5	206
BUSCOvEOG773R59	Complete	NC_006583.3	89855672	89900638	818.5	388
BUSCOvEOG7Z642W	Complete	NC_006599.3	34488849	34532407	667.9	294
BUSCOvEOG7X6DPN	Fragmented	NC_006619.3	9090407	9143886	258.2	137
BUSCOvEOG7RNCPB	Fragmented	NC_006592.3	46716743	46810650	750.4	412
BUSCOvEOG747H7D	Complete	NC_006588.3	5683241	5739439	459.1	291
BUSCOvEOG7RBS0M	Complete	NC_006600.3	55024014	55067398	430.3	238
BUSCOvEOG7XPRVT	Fragmented	NC_006588.3	8860408	8900974	135.4	189
BUSCOvEOG705TFP	Complete	NC_006619.3	9072841	9124284	598.4	278
BUSCOvEOG780KB6	Complete	NC_006618.3	6771462	6846102	359.2	196
BUSCOvEOG76DNJB	Fragmented	NC_006590.3	48520470	48580803	134.4	69
BUSCOvEOG7F1ZGF	Complete	NC_006591.3	23984290	24047579	1285.2	597
BUSCOvEOG7GXH1G	Complete	NC_006611.3	9266944	9315819	1012.1	480
BUSCOvEOG7WHB0X	Complete	NC_006599.3	21097283	21140031	350.5	206
BUSCOvEOG7JWWT1	Complete	NC_006606.3	21523764	21591866	1179.8	601
BUSCOvEOG7WQ2HV	Fragmented	NC_006599.3	456350	500318	130.7	59
BUSCOvEOG7STTJW	Complete	NC_006598.3	35360064	35400918	563.9	284
BUSCOvEOG7N8SK8	Complete	NC_006590.3	4393300	4435590	581.8	290
BUSCOvEOG798WD4	Fragmented	NC_006595.3	48095104	48196158	858	415
BUSCOvEOG7CJWWC	Complete	NC_006590.3	48104398	48172477	1372	763
BUSCOvEOG78WDFS	Fragmented	NC_006608.3	9373992	9439183	661.6	317
BUSCOvEOG7J3XX2	Complete	NC_006602.3	39410489	39473924	490.6	270
BUSCOvEOG7XD55X	Complete	NC_006589.3	10914398	10968566	388.7	197
BUSCOvEOG7RFN69	Complete	NC_006602.3	40077171	40155098	1209.7	577
BUSCOvEOG737STT	Complete	NC_006587.3	75944493	76018825	1030.1	698
BUSCOvEOG754BF0	Complete	NC_006588.3	36858570	36898972	377	208
BUSCOvEOG7HDV71	Complete	NC_006600.3	42762870	42816455	845.4	527
BUSCOvEOG7C2JQ3	Complete	NC_006597.3	4662739	4737507	1203.2	610
BUSCOvEOG747H6P	Fragmented	NC_006591.3	26449329	26496004	755.8	367
BUSCOvEOG78PP08	Complete	NC_006610.3	13238912	13286254	775.3	338
BUSCOvEOG79GMXB	Complete	NC_006597.3	4704580	4747550	328.1	182
BUSCOvEOG7BZPFZ	Complete	NC_006587.3	41243159	41309592	1727.6	870
BUSCOvEOG7SQZ93	Fragmented	NC_006591.3	34038626	34124597	884.5	398
BUSCOvEOG7BZPFV	Complete	NC_006583.3	108591016	108653859	931.1	422
BUSCOvEOG7NGJ24	Fragmented	NC_006587.3	41480023	41550736	371.4	198
BUSCOvEOG7GJ12Q	Fragmented	NC_006583.3	68125109	68221230	682.3	323
BUSCOvEOG7NS4R8	Fragmented	NC_006588.3	33368933	33436313	446.5	199
BUSCOvEOG79PCBQ	Complete	NC_006618.3	25025735	25089452	1470.8	964
BUSCOvEOG7869S2	Complete	NC_006594.3	20048382	20151450	1111.3	547
BUSCOvEOG7TXD53	Fragmented	NC_006599.3	30837928	30917765	2360.5	1198
BUSCOvEOG7SBGD9	Fragmented	NC_006606.3	46360894	46405028	515.6	412
BUSCOvEOG780K9Z	Fragmented	NC_006606.3	8854876	8940759	939.7	523
BUSCOvEOG773R4H	Fragmented	NC_006587.3	32256417	32307180	1618.8	824
BUSCOvEOG78961R	Complete	NC_006615.3	24136269	24206148	945.3	438
BUSCOvEOG7NCNTH	Fragmented	NC_006591.3	20366893	20410698	261.5	161
BUSCOvEOG7ZCVHV	Complete	NC_006592.3	45090536	45135589	1535.9	720
BUSCOvEOG72V9VH	Fragmented	NC_006598.3	44950790	45081098	973.3	589
BUSCOvEOG7M3BQR	Complete	NC_006592.3	12780116	12820244	376.5	228
BUSCOvEOG747H71	Complete	NC_006585.3	72924083	72983002	919.4	406
BUSCOvEOG7J6T5T	Complete	NC_006614.3	32106640	32147191	347.7	184
BUSCOvEOG7GJ13N	Complete	NC_006591.3	49808382	49854610	403.3	242
BUSCOvEOG7BCG24	Complete	NC_006609.3	3633537	3686852	932.1	546
BUSCOvEOG7J3XW5	Complete	NC_006610.3	1341110	1444901	1255.7	631
BUSCOvEOG7K9CS0	Fragmented	NC_006600.3	26312900	26375474	394.6	210
BUSCOvEOG7QJT1M	Complete	NC_006588.3	25696730	25754468	932	561
BUSCOvEOG7B5QJ9	Fragmented	NC_006600.3	42692295	42799877	2901	1410
BUSCOvEOG7SFBM5	Complete	NC_006588.3	16732983	16785879	495.9	295
BUSCOvEOG74XKWM	Complete	NC_006592.3	7415693	7531544	1249.4	629
BUSCOvEOG76MD0J	Complete	NC_006591.3	42587733	42631379	302.5	177
BUSCOvEOG7869RV	Complete	NC_006612.3	38198662	38248897	1098.6	709
BUSCOvEOG7TQNPV	Fragmented	NC_006584.3	68787979	68844437	612.2	327
BUSCOvEOG7TTHZS	Complete	NC_006603.3	6424390	6466494	486	237
BUSCOvEOG72JQ4W	Complete	NC_006588.3	9473748	9519672	1138.5	565
BUSCOvEOG77H756	Complete	NC_006590.3	50061963	50104517	270.2	126
BUSCOvEOG79615F	Complete	NC_006591.3	24327089	24375585	1064.6	577
BUSCOvEOG78D27X	Fragmented	NC_006611.3	11795018	11899353	289.3	154
BUSCOvEOG7K3NB6	Complete	NC_006587.3	41923717	41980281	57.7	192
BUSCOvEOG7Z0CK1	Complete	NC_006609.3	42806713	42931929	2431.2	1625
BUSCOvEOG76HHQH	Fragmented	NC_006593.3	73805593	73865960	750.6	348
BUSCOvEOG7W0ZTZ	Duplicated	NC_006596.3	19380248	19423329	343.6	205
BUSCOvEOG7NS4R4	Fragmented	NC_006589.3	78573040	78625690	557.7	354
BUSCOvEOG73FJBM	Fragmented	NC_006596.3	6498639	6571917	388.2	234
BUSCOvEOG78PP0P	Complete	NC_006609.3	45657239	45705077	432.7	237
BUSCOvEOG74BCGV	Duplicated	NC_006616.3	34545341	34601367	698.3	355
BUSCOvEOG7RR7XQ	Complete	NC_006620.3	1813594	1859135	587.1	289
BUSCOvEOG712NKP	Fragmented	NC_006615.3	25783584	25870419	525.3	297
BUSCOvEOG773R5M	Complete	NC_006598.3	22681739	22733892	678	351
BUSCOvEOG7XSN4P	Complete	NC_006593.3	51291509	51333201	472.7	222
BUSCOvEOG7QC2M0	Fragmented	NC_006596.3	780297	821224	431.8	241
BUSCOvEOG7SQZ97	Fragmented	NC_006603.3	25795498	25872785	435.1	220
BUSCOvEOG78D297	Complete	NC_006587.3	81196743	81244351	481.5	308
BUSCOvEOG7T4F7V	Fragmented	NC_006610.3	5997599	6085812	1113.1	516
BUSCOvEOG7GF4VN	Complete	NC_006595.3	44952476	45001659	524	239
BUSCOvEOG7WDFT3	Complete	NC_006583.3	93503695	93547534	177.7	87
BUSCOvEOG7BP2RX	Complete	NC_006610.3	21809921	21861451	567.3	258
BUSCOvEOG7P2RGV	Complete	NC_006597.3	35958543	36032873	609.3	330
BUSCOvEOG7J3XXQ	Complete	NC_006591.3	30053806	30099749	539	275
BUSCOvEOG7HX6F0	Complete	NC_006606.3	35798468	35872741	820.7	361
BUSCOvEOG70K9CJ	Complete	NC_006589.3	35815521	35862828	1181.7	639
BUSCOvEOG75TF21	Complete	NC_006608.3	10647668	10699866	557.6	436
BUSCOvEOG7WWSZ4	Fragmented	NC_006592.3	46252965	46332207	572.5	291
BUSCOvEOG7B5QJR	Fragmented	NC_006584.3	34474289	34590504	971.8	437
BUSCOvEOG712NKM	Fragmented	NC_006600.3	34924307	34986104	400.8	178
BUSCOvEOG7QJT2S	Complete	NC_006614.3	21535054	21584607	657.6	337
BUSCOvEOG7Z6423	Complete	NC_006592.3	43228858	43318722	1894.4	995
BUSCOvEOG754BD8	Complete	NC_006589.3	30278961	30349201	523.4	238
BUSCOvEOG75DZ3J	Complete	NC_006594.3	71935467	71991994	988	432
BUSCOvEOG7GF4TH	Complete	NC_006615.3	6451013	6493787	1961.7	935
BUSCOvEOG7SBGBD	Complete	NC_006588.3	39290847	39339261	1127.2	672
BUSCOvEOG7SBGBX	Complete	NC_006594.3	12645813	12687958	615.9	323
BUSCOvEOG7BK6HX	Complete	NC_006597.3	15007589	15048671	656	375
BUSCOvEOG71K0SS	Complete	NC_006609.3	3744071	3790103	324.2	221
BUSCOvEOG7CNS5H	Complete	NC_006591.3	55325783	55368924	716.9	371
BUSCOvEOG7Z0CK5	Complete	NC_006602.3	32578023	32683684	1021.4	536
BUSCOvEOG77PZK3	Complete	NC_006584.3	85174998	85237644	1498.2	779
BUSCOvEOG7WM66Z	Complete	NC_006588.3	25574967	25722975	1006.5	426
BUSCOvEOG7FTXDT	Fragmented	NC_006587.3	67468010	67524662	572.6	301
BUSCOvEOG769S72	Complete	NC_006589.3	75199832	75327574	3629.3	1904
BUSCOvEOG7RFN5W	Complete	NC_006607.3	28771843	28851839	1819.3	802
BUSCOvEOG7R51G5	Complete	NC_006601.3	190606	258323	1594.4	763
BUSCOvEOG77WQ36	Complete	NC_006585.3	53894796	53946466	529.6	308
BUSCOvEOG79W3VP	Complete	NC_006591.3	26419557	26471563	1085.3	713
BUSCOvEOG7TTHZ6	Complete	NC_006583.3	23940726	23989397	537.2	298
BUSCOvEOG7PCC6G	Complete	NC_006611.3	26311115	26388322	425.6	230
BUSCOvEOG72V9WG	Complete	NC_006597.3	31735928	31817669	659.1	341
BUSCOvEOG76Q87X	Complete	NC_006585.3	51690698	51734634	267.2	160
BUSCOvEOG741RRB	Complete	NC_006598.3	15200510	15249229	642.2	396
BUSCOvEOG75B2TS	Complete	NC_006583.3	109741765	109815556	1598.8	856
BUSCOvEOG7B003X	Fragmented	NC_006604.3	9726299	9785726	297.1	211
BUSCOvEOG7JDJN9	Complete	NC_006590.3	49943663	49989211	509.9	263
BUSCOvEOG70ZS9Q	Fragmented	NC_006586.3	4114140	4314139	2192.5	1172
BUSCOvEOG7CZCV9	Complete	NC_006604.3	17131916	17175892	1891.2	922
BUSCOvEOG7BRZ04	Complete	NC_006586.3	39864295	39969955	1355	768
BUSCOvEOG7X98X1	Complete	NC_006599.3	38178732	38231098	827.3	431
BUSCOvEOG7D80MJ	Complete	NC_006602.3	38745630	38786617	438.5	219
BUSCOvEOG798WFJ	Complete	NC_006583.3	116958270	117001911	553	322
BUSCOvEOG7GF4VT	Complete	NC_006605.3	6611471	6683010	938.6	556
BUSCOvEOG7FFFGB	Complete	NC_006607.3	19002787	19044673	387.6	198
BUSCOvEOG78GXHX	Complete	NC_006583.3	102370125	102418599	739.8	357
BUSCOvEOG7BGB8F	Fragmented	NC_006589.3	28776191	28850915	1178.1	617
BUSCOvEOG7JHDV6	Fragmented	NC_006598.3	12762490	12879074	680.5	275
BUSCOvEOG7TB5QP	Complete	NC_006605.3	11729350	11793493	1700.7	1089
BUSCOvEOG7X3JF4	Complete	NC_006585.3	13653785	13762807	903.6	464
BUSCOvEOG7J12PC	Complete	NC_006584.3	22850483	22924611	698	318
BUSCOvEOG75HTCJ	Complete	NC_006587.3	26234437	26276152	541.7	300
BUSCOvEOG70S1VM	Fragmented	NC_006619.3	1187638	1261119	379.4	182
BUSCOvEOG73V17R	Complete	NC_006594.3	11878999	11939226	2413.7	1339
BUSCOvEOG79S7KR	Complete	NC_006602.3	40128931	40177644	1570.5	857
BUSCOvEOG7F1ZJ1	Complete	NC_006588.3	39110650	39151466	352.6	217
BUSCOvEOG7WDFRX	Complete	NC_006610.3	27674532	27726447	481.1	266
BUSCOvEOG7X3JDW	Complete	NC_006599.3	29172154	29263335	753.3	335
BUSCOvEOG7MGTMM	Complete	NC_006608.3	322084	393349	1527.1	865
BUSCOvEOG73BP25	Complete	NC_006602.3	5624380	5727753	2246.4	1059
BUSCOvEOG77DBX1	Fragmented	NC_006612.3	28167507	28210998	273.5	126
BUSCOvEOG7908QN	Complete	NC_006603.3	42367100	42422893	466.4	242
BUSCOvEOG7XD54Z	Complete	NC_006594.3	63960990	64023259	830.8	401
BUSCOvEOG7SJ6VX	Complete	NC_006606.3	32610624	32656692	308.5	182
BUSCOvEOG7KWM76	Duplicated	NC_006597.3	58403540	58443746	545.8	243
BUSCOvEOG7NKD8K	Fragmented	NC_006593.3	61394697	61476700	300	157
BUSCOvEOG77STT4	Complete	NC_006594.3	40897026	40974700	1340.2	774
BUSCOvEOG7DNGJW	Complete	NC_006610.3	12607597	12670787	340.5	165
BUSCOvEOG7B8KSZ	Fragmented	NC_006584.3	78248542	78295537	598.1	267
BUSCOvEOG7RJHF7	Complete	NW_003726236_1	0	36278	1016.8	631
BUSCOvEOG7K3N8M	Complete	NC_006603.3	37167238	37243602	1797.7	803
BUSCOvEOG7BCG2G	Complete	NC_006603.3	21895959	21936990	681.6	357
BUSCOvEOG7ZW6QP	Complete	NC_006587.3	61826467	61881256	907	488
BUSCOvEOG7RR7ZF	Fragmented	NC_006583.3	121857162	121899653	289.2	134
BUSCOvEOG705TG0	Complete	NC_006597.3	16957956	17005799	556.2	291
BUSCOvEOG7VX3M3	Complete	NC_006587.3	40834241	40886654	248.3	138
BUSCOvEOG72BZQM	Complete	NC_006612.3	36990947	37041040	429.9	242
BUSCOvEOG7B8KSF	Complete	NC_006592.3	64111322	64190325	1045	638
BUSCOvEOG7GJ13B	Complete	NC_006606.3	31927303	31974738	726.5	342
BUSCOvEOG7T79GX	Complete	NC_006602.3	8511127	8594884	981	463
BUSCOvEOG73R516	Complete	NC_006588.3	23310509	23369342	1008.1	573
BUSCOvEOG7M3BQ0	Complete	NC_006610.3	14908001	14949719	362	247
BUSCOvEOG741RR5	Fragmented	NC_006609.3	10325054	10388181	622.6	358
BUSCOvEOG71ZGS8	Complete	NC_006606.3	21362724	21405680	199.8	108
BUSCOvEOG7MCZDK	Complete	NC_006602.3	37084186	37127324	464.8	291
BUSCOvEOG73JDKK	Complete	NC_006583.3	98016450	98059374	418.7	201
BUSCOvEOG77DBVK	Complete	NC_006602.3	43243764	43309762	1354	736
BUSCOvEOG7MKPWN	Complete	NC_006591.3	23408538	23462979	630.2	345
BUSCOvEOG7DZ386	Complete	NC_006583.3	57773018	57848745	593.8	262
BUSCOvEOG7N5X9T	Complete	NC_006583.3	28916652	29012837	795.6	531
BUSCOvEOG70P5M4	Complete	NC_006602.3	22664355	22734328	1873.5	996
BUSCOvEOG79W3VX	Fragmented	NC_006597.3	679033	815061	635.4	415
BUSCOvEOG70P5NB	Fragmented	NC_006611.3	28788456	28836195	299.6	145
BUSCOvEOG7STTJ4	Complete	NC_006587.3	26193955	26239605	1146.6	531
BUSCOvEOG75MPKW	Fragmented	NC_006584.3	22959390	23062554	365.8	218
BUSCOvEOG7G1NW8	Fragmented	NC_006617.3	3085881	3147197	942.1	394
BUSCOvEOG73V18Z	Complete	NC_006605.3	7881771	7924295	603.1	296
BUSCOvEOG71RR7S	Complete	NC_006586.3	58403635	58470643	1062.3	467
BUSCOvEOG7N05TF	Complete	NC_006583.3	30231074	30280998	1619.6	790
BUSCOvEOG7KWM72	Complete	NC_006589.3	10548822	10600986	503.9	262
BUSCOvEOG705TDM	Fragmented	NC_006593.3	51149595	51225172	661.1	346
BUSCOvEOG766X13	Complete	NC_006605.3	47229505	47270614	770.9	372
BUSCOvEOG73BP36	Complete	NC_006594.3	3795303	3841273	463.8	279
BUSCOvEOG7HHQGH	Complete	NC_006606.3	25036103	25089475	521.6	254
BUSCOvEOG7M9355	Fragmented	NC_006606.3	47259197	47328129	772.9	331
BUSCOvEOG7869SP	Complete	NC_006602.3	8434562	8484577	818.6	369
BUSCOvEOG72RFNJ	Complete	NC_006597.3	3004050	3087257	623.5	339
BUSCOvEOG7NKD8G	Complete	NC_006584.3	80850065	80905559	958.8	397
BUSCOvEOG7Z37T8	Fragmented	NC_006602.3	8322708	8375187	531.5	458
BUSCOvEOG737STG	Complete	NC_006596.3	8846958	8904790	1031	567
BUSCOvEOG7B8KSK	Complete	NC_006590.3	3228755	3276663	1070	584
BUSCOvEOG7FTXD2	Complete	NC_006615.3	8022847	8080092	1486.2	796
BUSCOvEOG7BGB9J	Complete	NC_006591.3	59927559	59974037	595.5	302
BUSCOvEOG75X99P	Fragmented	NC_006588.3	55207530	55260231	387.6	176
BUSCOvEOG7641RN	Complete	NC_006597.3	8951737	9015373	1391.9	761
BUSCOvEOG7FBK6N	Complete	NC_006587.3	40853731	40939246	1055.5	574
BUSCOvEOG7WDFSC	Complete	NC_006600.3	42202477	42249269	765.1	417
BUSCOvEOG78PNZC	Complete	NC_006592.3	35359199	35449713	1612.2	1149
BUSCOvEOG7K3N8Q	Complete	NC_006588.3	39311170	39375114	1402.7	683
BUSCOvEOG77WQ3W	Complete	NC_006593.3	51041691	51084033	286.8	146
BUSCOvEOG7MPK3S	Fragmented	NC_006585.3	69286380	69367945	810	406
BUSCOvEOG7W6QB0	Fragmented	NC_006603.3	24748126	24845911	286.7	144
BUSCOvEOG7V44N9	Fragmented	NC_006602.3	40423039	40469159	951	479
BUSCOvEOG7VT79R	Complete	NC_006610.3	25084282	25153479	958.8	528
BUSCOvEOG7MKPVM	Complete	NC_006598.3	35559585	35602559	1992.3	985
BUSCOvEOG712NJS	Complete	NC_006588.3	39185766	39265644	1475.4	852
BUSCOvEOG7PCC7K	Complete	NC_006602.3	42034244	42077886	160.9	84
BUSCOvEOG7M9350	Fragmented	NC_006588.3	52260656	52302721	522	229
BUSCOvEOG7W9KHW	Complete	NC_006619.3	11244138	11303927	896.3	430
BUSCOvEOG7H1C93	Complete	NC_006600.3	42868508	42916957	489.4	226
BUSCOvEOG7GTMSZ	Fragmented	NC_006610.3	7737639	7797541	370.1	246
BUSCOvEOG77STTQ	Complete	NC_006587.3	77346641	77397740	631	341
BUSCOvEOG702Z6N	Complete	NC_006607.3	34684375	34740495	654.7	483
BUSCOvEOG7DZ392	Complete	NC_006590.3	48204389	48277167	247.9	108
BUSCOvEOG7THX7X	Fragmented	NC_006610.3	33808088	33898139	336	169
BUSCOvEOG7J12NH	Complete	NC_006615.3	25386143	25452556	2380.9	1069
BUSCOvEOG7869SG	Complete	NC_006620.3	2833668	2890661	1055.1	550
BUSCOvEOG7JM935	Complete	NC_006596.3	43298118	43371827	1166.6	586
BUSCOvEOG7ZSBGZ	Complete	NC_006586.3	8666245	8713496	458.1	283
BUSCOvEOG79GMW2	Fragmented	NC_006597.3	45961947	46042854	1239	648
BUSCOvEOG7FTXF7	Complete	NC_006583.3	24498280	24547591	512	273
BUSCOvEOG7H1C8P	Complete	NC_006583.3	41782599	41833763	746.2	361
BUSCOvEOG70VX42	Complete	NC_006615.3	17746601	17828697	1024.9	669
BUSCOvEOG7FBK7K	Fragmented	NC_006593.3	11974061	12020959	340.6	282
BUSCOvEOG71C88M	Fragmented	NC_006583.3	892536	965671	1235.2	677
BUSCOvEOG7HB00X	Complete	NC_006585.3	56582704	56631948	336	222
BUSCOvEOG72V9X9	Complete	NC_006606.3	17520371	17562628	374.8	200
BUSCOvEOG718D3D	Fragmented	NC_006603.3	31613696	31681185	202.3	135
BUSCOvEOG754BBT	Complete	NC_006587.3	12860634	12969147	2934.8	1418
BUSCOvEOG7KSQZ4	Complete	NC_006617.3	22804397	22901279	1928.2	1001
BUSCOvEOG71G4JF	Fragmented	NC_006600.3	31883724	31924521	332.6	202
BUSCOvEOG754BC0	Complete	NC_006610.3	12733308	12845484	2688.3	1538
BUSCOvEOG72NKD6	Complete	NC_006591.3	54584089	54647872	1034.7	567
BUSCOvEOG7K3N95	Complete	NC_006589.3	69211138	69286259	522.4	273
BUSCOvEOG7V9W5T	Complete	NC_006608.3	6852016	6908231	570.4	368
BUSCOvEOG7X0P69	Complete	NC_006584.3	21668899	21744242	966.8	514
BUSCOvEOG7ZW6RN	Complete	NC_006597.3	16706514	16748987	337.6	188
BUSCOvEOG7J12PP	Complete	NC_006619.3	29664062	29709337	470.8	248
BUSCOvEOG712NKD	Complete	NC_006590.3	13843446	13900753	691.8	340
BUSCOvEOG7DFR28	Fragmented	NC_006583.3	109434460	109487058	486.4	276
BUSCOvEOG7VT7B9	Complete	NC_006586.3	86910022	86963556	900.2	476
BUSCOvEOG7283FJ	Fragmented	NC_006591.3	46120244	46166813	468.2	209
BUSCOvEOG7B2VB4	Complete	NC_006606.3	33892911	33938725	950.1	522
BUSCOvEOG7QZ911	Complete	NC_006608.3	20095437	20142147	811.7	362
BUSCOvEOG73FJ91	Complete	NC_006585.3	72340944	72432523	1108.2	800
BUSCOvEOG7F4TRC	Complete	NC_006615.3	22884163	22940742	422.5	232
BUSCOvEOG78D293	Fragmented	NC_006609.3	37050379	37125237	287.2	142
BUSCOvEOG7ZKM1J	Complete	NC_006584.3	73566029	73628760	555.2	277
BUSCOvEOG798WCX	Fragmented	NC_006610.3	6411731	6529295	2068.5	1039
BUSCOvEOG783FKQ	Complete	NC_006586.3	60572818	60620457	339.9	189
BUSCOvEOG74TQPB	Fragmented	NC_006619.3	15248561	15302905	565.9	328
BUSCOvEOG7J6T59	Complete	NC_006593.3	3478388	3523301	480.5	236
BUSCOvEOG7KM0GK	Complete	NC_006583.3	48363507	48410975	857.6	627
BUSCOvEOG72V9VF	Fragmented	NC_006610.3	30749278	30847790	1414.7	618
BUSCOvEOG7B004D	Complete	NC_006592.3	28559000	28602983	226.4	124
BUSCOvEOG7XPRVP	Complete	NC_006584.3	71788478	71854405	1115.9	559
BUSCOvEOG7T4F80	Complete	NC_006588.3	36662375	36730658	1076.2	533
BUSCOvEOG7NS4S4	Fragmented	NC_006597.3	793974	836810	309.6	168
BUSCOvEOG7K3N9S	Fragmented	NC_006606.3	8817275	8893122	354	158
BUSCOvEOG75DZ38	Fragmented	NC_006615.3	5610280	5684486	1111.7	567
BUSCOvEOG7TMSFS	Complete	NC_006583.3	75461711	75503660	937.7	519
BUSCOvEOG71G4JF	Fragmented	NC_006618.3	13940665	14034318	366.6	932
BUSCOvEOG7VHMN9	Complete	NC_006593.3	67709278	67750030	439.3	247
BUSCOvEOG7PNZX5	Complete	NC_006604.3	56985658	57026668	777.1	337
BUSCOvEOG7KPVQK	Complete	NC_006588.3	40215630	40264834	662.8	449
BUSCOvEOG7ZGQSF	Fragmented	NC_006614.3	37637121	37698145	564.4	242
BUSCOvEOG7P2RG5	Complete	NC_006597.3	17688883	17735985	1034.5	573
BUSCOvEOG72NKDK	Complete	NC_006600.3	54661823	54702902	836.6	379
BUSCOvEOG7QNP8W	Complete	NC_006603.3	29527537	29580510	1478.6	746
BUSCOvEOG7FN5ZT	Complete	NC_006587.3	9704215	9750137	251.8	133
BUSCOvEOG7DBVVC	Complete	NC_006603.3	41052713	41093779	482.2	234
BUSCOvEOG7DNGJM	Complete	NC_006583.3	29406079	29448267	521	276
BUSCOvEOG7VX3JR	Complete	NC_006584.3	59659500	59725364	1399	708
BUSCOvEOG7QNP8J	Fragmented	NC_006587.3	43177368	43269172	818.7	451
BUSCOvEOG7SFBK9	Complete	NC_006586.3	21424614	21499435	1258.9	778
BUSCOvEOG7615HP	Complete	NC_006600.3	42056857	42100334	1228.3	533
BUSCOvEOG7CVHMF	Fragmented	NC_006618.3	22635953	22758841	865.4	460
BUSCOvEOG7F7Q0H	Complete	NC_006609.3	19964322	20041034	405	236
BUSCOvEOG79KH54	Complete	NC_006588.3	39386065	39438546	366.8	228
BUSCOvEOG7KH49F	Complete	NC_006584.3	40497141	40549579	179.7	107
BUSCOvEOG7TTHXF	Complete	NC_006604.3	36306754	36348817	1570.4	696
BUSCOvEOG75MPJT	Fragmented	NC_006606.3	16137000	16219963	642.7	319
BUSCOvEOG7K6HJP	Fragmented	NC_006603.3	32579568	32641603	439.7	207
BUSCOvEOG72RFND	Complete	NC_006584.3	40903265	40944515	801.8	418
BUSCOvEOG7SQZ9B	Fragmented	NC_006589.3	69249697	69336925	508.9	347
BUSCOvEOG79W3V8	Complete	NC_006599.3	48673700	48719963	869.2	423
BUSCOvEOG7G7DC0	Fragmented	NC_006590.3	28654522	28798872	746.8	406
BUSCOvEOG7X0P79	Complete	NC_006584.3	8488912	8541889	434.5	255
BUSCOvEOG72V9VG	Fragmented	NC_006589.3	37531608	37634408	1786	1394
BUSCOvEOG72577H	Fragmented	NC_006618.3	14456957	14503129	307.8	151
BUSCOvEOG72RFMW	Complete	NC_006595.3	48524668	48590959	1107.2	1043
BUSCOvEOG79KH4P	Fragmented	NC_006597.3	2549538	2605051	449.6	323
BUSCOvEOG70S1V5	Complete	NC_006591.3	45022922	45066089	1962	1050
BUSCOvEOG7PG7F4	Fragmented	NC_006607.3	49901100	49985740	245.3	131
BUSCOvEOG7DJM9R	Fragmented	NC_006616.3	19341079	19394864	559.3	234
BUSCOvEOG7J6T53	Complete	NC_006619.3	474862	522243	402.5	206
BUSCOvEOG7908QR	Fragmented	NC_006589.3	29121769	29193566	582.4	360
BUSCOvEOG7R51H4	Duplicated	NC_006583.3	99764776	99806282	477.5	271
BUSCOvEOG75TF1W	Complete	NC_006590.3	63096024	63154298	1562.9	837
BUSCOvEOG7J6T4M	Complete	NC_006606.3	18139320	18185963	646.4	378
BUSCOvEOG7ZKM0T	Fragmented	NC_006598.3	12946022	13010431	1304	654
BUSCOvEOG7WSXPS	Fragmented	NC_006591.3	44368396	44485879	848.1	438
BUSCOvEOG7WDFSD	Complete	NC_006588.3	38880221	38924423	498.9	266
BUSCOvEOG75MPJN	Complete	NC_006593.3	21143522	21238186	2010.6	1038
BUSCOvEOG71RR8B	Fragmented	NC_006612.3	8416381	8468882	487.4	247
BUSCOvEOG7QRJJ8	Fragmented	NC_006586.3	35884064	35931512	555	422
BUSCOvEOG7RZ0CH	Complete	NC_006610.3	3928043	3994334	1706.9	777
BUSCOvEOG79GMW7	Complete	NC_006591.3	522695	623142	868.4	474
BUSCOvEOG7G4J4N	Complete	NC_006590.3	41354195	41403942	572.6	275
BUSCOvEOG7WDFS1	Fragmented	NC_006586.3	60255866	60344527	535	227
BUSCOvEOG712NKT	Complete	NC_006595.3	37840821	37883938	688.7	297
BUSCOvEOG7DBVT3	Complete	NC_006587.3	31371692	31473979	1248.5	651
BUSCOvEOG7PK3NM	Complete	NC_006589.3	28736502	28814866	1141.3	615
BUSCOvEOG7RZ0F2	Complete	NC_006589.3	9855590	9895886	186	89
BUSCOvEOG77M3B7	Complete	NC_006613.3	39489005	39579766	2255.4	1404
BUSCOvEOG7C895Q	Complete	NC_006603.3	40707963	40777947	966.2	576
BUSCOvEOG7QZ916	Complete	NC_006588.3	49227141	49270930	297.2	157
BUSCOvEOG74BCGP	Fragmented	NC_006610.3	25672554	25744967	374.2	166
BUSCOvEOG75QJT7	Complete	NC_006620.3	16954037	17008798	766.3	344
BUSCOvEOG74N06C	Complete	NC_006596.3	58922887	59011938	466.2	252
BUSCOvEOG7DV729	Duplicated	NC_006604.3	19447521	19487727	615.8	304
BUSCOvEOG7VQC34	Complete	NC_006612.3	11957416	12023178	512.4	289
BUSCOvEOG7N8SJZ	Complete	NC_006588.3	17891148	17934269	308.7	148
BUSCOvEOG7B8KSX	Fragmented	NC_006587.3	54341120	54399239	405.6	204
BUSCOvEOG7Z9099	Complete	NC_006591.3	24260030	24305261	271.7	203
BUSCOvEOG79GMW1	Fragmented	NC_006618.3	22136408	22226751	1378.8	10830
BUSCOvEOG718D2N	Complete	NC_006587.3	75858664	75942469	556.5	282
BUSCOvEOG7M3BPZ	Fragmented	NC_006614.3	123030	163938	203.2	131
BUSCOvEOG7X98Z3	Fragmented	NC_006600.3	31843982	31889364	181.5	101
BUSCOvEOG7JT1KT	Complete	NC_006593.3	50093193	50143787	685.4	342
BUSCOvEOG7K0S23	Complete	NC_006602.3	4280389	4343237	1006.1	647
BUSCOvEOG7Z6431	Complete	NC_006587.3	60103057	60148485	496.8	253
BUSCOvEOG70CJX3	Fragmented	NC_006599.3	48594005	48636586	455.3	267
BUSCOvEOG7H73RZ	Complete	NC_006602.3	49419570	49463595	686.9	309
BUSCOvEOG7HTB5F	Complete	NC_006605.3	34816900	34975410	1877.2	875
BUSCOvEOG76T4GD	Fragmented	NC_006590.3	46915821	46976977	206.4	97
BUSCOvEOG7K6HHQ	Complete	NC_006584.3	72931328	73012921	1122.9	551
BUSCOvEOG71K0SX	Fragmented	NC_006584.3	85204784	85270175	567.7	284
BUSCOvEOG7B2VBD	Complete	NC_006599.3	7732744	7774150	1067.2	484
BUSCOvEOG7BCG35	Complete	NC_006601.3	22734197	22789549	218.4	125
BUSCOvEOG708PNG	Fragmented	NC_006610.3	24957095	25031909	1264.3	583
BUSCOvEOG7576MC	Complete	NC_006591.3	22385506	22432665	855.4	485
BUSCOvEOG77STSW	Fragmented	NC_006592.3	5650388	5793855	3006.9	1353
BUSCOvEOG74QVDG	Complete	NC_006592.3	46680599	46755625	1152.6	633
BUSCOvEOG7MGTN7	Complete	NC_006587.3	8220138	8265236	770	381
BUSCOvEOG7FR25J	Fragmented	NC_006595.3	60966533	61007812	255.4	154
BUSCOvEOG7P8GZR	Duplicated	NC_006594.3	72420323	72476219	189.3	107
BUSCOvEOG7Q5B34	Complete	NC_006591.3	31647123	31705440	1110.6	546
BUSCOvEOG7M0GFN	Complete	NC_006616.3	11503844	11559792	603.2	356
BUSCOvEOG7HHQFR	Complete	NC_006602.3	57752208	57802410	1519.4	764
BUSCOvEOG73JDJW	Complete	NC_006594.3	421898	475553	468.1	281
BUSCOvEOG7T79HP	Fragmented	NC_006591.3	47461453	47509665	553	259
BUSCOvEOG79W3W8	Complete	NC_006586.3	39224463	39267160	601.1	314
BUSCOvEOG73V18V	Complete	NC_006615.3	23827089	23881387	756.7	365
BUSCOvEOG78KSRX	Complete	NC_006598.3	45545203	45586399	497.8	242
BUSCOvEOG7FXSP0	Complete	NC_006584.3	78828527	78895121	537.6	296
BUSCOvEOG7V18FG	Complete	NC_006592.3	1811429	1853647	402.9	236
BUSCOvEOG751G5D	Complete	NC_006597.3	797384	859965	457.7	244
BUSCOvEOG7S7M4S	Complete	NC_006586.3	66944274	67006614	154	117
BUSCOvEOG7JDJKZ	Fragmented	NC_006583.3	93765511	93861066	2044.7	964
BUSCOvEOG7CJWX6	Complete	NC_006588.3	6638279	6680792	597	281
BUSCOvEOG70GF48	Complete	NC_006599.3	29546705	29604754	1810.3	940
BUSCOvEOG7DFR24	Complete	NC_006616.3	16426947	16524516	1211	524
BUSCOvEOG7NZW8B	Complete	NC_006612.3	38017272	38076285	442.8	214
BUSCOvEOG73JDKS	Complete	NC_006585.3	56686583	56728533	353.4	167
BUSCOvEOG7Q2FWF	Fragmented	NC_006606.3	25487691	25540841	228.8	164
BUSCOvEOG7C2JRQ	Complete	NC_006603.3	21155786	21205386	337.9	207
BUSCOvEOG7N8SJD	Complete	NC_006585.3	61927820	61980355	766.7	528
BUSCOvEOG7V70WG	Complete	NC_006587.3	8228347	8272452	1071.7	516
BUSCOvEOG79S7KS	Complete	NC_006589.3	16853639	16930277	2115.8	1010
BUSCOvEOG7B8KSM	Complete	NC_006610.3	13656304	13699871	1062.4	531
BUSCOvEOG7JDJM1	Complete	NC_006588.3	27718530	27813432	1878.4	1138
BUSCOvEOG705TF3	Complete	NC_006599.3	21301380	21344251	1031.3	501
BUSCOvEOG74TQN7	Fragmented	NC_006588.3	69203852	69297593	801.5	503
BUSCOvEOG77STT0	Complete	NC_006585.3	52565005	52648185	2316.9	1589
BUSCOvEOG7934ZW	Fragmented	NC_006583.3	64206821	64267138	292.5	146
BUSCOvEOG7KPVRP	Complete	NC_006598.3	24036966	24087630	395.5	218
BUSCOvEOG79GMXW	Fragmented	NC_006592.3	37403410	37446804	208.5	102
BUSCOvEOG7XH1DG	Complete	NC_006589.3	31493515	31548840	488.9	223
BUSCOvEOG78WDGD	Complete	NC_006619.3	25178122	25232639	648	291
BUSCOvEOG7BCG16	Fragmented	NC_006590.3	13585491	13713789	995.4	672
BUSCOvEOG7GF4V0	Complete	NC_006586.3	23693949	23760230	899	473
BUSCOvEOG7BRZ05	Complete	NC_006615.3	1608400	1691089	984.8	551
BUSCOvEOG7F1ZGD	Complete	NC_006597.3	6383489	6449006	522.7	402
BUSCOvEOG7908QM	Complete	NC_006591.3	51192608	51233866	400.7	187
BUSCOvEOG73R51H	Fragmented	NC_006588.3	44457087	44498028	207.8	307
BUSCOvEOG73XWH9	Complete	NC_006600.3	51480029	51527083	1145.8	514
BUSCOvEOG7C895Z	Complete	NC_006585.3	30777575	30850025	1387.8	765
BUSCOvEOG776MCV	Fragmented	NC_006594.3	64726695	64813407	729.2	384
BUSCOvEOG7NZW6S	Complete	NC_006599.3	51681982	51730732	1423.7	680
BUSCOvEOG7BGB92	Complete	NC_006616.3	34424636	34481458	442.2	325
BUSCOvEOG7FN5XD	Complete	NC_006584.3	65158914	65237978	903.5	524
BUSCOvEOG79CRNZ	Complete	NC_006584.3	81961466	82009584	549.6	302
BUSCOvEOG7QVDS6	Complete	NC_006590.3	68943426	68989847	579.3	297
BUSCOvEOG7WM68F	Fragmented	NC_006607.3	51500584	51545890	198	131
BUSCOvEOG747H72	Complete	NC_006587.3	19809967	19887758	1070.8	619
BUSCOvEOG77STVT	Complete	NC_006583.3	98562513	98605350	234.5	147
BUSCOvEOG7JHDW0	Complete	NC_006587.3	15556751	15607754	553.8	351
BUSCOvEOG7DNGM1	Complete	NC_006587.3	41949770	42002275	274.7	145
BUSCOvEOG783FK3	Complete	NC_006606.3	1913274	1955000	571.3	273
BUSCOvEOG7ZW6QK	Complete	NC_006612.3	33294471	33356385	1485.8	682
BUSCOvEOG70ZSBC	Fragmented	NC_006591.3	20387538	20433915	1333.6	627
BUSCOvEOG7PG7FG	Complete	NC_006594.3	62541458	62621087	603.5	291
BUSCOvEOG747H76	Complete	NC_006591.3	32846745	32898183	695.3	420
BUSCOvEOG7STTM3	Complete	NC_006592.3	68896136	68947377	204	95
BUSCOvEOG7BCG31	Complete	NC_006610.3	14181370	14238923	382.5	185
BUSCOvEOG7Z90BP	Complete	NC_006588.3	62700013	62742365	313.5	175
BUSCOvEOG76HHS1	Duplicated	NC_006596.3	37237712	37306756	286.5	140
BUSCOvEOG75B2V7	Complete	NC_006597.3	52179252	52231921	975.9	439
BUSCOvEOG7RBS05	Fragmented	NC_006593.3	16603329	16676484	670.7	280
BUSCOvEOG70VX3G	Fragmented	NC_006585.3	13973017	14044101	317.3	170
BUSCOvEOG7KSR00	Duplicated	NC_006595.3	49497625	49538643	485.6	283
BUSCOvEOG7GMW9N	Complete	NC_006600.3	53878790	53927024	980	510
BUSCOvEOG76DNHW	Fragmented	NC_006593.3	67601930	67645795	289.8	125
BUSCOvEOG7934XF	Fragmented	NC_006604.3	50149108	50304270	616	308
BUSCOvEOG7JHDW5	Complete	NC_006588.3	30147866	30267897	297.7	143
BUSCOvEOG73V191	Fragmented	NC_006588.3	15961291	16014701	445.3	193
BUSCOvEOG76HHQ7	Fragmented	NC_006585.3	61311180	61370500	906.5	546
BUSCOvEOG7KH48J	Duplicated	NC_006594.3	57721285	57779608	397.1	193
BUSCOvEOG7PRV4H	Complete	NC_006588.3	42565029	42625114	993.4	472
BUSCOvEOG7C897H	Complete	NC_006586.3	47767476	47812913	248.3	141
BUSCOvEOG7STTK6	Fragmented	NC_006600.3	33001656	33053232	391.6	170
BUSCOvEOG74QVDS	Complete	NC_006607.3	34837439	34889561	1013.3	490
BUSCOvEOG7JWWT0	Fragmented	NC_006594.3	47038715	47127801	968.4	464
BUSCOvEOG7VMGTS	Fragmented	NC_006589.3	57360519	57439249	1078.7	439
BUSCOvEOG7M9352	Fragmented	NC_006604.3	26916641	27018889	823.3	409
BUSCOvEOG7GXH25	Complete	NC_006591.3	44950050	45018826	666	296
BUSCOvEOG7C5DZC	Complete	NC_006592.3	19822245	19879458	328.6	203
BUSCOvEOG7PK3NR	Complete	NC_006597.3	52206487	52285658	1079.5	657
BUSCOvEOG798WF2	Complete	NC_006595.3	59974815	60016143	849.3	471
BUSCOvEOG7D283X	Complete	NC_006610.3	23460500	23514762	720	318
BUSCOvEOG7XKWN8	Complete	NC_006615.3	4947900	5005282	694.1	384
BUSCOvEOG75DZ4W	Complete	NC_006613.3	29543906	29599317	138.1	69
BUSCOvEOG7MCZD5	Fragmented	NC_006603.3	23496686	23590306	517.9	386
BUSCOvEOG7XSN3N	Fragmented	NC_006602.3	2320877	2425127	483.2	222
BUSCOvEOG72RFNP	Fragmented	NC_006592.3	10873722	10925883	354.1	179
BUSCOvEOG7Q5B2S	Complete	NC_006587.3	41673690	41723563	3170	1834
BUSCOvEOG70GF4N	Fragmented	NC_006591.3	48392590	48442460	981	449
BUSCOvEOG7G7DDR	Complete	NC_006598.3	11340432	11383049	330.2	151
BUSCOvEOG7Z643H	Complete	NC_006583.3	42886262	42926768	315.6	172
BUSCOvEOG7KM0GQ	Complete	NC_006606.3	31328253	31402214	1021	578
BUSCOvEOG7JT1K5	Complete	NC_006614.3	4426991	4470731	686.9	398
BUSCOvEOG7VT7C4	Complete	NC_006587.3	54484895	54530760	230.5	260
BUSCOvEOG7NKD8X	Fragmented	NC_006603.3	24023612	24104229	601	289
BUSCOvEOG7T79J4	Fragmented	NC_006584.3	85344876	85391923	449.8	260
BUSCOvEOG7J12NQ	Complete	NC_006591.3	35960596	36065923	1080.2	461
BUSCOvEOG7K0S34	Complete	NC_006608.3	20153877	20197658	510.4	250
BUSCOvEOG7H73QW	Fragmented	NC_006592.3	43162593	43267021	1494.9	855
BUSCOvEOG7W9KHH	Complete	NC_006587.3	75158748	75208018	1327	583
BUSCOvEOG7NKD8Q	Fragmented	NC_006596.3	31098345	31173717	537.8	285
BUSCOvEOG7ZCVJR	Complete	NC_006605.3	7869674	7919141	553.5	297
BUSCOvEOG7VT7BR	Complete	NC_006612.3	38381286	38441467	695.7	346
BUSCOvEOG79CRP8	Fragmented	NC_006609.3	42898920	42956912	187.9	215
BUSCOvEOG7KD80V	Complete	NC_006589.3	20467645	20521013	910.9	451
BUSCOvEOG7D80K7	Complete	NC_006612.3	33173793	33225792	1403.3	617
BUSCOvEOG79W3TV	Fragmented	NC_006602.3	33694297	33767661	282.4	182
BUSCOvEOG7CG1PC	Fragmented	NC_006587.3	14741023	14784760	571	275
BUSCOvEOG780KBM	Complete	NC_006618.3	18561608	18616398	533.6	413
BUSCOvEOG7V18D3	Fragmented	NC_006583.3	113739712	113797182	1712.1	781
BUSCOvEOG7P5MPJ	Complete	NC_006593.3	67014100	67133039	1512.3	750
BUSCOvEOG76X0NJ	Complete	NC_006608.3	414053	499685	3217.2	1654
BUSCOvEOG75X996	Fragmented	NC_006598.3	7541928	7628969	465.9	285
BUSCOvEOG7W0ZT8	Complete	NC_006597.3	15293888	15336397	502.3	280
BUSCOvEOG74F7PQ	Fragmented	NC_006612.3	23956341	24047320	1070.1	563
BUSCOvEOG70S1VR	Fragmented	NC_006586.3	8969562	9044032	594.9	255
BUSCOvEOG7FJ9QX	Complete	NC_006590.3	70287709	70340933	403.5	214
BUSCOvEOG77H747	Complete	NC_006602.3	4737412	4795943	701	411
BUSCOvEOG71ZGQ1	Complete	NC_006608.3	9747172	9908581	6885.7	3268
BUSCOvEOG70GF5H	Complete	NC_006587.3	41469679	41518321	425.4	235
BUSCOvEOG7NKD8H	Complete	NC_006616.3	34498757	34557477	562.8	322
BUSCOvEOG7P2RGX	Complete	NC_006606.3	24241891	24285995	418.6	183
BUSCOvEOG7R2579	Complete	NC_006594.3	6285774	6519930	1655.4	713
BUSCOvEOG7VHMN2	Complete	NC_006616.3	12515083	12576483	565.1	268
BUSCOvEOG72Z653	Complete	NC_006592.3	69276969	69320523	322.7	150
BUSCOvEOG7TMSGM	Complete	NC_006584.3	37183612	37224508	630.1	299
BUSCOvEOG72FTXT	Complete	NC_006604.3	30550478	30595068	608.8	273
BUSCOvEOG7PCC63	Complete	NC_006602.3	44060547	44112451	942.1	469
BUSCOvEOG7BZPHK	Complete	NC_006602.3	40121703	40162528	260.4	125
BUSCOvEOG7JHDV9	Fragmented	NC_006607.3	1409252	1544663	423.2	232
BUSCOvEOG7W3V25	Complete	NC_006583.3	85490569	85606057	549.6	305
BUSCOvEOG7DRBRN	Complete	NC_006596.3	7619659	7740213	1209.5	584
BUSCOvEOG73R52W	Complete	NC_006610.3	13654909	13695592	273	157
BUSCOvEOG7MW9KM	Complete	NC_006594.3	49087526	49145566	1562.1	763
BUSCOvEOG770VX3	Complete	NC_006617.3	7335484	7398927	941.6	479
BUSCOvEOG7SQZBC	Complete	NC_006590.3	44281733	44341216	446.4	201
BUSCOvEOG7GTMSD	Fragmented	NC_006583.3	108855473	108916183	1444.4	830
BUSCOvEOG77WQ40	Complete	NC_006588.3	18010296	18052703	365	369
BUSCOvEOG7RR7XS	Fragmented	NC_006619.3	24982038	25026807	464.2	225
BUSCOvEOG71C88K	Complete	NC_006590.3	42863400	42978959	1202.6	649
BUSCOvEOG7JWWTZ	Fragmented	NC_006591.3	55174123	55223396	319.1	187
BUSCOvEOG7RV458	Complete	NC_006613.3	38794060	38840883	383.2	202
BUSCOvEOG7BCG2R	Complete	NC_006598.3	31148250	31197707	579.7	292
BUSCOvEOG7KWM70	Complete	NC_006585.3	30699211	30765320	758	421
BUSCOvEOG7RJHDV	Fragmented	NC_006616.3	33732751	33811668	1587	830
BUSCOvEOG7XKWN3	Complete	NC_006592.3	40299191	40348084	674.1	368
BUSCOvEOG7S4QWD	Complete	NC_006600.3	38550616	38600637	654.9	455
BUSCOvEOG7RZ0DZ	Complete	NC_006583.3	83072013	83123955	383.9	171
BUSCOvEOG7PCC65	Fragmented	NC_006590.3	50214928	50274507	535.4	321
BUSCOvEOG7W6Q8T	Complete	NC_006587.3	65683590	65750825	846.8	393
BUSCOvEOG7FN5Z1	Complete	NC_006615.3	1693159	1780804	578.5	322
BUSCOvEOG78SJ6N	Fragmented	NC_006599.3	35189111	35268135	492.2	368
BUSCOvEOG7ZW6RZ	Complete	NC_006592.3	26774526	26825069	482.5	271
BUSCOvEOG7322CV	Complete	NC_006590.3	43206294	43285639	599.6	278
BUSCOvEOG7FR25P	Complete	NC_006593.3	4948780	5040473	334.7	147
BUSCOvEOG7RV45T	Fragmented	NC_006586.3	4735836	4800835	296.1	213
BUSCOvEOG77WQ2K	Complete	NC_006610.3	22265126	22354263	1309.5	582
BUSCOvEOG7Q2FW0	Complete	NC_006620.3	21332516	21374596	650	297
BUSCOvEOG7MCZCT	Complete	NC_006605.3	27317054	27397380	1196	504
BUSCOvEOG770VX7	Complete	NC_006609.3	38421690	38473722	1514.8	819
BUSCOvEOG7C2JQN	Complete	NC_006602.3	39530799	39572800	693.9	305
BUSCOvEOG74XKXF	Fragmented	NC_006610.3	26958957	27010491	278.7	198
BUSCOvEOG7RFN74	Complete	NC_006608.3	29246443	29311936	387.4	210
BUSCOvEOG7Q2FWC	Complete	NC_006591.3	24137558	24180364	303.8	163
BUSCOvEOG74J3XQ	Complete	NC_006588.3	2729188	2796019	1754.1	926
BUSCOvEOG7GB8KZ	Complete	NC_006591.3	48655453	48698349	796.1	437
BUSCOvEOG737SV9	Complete	NC_006590.3	71274405	71319586	601.6	288
BUSCOvEOG73JDHX	Complete	NC_006585.3	74642405	74705406	2945	1292
BUSCOvEOG7PVQCQ	Complete	NC_006586.3	11847559	11915748	860	446
BUSCOvEOG75HTBC	Fragmented	NC_006612.3	11705363	11762135	634.2	298
BUSCOvEOG7C896D	Complete	NC_006599.3	7634921	7688629	834.6	387
BUSCOvEOG7SXPT3	Complete	NC_006594.3	20533037	20573867	497	260
BUSCOvEOG770VWH	Fragmented	NC_006591.3	4805566	4869985	1819.3	1055
BUSCOvEOG7BCG33	Complete	NC_006599.3	30823076	30866017	221.6	126
BUSCOvEOG7GF4V3	Complete	NC_006609.3	41874729	41924658	1345.5	762
BUSCOvEOG7WHB09	Fragmented	NC_006605.3	4092425	4215760	1431.4	682
BUSCOvEOG7JQ59W	Fragmented	NC_006606.3	47422799	47503397	954.2	419
BUSCOvEOG74F7R1	Complete	NC_006593.3	9910745	9951506	511.3	254
BUSCOvEOG7H47HS	Fragmented	NC_006600.3	50762847	50806723	454	268
BUSCOvEOG72FTXV	Complete	NC_006591.3	18560171	18601352	773.7	413
BUSCOvEOG7X3JF7	Fragmented	NC_006615.3	29438340	29513770	424.5	215
BUSCOvEOG7GXH23	Fragmented	NC_006606.3	27282469	27343347	735	427
BUSCOvEOG7TQNPQ	Complete	NC_006602.3	40125700	40168614	544	378
BUSCOvEOG7SQZB6	Complete	NC_006611.3	35491378	35564858	544.9	250
BUSCOvEOG718D2J	Complete	NC_006591.3	36754521	36874378	885.6	494
BUSCOvEOG770VX9	Complete	NC_006594.3	11525085	11567066	746.5	352
BUSCOvEOG7GTMSB	Complete	NC_006584.3	76294062	76366676	733	347
BUSCOvEOG7HB01F	Complete	NC_006591.3	48176256	48223670	439.7	188
BUSCOvEOG7T1K2M	Complete	NC_006592.3	23393847	23444918	219.8	142
BUSCOvEOG7NCNS1	Fragmented	NC_006584.3	35890483	36069712	2302.3	2808
BUSCOvEOG7G4J4Z	Complete	NC_006597.3	17653690	17699268	480	217
BUSCOvEOG7RZ0CK	Complete	NC_006587.3	76427270	76482454	1146.2	667
BUSCOvEOG74TQNG	Fragmented	NC_006584.3	51305112	51380117	1126.5	509
BUSCOvEOG7G1NWK	Complete	NC_006584.3	68828962	68890828	623.1	366
BUSCOvEOG74F7PS	Complete	NC_006608.3	16418068	16480575	1094.9	561
BUSCOvEOG718D3G	Complete	NC_006586.3	26169351	26219628	214.3	108
BUSCOvEOG7MPK47	Fragmented	NC_006600.3	51764416	51825298	214.3	148
BUSCOvEOG71RR8J	Complete	NC_006598.3	13367945	13425719	563.1	257
BUSCOvEOG7DV70V	Complete	NC_006589.3	64782594	64839356	1066.2	541
BUSCOvEOG79S7MQ	Fragmented	NC_006602.3	19284934	19425767	498.7	250
BUSCOvEOG776MCK	Complete	NC_006599.3	57730309	57824873	1101.5	618
BUSCOvEOG71G4HX	Complete	NC_006587.3	38852772	38923339	1058.6	490
BUSCOvEOG7K0S2D	Complete	NC_006598.3	10356276	10412381	966.4	447
BUSCOvEOG7XPRVB	Complete	NC_006586.3	19994057	20085225	1183.2	788
BUSCOvEOG7JM937	Complete	NC_006612.3	32278100	32331005	1267.2	545
BUSCOvEOG7GF4TG	Complete	NC_006600.3	33637631	33709907	1397.1	676
BUSCOvEOG7DRBSR	Fragmented	NC_006589.3	39158713	39263208	595.2	429
BUSCOvEOG78PNZD	Fragmented	NC_006595.3	18732280	18843979	962.7	481
BUSCOvEOG744N0Q	Complete	NC_006597.3	2248352	2309630	403.8	231
BUSCOvEOG7PK3N7	Fragmented	NC_006587.3	80656965	80757357	673.4	423
BUSCOvEOG7G4J3W	Complete	NC_006594.3	26833213	26880549	1001.2	457
BUSCOvEOG7H1C8W	Complete	NC_006583.3	93124325	93223606	355.4	197
BUSCOvEOG7J6T5Z	Fragmented	NC_006608.3	8417339	8467664	168.1	121
BUSCOvEOG773R4R	Complete	NC_006587.3	36939714	36998558	1180.6	702
BUSCOvEOG7HX6DN	Duplicated	NC_006596.3	34646088	34686252	940.8	446
BUSCOvEOG7WDFSV	Duplicated	NC_006585.3	55257138	55297635	178	135
BUSCOvEOG7X6DNZ	Complete	NC_006585.3	54386476	54452303	723.5	331
BUSCOvEOG7KSR00	Duplicated	NC_006592.3	40494313	40535522	715.3	357
BUSCOvEOG7J6T4J	Complete	NC_006594.3	7481601	7546080	762.9	345
BUSCOvEOG72BZQ6	Complete	NC_006586.3	8392946	8444500	455.3	226
BUSCOvEOG71VMGK	Complete	NC_006606.3	43714279	43762819	806.9	410
BUSCOvEOG72JQ68	Fragmented	NC_006609.3	33819868	33885611	288.6	143
BUSCOvEOG7CJWX0	Complete	NC_006608.3	30923991	30984081	599.2	384
BUSCOvEOG776MCQ	Complete	NC_006590.3	50072259	50146716	1474.7	715
BUSCOvEOG7WHB11	Complete	NC_006610.3	12590666	12642808	466.2	218
BUSCOvEOG7WSXRD	Complete	NC_006584.3	72092118	72139079	364	163
BUSCOvEOG76Q86D	Complete	NC_006591.3	56377848	56463155	1130.6	508
BUSCOvEOG7R7WRZ	Complete	NC_006583.3	5156098	5201304	343.7	245
BUSCOvEOG75TF26	Complete	NC_006600.3	25630225	25680348	417	212
BUSCOvEOG71VMGX	Complete	NC_006588.3	68944781	69009242	991.9	539
BUSCOvEOG79615J	Complete	NC_006608.3	23490229	23538848	1096.3	695
BUSCOvEOG7ZKM25	Complete	NC_006600.3	53042877	53084378	592.9	241
BUSCOvEOG7HHQFV	Complete	NC_006600.3	34488840	34583383	1440	625
BUSCOvEOG773R4X	Complete	NC_006593.3	25815559	25871477	815.1	435
BUSCOvEOG7QVDR8	Fragmented	NC_006587.3	59799660	59948617	928.7	678
BUSCOvEOG71VMHT	Fragmented	NC_006612.3	2241628	2333770	222.9	110
BUSCOvEOG7SQZBB	Complete	NC_006591.3	55375710	55418409	693.7	327
BUSCOvEOG79W3VH	Complete	NC_006594.3	12667898	12714630	930	469
BUSCOvEOG7BRZ03	Fragmented	NC_006593.3	54925920	54994097	728	334
BUSCOvEOG7THX6M	Complete	NC_006583.3	47580754	47670128	811.8	367
BUSCOvEOG79GMXH	Fragmented	NC_006593.3	54957501	55009094	160.1	84
BUSCOvEOG74J3ZB	Complete	NC_006584.3	35780020	35823193	634.1	433
BUSCOvEOG7GF4WK	Duplicated	NC_006593.3	49802127	49850248	149.8	128
BUSCOvEOG7GB8N1	Complete	NC_006594.3	12086274	12132523	320.4	151
BUSCOvEOG7908PB	Complete	NC_006591.3	11728868	11793619	1414.2	742
BUSCOvEOG73FJ96	Fragmented	NC_006612.3	30591796	30659523	1581.4	776
BUSCOvEOG78D296	Fragmented	NC_006587.3	57261629	57307702	236.6	100
BUSCOvEOG78SJ77	Fragmented	NC_006603.3	40891131	41009346	373.9	180
BUSCOvEOG73JDKZ	Complete	NC_006583.3	113803996	113847526	385.3	200
BUSCOvEOG7KH485	Complete	NC_006587.3	54809597	54863355	549.2	307
BUSCOvEOG72FTWS	Complete	NC_006588.3	57752031	57811462	2304.8	1201
BUSCOvEOG7R51HK	Complete	NC_006590.3	43392340	43479387	528.3	260
BUSCOvEOG79KH52	Complete	NC_006600.3	50046014	50090089	501.9	292
BUSCOvEOG7BZPJ5	Fragmented	NC_006588.3	18013657	18061246	241.1	161
BUSCOvEOG77H73T	Complete	NC_006589.3	75468181	75523095	1168	568
BUSCOvEOG7B5QKC	Complete	NC_006583.3	78612069	78653011	519.3	246
BUSCOvEOG7C5F04	Complete	NC_006607.3	39726600	39812981	405.9	189
BUSCOvEOG722BZP	Fragmented	NC_006617.3	5493005	5595003	382.1	205
BUSCOvEOG7QZ91P	Complete	NC_006599.3	59192638	59233511	776.5	381
BUSCOvEOG72Z63T	Complete	NC_006597.3	18508892	18566148	1305.4	580
BUSCOvEOG7934XM	Complete	NC_006602.3	37037036	37107742	1225.4	732
BUSCOvEOG7S1VN7	Complete	NC_006594.3	65194484	65248870	547.8	245
BUSCOvEOG77PZM4	Complete	NC_006588.3	31755833	31818731	1081.9	721
BUSCOvEOG75TF2W	Fragmented	NC_006596.3	30240058	30343998	314.4	172
BUSCOvEOG71C894	Complete	NC_006592.3	32369529	32417322	745.3	426
BUSCOvEOG7FBK6R	Complete	NC_006589.3	9936272	9979299	911.2	464
BUSCOvEOG7N5X95	Complete	NC_006593.3	50513456	50562996	1048.1	770
BUSCOvEOG77WQ3J	Complete	NC_006594.3	4068747	4114031	427.7	211
BUSCOvEOG7FJ9PN	Complete	NC_006587.3	8859292	8927677	573	255
BUSCOvEOG7SJ6V2	Complete	NC_006600.3	43585363	43629991	740.7	351
BUSCOvEOG7GQRKG	Complete	NC_006608.3	8260284	8310156	640.6	284
BUSCOvEOG72NKDC	Complete	NC_006583.3	94982042	95065527	750	401
BUSCOvEOG7ZCVK8	Complete	NC_006601.3	28449507	28496313	491.6	228
BUSCOvEOG79PCCX	Complete	NC_006610.3	10947712	11006258	668.5	350
BUSCOvEOG702Z5Q	Complete	NC_006584.3	84426258	84476665	1041.2	496
BUSCOvEOG7V44NV	Complete	NC_006587.3	41323244	41384547	556.4	244
BUSCOvEOG7N8SJC	Fragmented	NC_006596.3	44862259	44934399	804.4	394
BUSCOvEOG7B2VBC	Complete	NC_006595.3	37908996	37950114	610.5	380
BUSCOvEOG712NKZ	Complete	NC_006587.3	16776104	16840518	835.9	580
BUSCOvEOG7KD80Q	Fragmented	NC_006594.3	385678	430948	1535.1	733
BUSCOvEOG70VX3K	Fragmented	NC_006597.3	53386424	53443878	193.7	109
BUSCOvEOG71ZGQ7	Fragmented	NC_006615.3	17575178	17649167	1950.5	912
BUSCOvEOG7QVDRS	Complete	NC_006589.3	10309337	10386571	1258.1	658
BUSCOvEOG7CNS61	Complete	NC_006597.3	33767486	33807929	314.2	146
BUSCOvEOG7C8969	Complete	NC_006597.3	16268591	16310878	618	411
BUSCOvEOG7G7DCR	Fragmented	NC_006595.3	22553245	22628371	126.3	68
BUSCOvEOG7BVT7M	Complete	NC_006608.3	18329132	18371475	1006.7	458
BUSCOvEOG7Z37TT	Fragmented	NC_006610.3	14212014	14321243	293.7	171
BUSCOvEOG70VX41	Complete	NC_006608.3	5992674	6041472	661.3	302
BUSCOvEOG74QVG2	Complete	NC_006583.3	98580356	98625286	301.7	164
BUSCOvEOG7TMSGC	Complete	NC_006606.3	33305029	33350761	1024.2	526
BUSCOvEOG7BK6H5	Complete	NC_006591.3	49073468	49128342	487.8	400
BUSCOvEOG7X0P68	Complete	NC_006592.3	24287692	24383381	816.3	396
BUSCOvEOG7T4F83	Fragmented	NC_006599.3	38916903	38984185	1165.4	541
BUSCOvEOG76Q85Z	Fragmented	NC_006591.3	37261158	37359166	1417.6	717
BUSCOvEOG7K6HJN	Complete	NC_006596.3	40248329	40440842	874	421
BUSCOvEOG7Z0CKZ	Complete	NC_006612.3	29338897	29395277	486.6	287
BUSCOvEOG7N323J	Duplicated	NC_006590.3	27465259	27505393	1081.3	533
BUSCOvEOG7FXSNN	Fragmented	NC_006612.3	7345545	7429805	942.3	604
BUSCOvEOG7ZCVJ4	Complete	NC_006608.3	7072415	7139659	1129.1	493
BUSCOvEOG72Z64R	Complete	NC_006615.3	6925966	6978974	588.5	274
BUSCOvEOG7M936F	Complete	NC_006587.3	15428225	15524215	350.5	185
BUSCOvEOG74QVDM	Fragmented	NC_006587.3	55142569	55222705	787	416
BUSCOvEOG7908Q0	Fragmented	NC_006590.3	43260272	43327314	275.2	226
BUSCOvEOG7J12P2	Complete	NC_006584.3	71929550	71974043	731.2	394
BUSCOvEOG7K9CS7	Complete	NC_006592.3	6960627	7018138	827.6	369
BUSCOvEOG7X6DQQ	Complete	NC_006600.3	48463489	48508770	133.9	142
BUSCOvEOG7B003M	Complete	NC_006592.3	17023871	17065725	610.6	293
BUSCOvEOG74N061	Complete	NC_006591.3	4017444	4063352	743	363
BUSCOvEOG715HSV	Complete	NC_006606.3	22923711	23001584	1602.6	836
BUSCOvEOG74N056	Fragmented	NC_006592.3	13140095	13230011	1729.3	927
BUSCOvEOG7J3XXC	Complete	NC_006604.3	49815245	49885737	490.7	227
BUSCOvEOG7WQ2GP	Complete	NC_006600.3	52042327	52087542	542.7	320
BUSCOvEOG74N073	Duplicated	NC_006584.3	71861337	71916266	257	120
BUSCOvEOG7JT1K0	Fragmented	NC_006588.3	38768994	38818177	715.1	371
BUSCOvEOG7S4QWM	Complete	NC_006590.3	4243968	4289431	359.5	268
BUSCOvEOG7GTMTS	Complete	NC_006606.3	22898676	22943789	312.8	167
BUSCOvEOG7QVDRB	Complete	NC_006619.3	11429082	11552930	1479.6	814
BUSCOvEOG7TXD56	Complete	NC_006589.3	38487430	38561843	1397.1	759
BUSCOvEOG78GXGW	Complete	NC_006584.3	59748064	59821056	1041.9	500
BUSCOvEOG7BK6K2	Complete	NC_006585.3	13929157	13971421	304.3	156
BUSCOvEOG7T4F99	Complete	NC_006586.3	22897061	22938036	416.1	225
BUSCOvEOG74F7PF	Complete	NC_006589.3	1057537	1129943	2035.3	963
BUSCOvEOG7H73SS	Fragmented	NC_006610.3	23476729	23533672	157.8	101
BUSCOvEOG725767	Fragmented	NC_006596.3	13328742	13397133	744.4	399
BUSCOvEOG7SXPSC	Complete	NC_006597.3	8984205	9031061	1342.7	788
BUSCOvEOG7RV46B	Complete	NC_006591.3	34168544	34209080	378.3	179
BUSCOvEOG798WDD	Fragmented	NC_006608.3	22950554	23024714	490.3	313
BUSCOvEOG7QFXTM	Fragmented	NC_006586.3	67631549	67683248	293.3	196
BUSCOvEOG7T79J5	Complete	NC_006613.3	33896330	33945782	227.4	114
BUSCOvEOG7C896J	Complete	NC_006595.3	18806007	18861843	328.3	199
BUSCOvEOG71NW26	Complete	NC_006606.3	42940214	42988255	218.2	122
BUSCOvEOG7W6Q8C	Complete	NC_006616.3	17160119	17209150	1209.9	515
BUSCOvEOG7XSN3W	Complete	NC_006584.3	57981367	58029379	722.3	347
BUSCOvEOG7ZGQSP	Complete	NC_006594.3	48525466	48582117	337.3	171
BUSCOvEOG7D80M3	Complete	NC_006591.3	45859002	45922633	724.5	392
BUSCOvEOG7ZSBH5	Complete	NC_006584.3	61893532	61977518	382.7	213
BUSCOvEOG77H73Q	Complete	NC_006587.3	24062925	24122580	994.6	441
BUSCOvEOG7869SW	Fragmented	NC_006598.3	19219801	19300292	219.1	130
BUSCOvEOG7ZKM2Z	Complete	NC_006585.3	69670726	69717191	275.7	203
BUSCOvEOG7Z6426	Complete	NC_006590.3	70270768	70322161	478	334
BUSCOvEOG7DRBRV	Complete	NC_006606.3	3278048	3330544	1409.4	691
BUSCOvEOG7S1VNC	Fragmented	NC_006584.3	7039774	7115857	597.4	245
BUSCOvEOG7576M5	Complete	NC_006599.3	59535802	59596806	1369.1	637
BUSCOvEOG7XSN3T	Complete	NC_006612.3	6972852	7019591	990.2	455
BUSCOvEOG7WDFSV	Duplicated	NC_006593.3	64075634	64119760	285.3	138
BUSCOvEOG7641RM	Complete	NC_006595.3	49058729	49110510	1210.2	661
BUSCOvEOG7DFR2C	Fragmented	NC_006613.3	21205768	21268442	399.1	188
BUSCOvEOG7641R8	Complete	NC_006590.3	61267721	61334638	1412.5	745
BUSCOvEOG76T4DT	Fragmented	NC_006595.3	30630734	30831818	1315	697
BUSCOvEOG7MCZFP	Fragmented	NC_006586.3	50584140	50645724	283.5	138
BUSCOvEOG7SXPS6	Fragmented	NC_006602.3	56069185	56124638	429.8	236
BUSCOvEOG7D80K5	Complete	NC_006611.3	39089041	39179067	1523.3	745
BUSCOvEOG769S81	Fragmented	NC_006583.3	109598994	109655983	164.6	101
BUSCOvEOG7MPK4S	Fragmented	NC_006604.3	57016934	57087548	155.2	120
BUSCOvEOG70K9D3	Fragmented	NC_006620.3	20892787	20941103	320.6	186
BUSCOvEOG7HX6G9	Complete	NC_006610.3	36701648	36754308	368.4	226
BUSCOvEOG7NKD7S	Complete	NC_006588.3	33263265	33334382	2239	952
BUSCOvEOG7D283N	Complete	NC_006603.3	13240274	13309237	667.6	307
BUSCOvEOG7WSXQ5	Complete	NC_006613.3	38253598	38357286	642	328
BUSCOvEOG7FJ9Q5	Fragmented	NC_006602.3	1748449	1899293	443.6	223
BUSCOvEOG7SXPS4	Fragmented	NC_006588.3	9003136	9049914	1541.4	874
BUSCOvEOG7QRJH8	Complete	NC_006612.3	7525153	7571982	2523.6	1366
BUSCOvEOG7C8961	Complete	NC_006606.3	25812846	25900033	1173	591
BUSCOvEOG77STT9	Complete	NC_006587.3	81153206	81234876	992.2	604
BUSCOvEOG7KM0HF	Complete	NC_006600.3	6406349	6469794	223	121
BUSCOvEOG71NW1N	Complete	NC_006605.3	17280772	17321548	585.4	259
BUSCOvEOG7RV44R	Complete	NC_006595.3	345056	416625	1069.1	546
BUSCOvEOG7H1C8D	Complete	NC_006597.3	43768368	43830093	1212.6	542
BUSCOvEOG74N05W	Fragmented	NC_006592.3	19868297	19929321	245.6	141
BUSCOvEOG76Q863	Fragmented	NC_006606.3	4913603	4988192	1227.3	605
BUSCOvEOG7P8GXQ	Complete	NC_006584.3	81387558	81476913	707.4	371
BUSCOvEOG7CC5DR	Fragmented	NC_006612.3	25225273	25326828	837.6	564
BUSCOvEOG780KBD	Fragmented	NC_006602.3	45274201	45321017	238	144
BUSCOvEOG7W6Q9D	Complete	NC_006610.3	6721374	6792584	369.5	162
BUSCOvEOG7V18D9	Fragmented	NC_006585.3	37993886	38072051	959.8	623
BUSCOvEOG7XH1D7	Complete	NC_006584.3	84857863	84903135	740.5	344
BUSCOvEOG718D1M	Complete	NC_006585.3	52337506	52392891	1560.7	800
BUSCOvEOG78960R	Fragmented	NC_006606.3	3007306	3226007	418.6	183
BUSCOvEOG75HTB2	Fragmented	NC_006605.3	32669834	32802004	593.3	305
BUSCOvEOG7SQZ9M	Complete	NC_006584.3	73296118	73338891	689.2	365
BUSCOvEOG7Q5B33	Complete	NC_006605.3	3873650	3931618	1459.3	587
BUSCOvEOG7SXPSN	Fragmented	NC_006591.3	34336792	34405415	409.7	228
BUSCOvEOG7CG1PN	Complete	NC_006610.3	8066098	8109005	643.8	310
BUSCOvEOG798WFV	Complete	NC_006607.3	9165452	9220008	425.3	212
BUSCOvEOG7TMSGG	Complete	NC_006606.3	33083488	33147219	358	186
BUSCOvEOG71C88Z	Complete	NC_006592.3	30990941	31053204	1023.2	449
BUSCOvEOG75B2V0	Complete	NC_006615.3	23310967	23425709	974.8	641
BUSCOvEOG7869SQ	Complete	NC_006597.3	61376197	61440202	824	386
BUSCOvEOG7M66ZN	Duplicated	NC_006594.3	10796101	10839389	315.6	142
BUSCOvEOG7VHMMP	Complete	NC_006601.3	18307025	18356518	851.9	387
BUSCOvEOG7HTB5C	Complete	NC_006589.3	12538455	12637869	3650.7	2655
BUSCOvEOG7F1ZJ3	Complete	NC_006598.3	26531685	26575934	448.7	214
BUSCOvEOG78GXHH	Complete	NC_006587.3	81251344	81297504	803.8	378
BUSCOvEOG72BZQB	Complete	NC_006608.3	7358161	7420522	361.4	196
BUSCOvEOG7S4QWS	Complete	NC_006598.3	33687468	33797843	396.9	207
BUSCOvEOG7CJWXQ	Fragmented	NC_006611.3	19707519	19769090	208.6	107
BUSCOvEOG76Q874	Complete	NC_006599.3	40383443	40443066	701.8	313
BUSCOvEOG74J40D	Complete	NC_006608.3	16443492	16485125	193.7	168
BUSCOvEOG7GTMS5	Complete	NC_006584.3	42592773	42672644	2463.8	1094
BUSCOvEOG74XKWG	Fragmented	NC_006602.3	36098575	36153716	1200.5	531
BUSCOvEOG76T4F6	Fragmented	NC_006597.3	35776153	35850574	731.7	341
BUSCOvEOG7B8KV0	Duplicated	NC_006594.3	24333663	24388179	397.6	175
BUSCOvEOG78GXGM	Complete	NC_006599.3	54426267	54500743	1034.7	860
BUSCOvEOG7HQFZG	Complete	NC_006597.3	14995101	15037430	833.6	449
BUSCOvEOG76DNG5	Complete	NC_006591.3	1596404	1667683	1447.2	822
BUSCOvEOG72V9VM	Fragmented	NC_006610.3	23245364	23316559	1024.8	506
BUSCOvEOG7Q2FWM	Complete	NC_006590.3	10676509	10726060	277.5	131
BUSCOvEOG7641R6	Complete	NC_006606.3	33206941	33264231	2454.5	1254
BUSCOvEOG7KSQZF	Fragmented	NC_006585.3	62630959	62693354	685.1	432
BUSCOvEOG725761	Fragmented	NC_006602.3	43601198	43654786	1971.2	910
BUSCOvEOG7X0P6S	Complete	NC_006593.3	51656104	51698900	535.2	296
BUSCOvEOG7TTHXH	Fragmented	NC_006602.3	49081223	49128351	608.9	290
BUSCOvEOG7PNZWX	Complete	NC_006583.3	113808867	113851916	1100.2	528
BUSCOvEOG7PG7DT	Fragmented	NC_006586.3	25379233	25440328	584	269
BUSCOvEOG77WQ2M	Complete	NC_006599.3	54479010	54526839	936.1	491
BUSCOvEOG7X98XS	Complete	NC_006618.3	20096398	20154004	400.3	176
BUSCOvEOG7R7WQ6	Complete	NC_006607.3	44335877	44471985	1289.3	831
BUSCOvEOG70S1VT	Complete	NC_006604.3	5072298	5146000	789	400
BUSCOvEOG77PZK9	Fragmented	NC_006615.3	13788850	13863147	1074.5	601
BUSCOvEOG7FTXDK	Complete	NC_006609.3	5806715	5864571	606.6	267
BUSCOvEOG7R7WRJ	Complete	NC_006617.3	16909631	16969736	304.5	213
BUSCOvEOG7TXD79	Complete	NC_006616.3	22772916	22818740	495.6	282
BUSCOvEOG715HTD	Fragmented	NC_006603.3	40582371	40638345	688.8	353
BUSCOvEOG74J3XW	Complete	NC_006589.3	79184025	79238180	839.6	439
BUSCOvEOG7SBGBH	Fragmented	NC_006586.3	73442526	73535861	1223.1	749
BUSCOvEOG7BCG23	Fragmented	NC_006612.3	25103592	25144092	197	139
BUSCOvEOG7H47GX	Complete	NC_006593.3	62435080	62552579	4126.3	1906
BUSCOvEOG7R7WQ3	Fragmented	NC_006610.3	27753571	27847854	1659.9	787
BUSCOvEOG79KH47	Complete	NC_006616.3	6081036	6129467	908.4	509
BUSCOvEOG7MSFD7	Complete	NC_006592.3	43326367	43375955	412.4	203
BUSCOvEOG776MCT	Complete	NC_006599.3	6855015	6957492	776.8	516
BUSCOvEOG7Z0CK9	Complete	NC_006609.3	33286007	33347494	898.4	479
BUSCOvEOG7NGJ1G	Complete	NC_006603.3	29901767	29946501	927.7	496
BUSCOvEOG7V9W4K	Complete	NC_006592.3	17276015	17320730	763.8	446
BUSCOvEOG7Z0CK6	Complete	NC_006593.3	65123301	65194266	1368.2	796
BUSCOvEOG737SVD	Fragmented	NC_006606.3	43406470	43466385	334.3	188
BUSCOvEOG737SVW	Complete	NC_006609.3	45250099	45357440	406.9	268
BUSCOvEOG7MCZCR	Fragmented	NC_006586.3	70372675	70530423	565.7	321
BUSCOvEOG7GF4WK	Duplicated	NC_006604.3	3506118	3546501	251.2	128
BUSCOvEOG776MCC	Fragmented	NC_006595.3	37797647	37845092	952.7	525
BUSCOvEOG7CG1NZ	Fragmented	NC_006591.3	22284898	22336006	535.5	300
BUSCOvEOG79KH3V	Fragmented	NC_006587.3	75717402	75830815	1015.6	526
BUSCOvEOG75MPJS	Fragmented	NC_006609.3	20686216	20752988	565	292
BUSCOvEOG7H73RQ	Complete	NC_006585.3	91714230	91757681	302.9	184
BUSCOvEOG7HTB65	Complete	NC_006593.3	1658983	1766456	559.7	244
BUSCOvEOG7QJT1J	Complete	NC_006583.3	48507799	48622284	878.1	944
BUSCOvEOG7Q86C0	Complete	NC_006591.3	19320822	19363402	496.9	257
BUSCOvEOG7N05VN	Complete	NC_006606.3	33129534	33182980	678	317
BUSCOvEOG7GQRM6	Complete	NC_006603.3	33452795	33493716	321.7	186
BUSCOvEOG7908Q6	Fragmented	NC_006589.3	29163273	29215303	518.8	265
BUSCOvEOG7WM67F	Complete	NC_006600.3	31613534	31706851	1168.6	541
BUSCOvEOG7G7DD4	Complete	NC_006592.3	11347700	11401853	486.4	214
BUSCOvEOG79CRPH	Complete	NC_006595.3	16193215	16239242	500.3	247
BUSCOvEOG7G1NVS	Complete	NC_006615.3	7964890	8035391	1508.1	768
BUSCOvEOG7FN5Z5	Fragmented	NC_006608.3	29459991	29530682	184.2	88
BUSCOvEOG7X0P76	Complete	NC_006588.3	38713899	38758149	411.5	235
BUSCOvEOG7CVHMJ	Fragmented	NC_006590.3	46601834	46702833	981.3	487
BUSCOvEOG7F7Q07	Complete	NC_006612.3	37201780	37246735	653.2	351
BUSCOvEOG7P5MQS	Fragmented	NC_006587.3	57270315	57311273	243.8	144
BUSCOvEOG7GTMT1	Complete	NC_006607.3	34224406	34277103	633.4	333
BUSCOvEOG7HX6DJ	Complete	NC_006591.3	45056304	45233397	550.8	231
BUSCOvEOG7PRV5T	Complete	NC_006596.3	33865450	33949665	192.9	85
BUSCOvEOG7BGB8N	Complete	NC_006591.3	58174768	58231627	1287.5	624
BUSCOvEOG7QZ918	Fragmented	NC_006583.3	41735805	41813429	455.2	200
BUSCOvEOG72FTXQ	Complete	NC_006589.3	41991639	42043791	639.2	319
BUSCOvEOG7BK6K3	Complete	NC_006589.3	10602468	10644418	200.4	97
BUSCOvEOG7N8SJK	Complete	NC_006586.3	87330563	87378258	908.1	444
BUSCOvEOG7BVT85	Complete	NC_006605.3	4911877	4952397	280.4	185
BUSCOvEOG7MSFC3	Fragmented	NC_006615.3	6957065	7029369	894.4	393
BUSCOvEOG7TB5QQ	Complete	NC_006593.3	53998362	54071753	1619.7	1164
BUSCOvEOG7H73QS	Complete	NC_006587.3	41283544	41334545	1664.4	832
BUSCOvEOG7ZCVJV	Complete	NC_006588.3	59476832	59546759	531.6	231
BUSCOvEOG7RZ0CD	Fragmented	NC_006593.3	1139024	1203463	1932.2	959
BUSCOvEOG7MSFC1	Fragmented	NC_006591.3	55570539	55618968	538.3	321
BUSCOvEOG7Z641V	Complete	NC_006594.3	11793502	11853126	3774	2114
BUSCOvEOG7QNP8X	Complete	NC_006588.3	77033354	77165751	775	331
BUSCOvEOG7Q86BN	Complete	NC_006587.3	9767950	9814166	775.9	392
BUSCOvEOG7X98XT	Complete	NC_006615.3	17356086	17408916	466.9	263
BUSCOvEOG7QVDRF	Complete	NC_006592.3	26489868	26578891	1352.1	733
BUSCOvEOG751G4B	Fragmented	NC_006588.3	28408778	28482982	806.9	516
BUSCOvEOG722BZZ	Complete	NC_006585.3	61332700	61375512	612.3	374
BUSCOvEOG74F7QB	Complete	NC_006583.3	24454709	24517206	784.8	441
BUSCOvEOG7H47H6	Fragmented	NC_006590.3	1352255	1416232	936.9	406
BUSCOvEOG7JT1KW	Complete	NC_006603.3	13740958	13782067	603.2	366
BUSCOvEOG70CJWS	Complete	NC_006592.3	25604943	25661802	967.3	499
BUSCOvEOG7KPVQ8	Complete	NC_006594.3	72286175	72370804	852.8	592
BUSCOvEOG70P5MC	Complete	NC_006606.3	41622724	41677025	1084	724
BUSCOvEOG741RQN	Fragmented	NC_006611.3	4426981	4537124	1362.9	808
BUSCOvEOG7M934P	Fragmented	NC_006612.3	8081937	8221982	1369.5	684
BUSCOvEOG73XWGT	Fragmented	NC_006596.3	59304135	59384613	308.1	141
BUSCOvEOG7GB8NB	Complete	NC_006590.3	28973231	29019848	371.8	184
BUSCOvEOG7XPRWM	Complete	NC_006587.3	21035148	21080260	440.9	271
BUSCOvEOG751G41	Complete	NC_006585.3	56397152	56474062	2057.5	1077
BUSCOvEOG7BZPGF	Fragmented	NC_006620.3	21252015	21300229	463.8	258
BUSCOvEOG744N1S	Fragmented	NC_006600.3	25340642	25381277	167.6	88
BUSCOvEOG7B2VBF	Fragmented	NC_006589.3	37430264	37507514	719.8	341
BUSCOvEOG76HHR0	Fragmented	NC_006587.3	9511573	9554949	563.1	268
BUSCOvEOG7XD55G	Complete	NC_006610.3	15795872	15859908	710.4	343
BUSCOvEOG77H74X	Fragmented	NC_006606.3	8481006	8521515	190.6	130
BUSCOvEOG7CRNF6	Complete	NC_006588.3	40394941	40436739	302.3	148
BUSCOvEOG74J3XV	Complete	NC_006590.3	61008552	61127319	1107.2	555
BUSCOvEOG7PVQBX	Complete	NC_006594.3	11615221	11676317	1613.4	854
BUSCOvEOG7W6Q8Z	Complete	NC_006587.3	14712139	14757252	824.9	441
BUSCOvEOG77STVQ	Complete	NC_006617.3	22206692	22256242	374.5	199
BUSCOvEOG7Z642C	Fragmented	NC_006606.3	27134331	27199107	622.4	324
BUSCOvEOG7S4QWT	Fragmented	NC_006606.3	19800896	19879477	337.1	184
BUSCOvEOG7KH490	Complete	NC_006588.3	22169184	22228557	260.2	115
BUSCOvEOG741RRK	Fragmented	NC_006590.3	35932793	35978812	871.3	401
BUSCOvEOG7QJT1W	Fragmented	NC_006612.3	8250048	8323630	708.3	385
BUSCOvEOG7P5MPH	Complete	NC_006612.3	34356202	34439065	1915.4	1203
BUSCOvEOG7R257G	Complete	NC_006594.3	11483508	11534929	1432.2	803
BUSCOvEOG715HV7	Complete	NC_006589.3	41230160	41271459	416.3	216
BUSCOvEOG7MSFBM	Complete	NC_006593.3	53815006	53878933	1117.2	659
BUSCOvEOG7VMGW8	Complete	NC_006597.3	14142090	14193488	307.7	177
BUSCOvEOG7M934N	Complete	NC_006591.3	11477296	11554157	1491.6	868
BUSCOvEOG7RFN6F	Complete	NC_006592.3	309514	351325	1034.3	470
BUSCOvEOG7002ZX	Complete	NC_006594.3	1029578	1077234	627.4	355
BUSCOvEOG7J9PD7	Complete	NC_006589.3	61839078	61884848	624.7	301
BUSCOvEOG74BCGV	Duplicated	NC_006604.3	35130747	35171865	524.3	367
BUSCOvEOG7KD81K	Complete	NC_006606.3	24376266	24419865	1018	499
BUSCOvEOG7JM94V	Fragmented	NC_006593.3	33369549	33456243	268	124
BUSCOvEOG73R51F	Fragmented	NC_006589.3	67019893	67099303	686.3	309
BUSCOvEOG76HHQX	Complete	NC_006593.3	67282580	67325820	731.5	405
BUSCOvEOG7F7PZK	Complete	NC_006584.3	51280180	51340942	1077.8	473
BUSCOvEOG7DJM8Q	Complete	NC_006583.3	99031004	99133455	1870.9	1007
BUSCOvEOG74XKWD	Complete	NC_006600.3	51178522	51232354	1510.5	786
BUSCOvEOG7J3XWQ	Fragmented	NC_006585.3	60191718	60255438	591.5	351
BUSCOvEOG7HMKPZ	Complete	NC_006588.3	38908963	38959166	1412.6	775
BUSCOvEOG7NCNT0	Complete	NC_006587.3	79938226	79985812	585.9	357
BUSCOvEOG766X1V	Fragmented	NC_006602.3	41381715	41429253	422.8	209
BUSCOvEOG751G5S	Complete	NC_006587.3	15187435	15231832	356.6	190
BUSCOvEOG7XSN39	Complete	NC_006606.3	15830846	15911925	1097.7	608
BUSCOvEOG7KWM7D	Fragmented	NC_006598.3	5356271	5513976	160.9	85
BUSCOvEOG7QJT2T	Fragmented	NC_006594.3	66938839	67041466	253.6	123
BUSCOvEOG796151	Complete	NC_006589.3	74899854	74981129	1563.8	930
BUSCOvEOG7JDJP6	Complete	NC_006592.3	26674986	26721110	204.1	94
BUSCOvEOG74TQPM	Complete	NC_006591.3	54789533	54832442	606.3	296
BUSCOvEOG7HTB5D	Duplicated	NC_006598.3	38886364	38926498	1568.4	822
BUSCOvEOG7MGTNW	Fragmented	NC_006594.3	11949594	11991801	223.7	112
BUSCOvEOG7SFBK7	Complete	NC_006589.3	25245991	25325007	2208.3	1005
BUSCOvEOG7FR26C	Fragmented	NC_006596.3	18023947	18072930	299.7	127
BUSCOvEOG7M66ZN	Duplicated	NC_006596.3	27722894	27763364	279.3	143
BUSCOvEOG7C8971	Complete	NC_006606.3	19033889	19075968	343.7	215
BUSCOvEOG7QJT3R	Fragmented	NC_006598.3	23134309	23181008	117.1	64
BUSCOvEOG76MCXX	Complete	NC_006612.3	8008221	8056150	1914.9	894
BUSCOvEOG7DRBSW	Complete	NC_006583.3	107027578	107071197	426.1	241
BUSCOvEOG7D54CZ	Complete	NC_006589.3	5913492	5956999	312.3	177
BUSCOvEOG7DRBS4	Fragmented	NC_006606.3	22568556	22645227	445.2	253
BUSCOvEOG77PZK7	Fragmented	NC_006585.3	53388268	53491795	694.9	597
BUSCOvEOG7DV710	Complete	NC_006612.3	29499116	29568786	1177	513
BUSCOvEOG7VT7BX	Fragmented	NC_006612.3	19159152	19199679	336.9	152
BUSCOvEOG7B002M	Complete	NC_006616.3	11268669	11326458	967.9	698
BUSCOvEOG71C897	Complete	NC_006594.3	18428413	18503373	806.8	355
BUSCOvEOG74XKVZ	Fragmented	NC_006599.3	21179303	21241632	1937.5	1000
BUSCOvEOG7S7M48	Complete	NC_006591.3	59849712	59897494	799.7	399
BUSCOvEOG7GJ12J	Complete	NC_006608.3	18298632	18365007	1266	597
BUSCOvEOG7ZCVJT	Complete	NC_006604.3	55547995	55629210	646.1	288
BUSCOvEOG7M66X7	Complete	NC_006590.3	48007602	48060407	711.3	504
BUSCOvEOG7XD55F	Complete	NC_006603.3	41005454	41050173	1053.2	647
BUSCOvEOG7R51H3	Complete	NC_006607.3	24785494	24832496	348.6	230
BUSCOvEOG7TQNPP	Complete	NC_006585.3	51725418	51779318	1208.1	514
BUSCOvEOG7X0P7D	Complete	NC_006590.3	30332302	30378556	282.8	140
BUSCOvEOG7PCC5B	Complete	NC_006605.3	7793708	7909263	1483.8	906
BUSCOvEOG7TF20H	Complete	NC_006599.3	21060050	21112284	350.5	207
BUSCOvEOG7KM0GT	Fragmented	NC_006594.3	355596	402792	875.7	476
BUSCOvEOG7B5QJN	Complete	NW_003726137_1	285079	327374	1113.3	721
BUSCOvEOG71RR8G	Fragmented	NC_006593.3	23751453	23819173	433.7	215
BUSCOvEOG7BK6GZ	Complete	NC_006592.3	23175087	23255230	3489.1	1876
BUSCOvEOG7CC5FR	Fragmented	NC_006609.3	30782929	30837259	199.8	83
BUSCOvEOG737STK	Complete	NC_006602.3	45441949	45484848	411.4	419
BUSCOvEOG7V18DN	Complete	NC_006608.3	22407666	22494373	516.6	259
BUSCOvEOG7H47H0	Fragmented	NC_006588.3	17417461	17486482	2530.8	1263
BUSCOvEOG7PG7FF	Fragmented	NC_006597.3	13434625	13478998	400.3	189
BUSCOvEOG76T4G0	Complete	NC_006591.3	54784568	54828468	714.9	342
BUSCOvEOG7NKD81	Complete	NC_006614.3	11363649	11455342	1529.4	682
BUSCOvEOG7P8GZX	Fragmented	NC_006606.3	4589364	4650952	166.4	82
BUSCOvEOG7H47J4	Complete	NC_006607.3	8440560	8481497	407.4	274
BUSCOvEOG7RNCPW	Complete	NC_006588.3	39795687	39837403	278.5	185
BUSCOvEOG74F7QS	Complete	NC_006584.3	42567519	42609585	588.7	341
BUSCOvEOG7H1C9B	Complete	NC_006592.3	1823728	1874738	492	295
BUSCOvEOG70K9DJ	Complete	NC_006594.3	836213	878564	443.2	269
BUSCOvEOG7JT1K9	Complete	NC_006610.3	14173587	14219522	625.7	395
BUSCOvEOG7XKWMV	Complete	NC_006587.3	67945072	67995255	267.3	146
BUSCOvEOG7Z37T7	Complete	NC_006606.3	27314419	27409137	1169.7	518
BUSCOvEOG7Z909P	Fragmented	NC_006599.3	29565260	29625877	243.6	153
BUSCOvEOG7HHQFZ	Complete	NC_006591.3	1650310	1747918	1145.8	515
BUSCOvEOG7V44N5	Fragmented	NC_006588.3	12828018	12875408	582.2	335
BUSCOvEOG7934XB	Fragmented	NC_006610.3	25119393	25197245	882.9	491
BUSCOvEOG70VX4H	Complete	NC_006586.3	6684965	6749250	351.4	189
BUSCOvEOG7DNGJ6	Complete	NC_006608.3	1043996	1124694	1313.6	773
BUSCOvEOG7Z0CKB	Complete	NC_006584.3	6810234	6883565	981.1	721
BUSCOvEOG737SV1	Complete	NC_006589.3	43259370	43312429	1296.3	593
BUSCOvEOG72Z646	Complete	NC_006589.3	10020241	10072429	816.3	422
BUSCOvEOG705TFX	Fragmented	NC_006602.3	55353276	55398974	312.5	137
BUSCOvEOG76DNG9	Fragmented	NC_006602.3	1944607	2026830	643.4	327
BUSCOvEOG7JT1K7	Complete	NC_006614.3	26529954	26582923	696.5	419
BUSCOvEOG7ZKM2N	Complete	NC_006587.3	21028346	21072358	389.3	275
BUSCOvEOG7R51HG	Fragmented	NC_006607.3	12146894	12191072	172.8	105
BUSCOvEOG78D27H	Complete	NC_006591.3	46716541	46768839	2205.1	1033
BUSCOvEOG7H1C9W	Complete	NC_006589.3	28202001	28255065	449.5	251
BUSCOvEOG7BGB8Q	Fragmented	NC_006584.3	10182439	10304467	807.8	431
BUSCOvEOG7NZW81	Fragmented	NC_006609.3	40481986	40529754	359.5	195
BUSCOvEOG79GMW4	Fragmented	NC_006606.3	33198346	33245613	1047.6	499
BUSCOvEOG7R7WR8	Complete	NC_006585.3	18448216	18502809	279.6	152
BUSCOvEOG71ZGQV	Complete	NC_006593.3	56255498	56299373	851.6	413
BUSCOvEOG7KSR0C	Complete	NC_006584.3	72448615	72499206	405.7	205
BUSCOvEOG7KH488	Fragmented	NC_006610.3	29328486	29387878	346	160
BUSCOvEOG7JQ5BH	Complete	NC_006602.3	49405609	49450222	534.4	329
BUSCOvEOG70VX40	Complete	NC_006585.3	18396364	18442451	610	306
BUSCOvEOG7TMSGD	Complete	NC_006602.3	13073603	13209611	430.3	208
BUSCOvEOG7R2573	Complete	NC_006586.3	75755273	75912510	596.3	362
BUSCOvEOG7FBK6K	Complete	NC_006589.3	35107557	35149131	1149.7	522
BUSCOvEOG7THX7G	Complete	NC_006619.3	25774471	25817294	564.1	263
BUSCOvEOG7Q5B36	Complete	NC_006610.3	14653959	14704258	2011.1	1361
BUSCOvEOG7BK6HP	Complete	NC_006600.3	7214687	7255946	905.6	421
BUSCOvEOG78PNZG	Complete	NC_006599.3	28877144	29058220	1024.3	548
BUSCOvEOG71K0S5	Complete	NC_006587.3	63819189	63873424	796.8	453
BUSCOvEOG72JQ4N	Complete	NC_006595.3	23003148	23092735	1557.2	851
BUSCOvEOG7T79HQ	Fragmented	NC_006618.3	6921411	7002370	476.1	203
BUSCOvEOG77DBW3	Fragmented	NC_006589.3	67478718	67547474	389.6	292
BUSCOvEOG74XKX2	Complete	NC_006588.3	1191733	1239859	723.4	314
BUSCOvEOG7H1C8B	Complete	NC_006587.3	56465966	56515351	1092	574
BUSCOvEOG7ZSBHZ	Complete	NC_006590.3	50118655	50163014	402.2	208
BUSCOvEOG7FFFF2	Complete	NC_006590.3	35050726	35196133	1153.8	606
BUSCOvEOG7TXD5V	Fragmented	NC_006611.3	17888045	17977115	219.7	116
BUSCOvEOG75TF1S	Complete	NC_006583.3	117268664	117319092	818.9	417
BUSCOvEOG70GF4T	Complete	NC_006602.3	37443062	37485681	637.6	346
BUSCOvEOG75HTB9	Complete	NC_006612.3	36067230	36127733	1080.2	498
BUSCOvEOG75DZ2X	Fragmented	NC_006584.3	84393615	84456639	1486	674
BUSCOvEOG73JDKV	Complete	NC_006612.3	17390978	17431310	224.2	116
BUSCOvEOG7R7WQ2	Fragmented	NC_006596.3	56495004	56666219	1083.8	620
BUSCOvEOG773R4S	Fragmented	NC_006587.3	62536062	62592629	1074.6	546
BUSCOvEOG7MCZF1	Duplicated	NC_006590.3	33600136	33661852	391.4	192
BUSCOvEOG7W9KHX	Complete	NC_006587.3	81420266	81496753	659.4	418
BUSCOvEOG7CZCWT	Duplicated	NC_006585.3	57144833	57185326	236.4	115
BUSCOvEOG7DFR36	Complete	NC_006603.3	33261016	33302052	566.7	310
BUSCOvEOG7B2V9J	Fragmented	NC_006610.3	14358857	14424467	1563.6	688
BUSCOvEOG7PVQDB	Duplicated	NC_006604.3	33688779	33729530	338.4	199
BUSCOvEOG7P5MQ8	Complete	NC_006588.3	71310350	71372871	562.5	246
BUSCOvEOG7P5MPG	Fragmented	NC_006591.3	23906217	23991191	864.9	434
BUSCOvEOG72V9W6	Complete	NC_006602.3	7142396	7183856	875.8	475
BUSCOvEOG70VX35	Complete	NC_006592.3	68714351	68770677	1118.5	574
BUSCOvEOG70ZSBQ	Complete	NC_006609.3	43970274	44061593	676.1	457
BUSCOvEOG7XKWN0	Complete	NC_006600.3	50944782	50986261	838.6	415
BUSCOvEOG737ST6	Fragmented	NC_006601.3	13021799	13079388	1173.2	599
BUSCOvEOG7JM933	Fragmented	NC_006606.3	18381606	18427978	883.7	485
BUSCOvEOG7ZSBH8	Fragmented	NC_006600.3	42335074	42396654	236.4	145
BUSCOvEOG79PCCM	Complete	NC_006595.3	38360928	38413080	645.5	383
BUSCOvEOG796150	Fragmented	NC_006607.3	47952827	48060605	3192.7	1767
BUSCOvEOG7QJT1K	Complete	NC_006602.3	54292678	54353962	1622.6	739
BUSCOvEOG74J3ZP	Complete	NC_006600.3	52812266	52853759	286.8	178
BUSCOvEOG78960T	Complete	NC_006593.3	51643836	51690199	1581.8	870
BUSCOvEOG74F7Q9	Complete	NC_006604.3	49268460	49354255	717.1	351
BUSCOvEOG70CJWN	Complete	NC_006590.3	4098083	4143593	940.7	485
BUSCOvEOG7D283H	Complete	NC_006593.3	45978252	46020069	1359.1	606
BUSCOvEOG7JDJMJ	Complete	NC_006586.3	4425071	4509557	749.4	364
BUSCOvEOG7PK3Q3	Complete	NC_006586.3	52517543	52560500	399.9	228
BUSCOvEOG7NKD9S	Complete	NC_006590.3	48623271	48668730	245.7	134
BUSCOvEOG7KWM7H	Complete	NC_006615.3	24096538	24166187	254	121
BUSCOvEOG71K0RC	Fragmented	NC_006597.3	51332060	51447209	2013.3	1178
BUSCOvEOG7D549Z	Complete	NC_006587.3	4861866	4949397	1483.3	696
BUSCOvEOG74F7QJ	Complete	NC_006588.3	6913360	6954274	353.1	214
BUSCOvEOG7N5XB1	Complete	NC_006592.3	67385508	67439762	643	299
BUSCOvEOG7CJWWT	Complete	NC_006591.3	1503614	1559678	945.7	502
BUSCOvEOG7Z642F	Complete	NC_006591.3	55004741	55079210	843	530
BUSCOvEOG72V9VS	Complete	NC_006592.3	64528472	64578694	669.5	517
BUSCOvEOG7DJM9G	Complete	NC_006605.3	8104093	8190444	754.6	382
BUSCOvEOG7RBRZN	Complete	NC_006615.3	22623304	22686211	892.9	417
BUSCOvEOG73FJ94	Complete	NC_006591.3	19714856	19786143	2561.2	1124
BUSCOvEOG7XWHBN	Fragmented	NC_006616.3	32800180	32851697	609.4	484
BUSCOvEOG79GMW1	Fragmented	NC_006583.3	116775554	116833543	928	612
BUSCOvEOG779GN3	Complete	NC_006584.3	11594067	11636749	1310.3	650
BUSCOvEOG780K9S	Fragmented	NC_006584.3	58887217	58939816	582	302
BUSCOvEOG70K9CR	Fragmented	NC_006597.3	17633395	17686730	627.5	292
BUSCOvEOG7HDV6V	Fragmented	NC_006603.3	22129350	22255631	1129.5	641
BUSCOvEOG7DFR1S	Complete	NC_006586.3	9732017	9824877	1395.5	686
BUSCOvEOG7TTHXK	Fragmented	NC_006589.3	78051207	78111297	939.4	455
BUSCOvEOG77H73G	Fragmented	NC_006592.3	56116368	56175108	1041	495
BUSCOvEOG77H73S	Complete	NC_006590.3	68591186	68658767	945.6	439
BUSCOvEOG7K9CRW	Fragmented	NC_006591.3	276149	323234	742	437
BUSCOvEOG776MDJ	Fragmented	NC_006599.3	4468504	4525665	527.3	250
BUSCOvEOG7HB01S	Complete	NC_006619.3	28976105	29016614	335	170
BUSCOvEOG7VT7BB	Complete	NC_006588.3	33473959	33527254	599.6	357
BUSCOvEOG7SN335	Complete	NC_006583.3	35341456	35393598	846.2	430
BUSCOvEOG7S4QW8	Complete	NC_006592.3	32299438	32364205	948.5	491
BUSCOvEOG7TXD6N	Complete	NC_006593.3	54053594	54098580	539.2	266
BUSCOvEOG7QVDR6	Fragmented	NC_006611.3	39193338	39281449	2204.4	1075
BUSCOvEOG72RFNS	Complete	NC_006599.3	19240275	19307763	601.4	269
BUSCOvEOG7Z37T9	Complete	NC_006591.3	55836269	55912533	1042.9	613
BUSCOvEOG7XSN4R	Complete	NC_006598.3	22920324	22968413	391	190
BUSCOvEOG73V17Z	Complete	NC_006588.3	38554254	38611804	1182.9	700
BUSCOvEOG78GXGV	Complete	NC_006607.3	2019980	2082385	853.3	604
BUSCOvEOG7QVDRK	Fragmented	NC_006593.3	64083693	64166498	1147.2	538
BUSCOvEOG75HTB3	Fragmented	NC_006612.3	35956981	36056859	351.2	153
BUSCOvEOG7NKD96	Complete	NC_006584.3	74098150	74149498	437.4	216
BUSCOvEOG72NKCK	Complete	NC_006584.3	8889909	9019651	1770.5	1026
BUSCOvEOG7C5DXM	Complete	NC_006592.3	46309554	46441818	1200.8	677
BUSCOvEOG7R2577	Complete	NC_006599.3	21273833	21327276	1436.6	825
BUSCOvEOG7T1K0Z	Fragmented	NC_006600.3	45041044	45142309	917.5	418
BUSCOvEOG71NW1Q	Complete	NC_006619.3	25247061	25290532	459.8	346
BUSCOvEOG7PG7F9	Complete	NC_006598.3	52296963	52344712	583.4	272
BUSCOvEOG7283G4	Complete	NC_006596.3	40248302	40440842	770.9	335
BUSCOvEOG72BZPS	Complete	NC_006599.3	58193081	58250491	773.6	424
BUSCOvEOG7641SC	Fragmented	NC_006589.3	80917649	80958095	171.9	101
BUSCOvEOG7TB5RR	Fragmented	NC_006597.3	13781913	13849477	172.8	115
BUSCOvEOG7VHMM0	Complete	NC_006610.3	21248012	21326066	1002.2	497
BUSCOvEOG71C892	Complete	NC_006612.3	30757720	30825498	793.7	480
BUSCOvEOG7S7M3H	Fragmented	NC_006605.3	8711935	8784324	679.4	332
BUSCOvEOG72NKFJ	Complete	NC_006607.3	9301230	9367408	291.3	138
BUSCOvEOG78KSRN	Complete	NC_006588.3	37689197	37762635	640.2	371
BUSCOvEOG7DZ38K	Complete	NC_006602.3	48633187	48678148	745.2	357
BUSCOvEOG76X0PD	Complete	NC_006614.3	6937411	7017175	680	297
BUSCOvEOG7869S9	Fragmented	NC_006606.3	39843609	39897758	568.2	350
BUSCOvEOG7641RB	Complete	NC_006605.3	43919925	43999390	1191.3	634
BUSCOvEOG73V18B	Complete	NC_006600.3	41900560	41977754	1214.2	693
BUSCOvEOG7PZKKZ	Complete	NC_006585.3	91793107	91869446	1315.7	750
BUSCOvEOG72JQ4V	Fragmented	NC_006612.3	9637087	9688384	1090.6	549
BUSCOvEOG77STSW	Fragmented	NC_006611.3	16719456	16759632	3020.3	1353
BUSCOvEOG72576K	Complete	NC_006585.3	85049742	85122344	1036.9	466
BUSCOvEOG7NGJ1K	Complete	NC_006590.3	47158810	47209107	552	317
BUSCOvEOG7VX3K3	Fragmented	NC_006612.3	23841557	23907123	967.4	628
BUSCOvEOG7PVQDB	Duplicated	NC_006600.3	42049486	42094126	417.3	191
BUSCOvEOG7002ZS	Fragmented	NC_006613.3	36776787	36828582	424.2	194
BUSCOvEOG7TF207	Complete	NC_006587.3	64620484	64666701	483.1	381
BUSCOvEOG7B8KSZ	Fragmented	NC_006601.3	43436574	43476717	548.9	266
BUSCOvEOG7RNCPJ	Complete	NC_006619.3	25244062	25286456	791.2	425
BUSCOvEOG7NW106	Complete	NC_006583.3	98740252	98819830	438.4	290
BUSCOvEOG75DZ30	Complete	NC_006587.3	77098973	77141264	1518.4	766
BUSCOvEOG705TDH	Fragmented	NC_006583.3	91234352	91290992	1645.2	764
BUSCOvEOG7GB8MC	Complete	NC_006620.3	21328179	21371151	677.4	317
BUSCOvEOG71NW0D	Fragmented	NC_006617.3	855271	1050663	1697.5	756
BUSCOvEOG77STT6	Complete	NC_006594.3	54968280	55041623	1344.6	721
BUSCOvEOG7XD558	Complete	NC_006600.3	43119456	43193420	776	385
BUSCOvEOG7TQNQX	Complete	NC_006584.3	75695418	75740913	344.1	170
BUSCOvEOG7WDFR7	Complete	NC_006586.3	8421897	8522465	1607.8	701
BUSCOvEOG73V188	Complete	NC_006606.3	36346185	36449735	942.9	486
BUSCOvEOG7WM67W	Complete	NC_006593.3	67721495	67766303	585.9	265
BUSCOvEOG7FBK73	Complete	NC_006587.3	8574226	8616765	954.2	484
BUSCOvEOG71VMGQ	Complete	NC_006598.3	58286762	58422877	455.9	439
BUSCOvEOG7D80JZ	Complete	NC_006613.3	37909863	38016508	1268.2	692
BUSCOvEOG77M3C9	Fragmented	NC_006586.3	51200873	51254154	457.2	203
BUSCOvEOG7P2RFX	Complete	NC_006615.3	11117311	11190319	988.3	515
BUSCOvEOG7M3BP0	Fragmented	NC_006583.3	53443423	53572290	1193.6	511
BUSCOvEOG7SXPTC	Fragmented	NC_006587.3	80287270	80333054	296.9	167
BUSCOvEOG7X6DPT	Complete	NC_006589.3	38837289	38890041	587	370
BUSCOvEOG77DBWG	Complete	NC_006612.3	37543790	37595509	659.2	338
BUSCOvEOG7K6HJJ	Complete	NC_006603.3	6974297	7024440	341.7	207
BUSCOvEOG7SJ6V1	Fragmented	NC_006590.3	50425751	50491124	371.4	192
BUSCOvEOG7Z90BM	Complete	NC_006593.3	3369644	3412780	169.7	75
BUSCOvEOG7SXPSB	Complete	NC_006586.3	69607062	69664073	1169.4	646
BUSCOvEOG7GJ12X	Complete	NC_006602.3	4174575	4216058	811.5	431
BUSCOvEOG7G7DCZ	Duplicated	NC_006589.3	46530869	46571472	506.7	215
BUSCOvEOG7PNZX4	Complete	NC_006619.3	25717267	25759805	781.5	406
BUSCOvEOG7SQZ8W	Fragmented	NC_006610.3	24503287	24612043	1326.5	726
BUSCOvEOG77WQ21	Complete	NC_006597.3	18370568	18449553	1986.1	866
BUSCOvEOG7FR25F	Fragmented	NC_006589.3	11984796	12063972	1229.1	577
BUSCOvEOG754BDB	Complete	NC_006588.3	62315599	62390652	467.4	315
BUSCOvEOG71RR7Z	Complete	NC_006590.3	32834133	32886553	1021.6	490
BUSCOvEOG7WWT00	Complete	NC_006608.3	5749633	5793464	660	320
BUSCOvEOG78PP13	Complete	NC_006602.3	5200216	5240722	273.5	169
BUSCOvEOG79CRN1	Complete	NC_006602.3	1663036	1721944	1937.2	870
BUSCOvEOG7KSQZN	Complete	NC_006594.3	47521315	47562730	1047.4	471
BUSCOvEOG75HTB7	Fragmented	NC_006594.3	45472027	45538058	575.7	288
BUSCOvEOG76DNG2	Complete	NC_006606.3	21773568	21822812	2333.9	1371
BUSCOvEOG7PZKMJ	Complete	NC_006584.3	59692036	59755838	865.4	438
BUSCOvEOG7HQFXS	Complete	NC_006598.3	5613910	5656206	234.8	187
BUSCOvEOG7PK3NV	Complete	NC_006596.3	46876273	46966859	591.3	273
BUSCOvEOG7FBK7Z	Complete	NC_006600.3	44363601	44406091	356.4	181
BUSCOvEOG7J9PCD	Fragmented	NC_006599.3	59195323	59241905	857.7	547
BUSCOvEOG7322CM	Complete	NC_006594.3	11313679	11354662	639.6	345
BUSCOvEOG76MD0T	Complete	NC_006591.3	45215746	45258975	243.4	110
BUSCOvEOG7FBK7F	Complete	NC_006597.3	4778783	4829658	391.1	273
BUSCOvEOG73V18R	Fragmented	NC_006596.3	30931453	31009312	297.4	137
BUSCOvEOG7V9W44	Complete	NC_006593.3	52670444	52737557	1309.6	562
BUSCOvEOG73BP4C	Complete	NC_006596.3	22612716	22653902	181.5	106
BUSCOvEOG78D284	Complete	NC_006595.3	22974538	23037803	956.6	540
BUSCOvEOG79CRP5	Complete	NC_006595.3	61857197	61907892	431.9	279
BUSCOvEOG74XKW5	Fragmented	NC_006600.3	10839443	10975571	1491.8	683
BUSCOvEOG70K9DB	Fragmented	NC_006591.3	26579959	26675379	482.7	270
BUSCOvEOG7Q5B35	Complete	NC_006608.3	6876065	6946240	885.3	507
BUSCOvEOG7CVHMQ	Fragmented	NC_006606.3	43442882	43499425	555	290
BUSCOvEOG7XPRVK	Complete	NC_006592.3	17033836	17075823	951.2	427
BUSCOvEOG70ZSB2	Complete	NC_006619.3	1013491	1096870	1033.5	520
BUSCOvEOG7C2JQB	Fragmented	NC_006591.3	51327782	51382335	423.8	242
BUSCOvEOG7H73RC	Fragmented	NC_006609.3	26214973	26277331	256.4	163
BUSCOvEOG7VDRC5	Fragmented	NC_006619.3	25302899	25392660	836.7	496
BUSCOvEOG776MCS	Complete	NC_006584.3	54391639	54457242	1340.3	668
BUSCOvEOG7CC5FT	Complete	NC_006591.3	22773914	22825080	406.5	233
BUSCOvEOG7VDRD7	Complete	NC_006610.3	813437	854165	474	255
BUSCOvEOG7CZCVT	Fragmented	NC_006610.3	14973158	15132386	468.4	192
BUSCOvEOG754BCF	Complete	NC_006599.3	51691525	51736321	761.4	439
BUSCOvEOG7QC2KC	Complete	NC_006589.3	25329789	25380034	1120.6	503
BUSCOvEOG7615J7	Complete	NC_006620.3	15519029	15563650	709.1	364
BUSCOvEOG7N8SJF	Complete	NC_006603.3	29694592	29738675	1256.5	623
BUSCOvEOG72FTWZ	Complete	NC_006588.3	38936302	38980833	1046.4	653
BUSCOvEOG73XWGS	Complete	NC_006594.3	11964649	12054253	1463	874
BUSCOvEOG7J12NT	Fragmented	NC_006593.3	54557183	54598637	325.8	448
BUSCOvEOG77STSX	Complete	NC_006587.3	16663994	16752327	2022.2	1000
BUSCOvEOG7V70WT	Fragmented	NC_006600.3	25368290	25420706	231.9	149
BUSCOvEOG7QFXV3	Complete	NC_006595.3	2365825	2411633	521.2	228
BUSCOvEOG79S7MW	Complete	NC_006602.3	6031668	6105321	508.7	353
BUSCOvEOG7DBVV2	Complete	NC_006608.3	29722382	29783263	433.5	276
BUSCOvEOG77DBW0	Complete	NC_006616.3	11523073	11584156	927.5	468
BUSCOvEOG7DRBT1	Fragmented	NC_006602.3	45596318	45642337	442.3	291
BUSCOvEOG73N8TJ	Complete	NC_006613.3	38165648	38212633	331.7	211
BUSCOvEOG7TMSFR	Fragmented	NC_006592.3	27888740	27941782	922.7	451
BUSCOvEOG7QRJJ5	Fragmented	NC_006595.3	39142578	39204410	667.6	307
BUSCOvEOG702Z74	Complete	NC_006591.3	32549317	32604053	448.9	235
BUSCOvEOG7GB8N7	Complete	NC_006586.3	22487300	22538563	440.6	269
BUSCOvEOG7BZPH4	Fragmented	NC_006610.3	16184244	16265744	256.5	175
BUSCOvEOG7PG7DD	Complete	NC_006606.3	5490469	5605721	951.2	403
BUSCOvEOG7H47JM	Complete	NC_006619.3	9110954	9160409	425.7	259
BUSCOvEOG73BP4J	Complete	NC_006591.3	55465432	55506812	154	119
BUSCOvEOG78960S	Complete	NC_006587.3	76269121	76328702	1878.3	848
BUSCOvEOG7FXSP1	Complete	NC_006615.3	7927924	7969099	723.6	412
BUSCOvEOG7QFXTS	Complete	NC_006584.3	36579754	36621220	336.3	229
BUSCOvEOG70P5M3	Fragmented	NC_006601.3	50166970	50264175	736.9	402
BUSCOvEOG7ZKM0X	Complete	NC_006588.3	23351646	23434416	960.7	442
BUSCOvEOG7T4F89	Complete	NC_006589.3	25304327	25352959	922.4	452
BUSCOvEOG7G7DCH	Complete	NC_006597.3	3808862	3874609	596.4	303
BUSCOvEOG7ZCVK0	Fragmented	NC_006584.3	55332866	55402141	396.2	217
BUSCOvEOG75X992	Fragmented	NC_006588.3	38489962	38539599	443.7	220
BUSCOvEOG776MDC	Fragmented	NC_006599.3	39623797	39678264	421.4	214
BUSCOvEOG7RBRZ4	Fragmented	NC_006587.3	44668121	44769537	874.2	455
BUSCOvEOG718D1T	Fragmented	NC_006587.3	51021501	51093997	600.2	277
BUSCOvEOG7K0S2B	Complete	NC_006613.3	11347868	11395490	717.3	351
BUSCOvEOG7BCG1T	Complete	NC_006584.3	68519044	68585429	976.3	494
BUSCOvEOG74QVFC	Complete	NC_006602.3	2930723	2991596	405.2	235
BUSCOvEOG7615HR	Complete	NC_006586.3	24189421	24232512	929.3	421
BUSCOvEOG7M0GFD	Complete	NC_006602.3	56696070	56744964	670.4	304
BUSCOvEOG7H73R0	Complete	NC_006599.3	54317796	54434719	1269.6	670
BUSCOvEOG7NCNSM	Complete	NC_006617.3	3357469	3425833	1012.2	619
BUSCOvEOG7SBGBW	Complete	NC_006602.3	38990255	39034035	545.5	338
BUSCOvEOG737SVV	Complete	NC_006592.3	23498695	23549885	320.8	156
BUSCOvEOG7V70X0	Complete	NC_006586.3	54958060	55008740	599.9	287
BUSCOvEOG70S1VK	Fragmented	NC_006611.3	35263278	35331060	544.2	278
BUSCOvEOG7GMW96	Fragmented	NC_006584.3	62063198	62198248	1910.9	968
BUSCOvEOG7XD55V	Complete	NC_006591.3	15530316	15570921	435.6	203
BUSCOvEOG7X0P6D	Complete	NC_006588.3	59420077	59485967	782.9	380
BUSCOvEOG7X98X5	Complete	NC_006600.3	55031976	55080040	888.8	503
BUSCOvEOG7XH1CH	Complete	NC_006608.3	22314998	22412083	1275	700
BUSCOvEOG7WQ2GX	Complete	NC_006583.3	44981318	45091250	184	89
BUSCOvEOG7R7WQG	Complete	NC_006599.3	7471074	7594230	617.5	292
BUSCOvEOG7CC5GX	Complete	NC_006600.3	38619231	38661372	205.6	90
BUSCOvEOG79W3W1	Fragmented	NC_006604.3	5970042	6056589	316.2	183
BUSCOvEOG7TF1ZT	Complete	NC_006612.3	37513320	37561419	867.2	478
BUSCOvEOG7Z37T3	Complete	NC_006612.3	29686077	29796650	2463	1227
BUSCOvEOG7V9W5K	Complete	NC_006592.3	54771020	54818946	254.2	129
BUSCOvEOG7BZPFW	Complete	NC_006610.3	15924506	16137710	1638.9	819
BUSCOvEOG7G7DCZ	Duplicated	NC_006608.3	16517145	16566504	506.7	215
BUSCOvEOG71K0SZ	Complete	NC_006587.3	31637708	31681504	308.5	183
BUSCOvEOG7DFR25	Complete	NC_006606.3	35893320	35944938	1426.1	704
BUSCOvEOG7KM0HJ	Complete	NC_006602.3	55396572	55444354	611.4	342
BUSCOvEOG7VX3KN	Complete	NC_006589.3	940105	983318	432.7	283
BUSCOvEOG7576N1	Complete	NC_006586.3	21068748	21116773	724.7	364
BUSCOvEOG7PRV3Z	Complete	NC_006586.3	60340969	60427674	1339.1	676
BUSCOvEOG7HX6FR	Complete	NC_006591.3	25132090	25177993	577.1	258
BUSCOvEOG70K9C5	Fragmented	NC_006590.3	48163136	48238295	1300.3	656
BUSCOvEOG7CRNCK	Fragmented	NC_006597.3	19644630	19744338	765.3	327
BUSCOvEOG76DNHS	Complete	NC_006612.3	841374	885084	352.8	175
BUSCOvEOG7PVQC8	Fragmented	NC_006611.3	7221237	7300364	593	312
BUSCOvEOG7CZCWT	Duplicated	NC_006586.3	11114942	11155480	289.2	143
BUSCOvEOG76MCZF	Complete	NC_006606.3	24117292	24185599	1100.7	492
BUSCOvEOG77STV4	Fragmented	NC_006596.3	38194536	38292023	381	260
BUSCOvEOG7BP2SQ	Complete	NC_006588.3	43026670	43072547	1120.6	543
BUSCOvEOG780KB9	Complete	NC_006593.3	64261895	64312240	475.8	188
BUSCOvEOG76DNJB	Fragmented	NC_006589.3	10824187	10873308	99.4	77
BUSCOvEOG7BVT7Z	Fragmented	NC_006589.3	16172027	16243269	257.4	204
BUSCOvEOG70GF4W	Fragmented	NC_006603.3	48694815	48776404	282.1	133
BUSCOvEOG7MPK44	Complete	NC_006599.3	21306634	21351770	729.6	373
BUSCOvEOG7QZ90D	Complete	NC_006593.3	55827811	55913103	1249.2	598
BUSCOvEOG7D80KD	Complete	NC_006587.3	36705783	36789324	1491.3	818
BUSCOvEOG7S1VMJ	Complete	NC_006591.3	848359	902148	1142.5	849
BUSCOvEOG773R62	Complete	NC_006596.3	31003635	31046668	435.5	206
BUSCOvEOG7ZPG8F	Complete	NC_006590.3	34672715	34720199	611.8	318
BUSCOvEOG7ZW6RK	Complete	NC_006588.3	68440128	68518793	674.8	325
BUSCOvEOG72RFMS	Fragmented	NC_006612.3	14938865	15061828	1716.6	959
BUSCOvEOG76HHQK	Complete	NC_006591.3	4989829	5036314	619.9	388
BUSCOvEOG7PNZWN	Complete	NC_006606.3	17232859	17285676	752.1	429
BUSCOvEOG79W3VD	Complete	NC_006617.3	22540176	22602153	766.7	392
BUSCOvEOG7W6Q9G	Complete	NC_006591.3	36454680	36497952	372.3	234
BUSCOvEOG7D80KW	Complete	NC_006597.3	15002815	15046267	651.8	364
BUSCOvEOG7VQC37	Fragmented	NC_006600.3	37091349	37156637	1104.2	574
BUSCOvEOG7Z6425	Complete	NC_006587.3	4592296	4654228	1220.8	569
BUSCOvEOG796157	Fragmented	NC_006587.3	70233494	70320745	556.8	309
BUSCOvEOG7C2JQF	Complete	NC_006619.3	7055659	7159933	553.5	316
BUSCOvEOG7BK6H9	Fragmented	NC_006585.3	73056441	73153400	1001.5	608
BUSCOvEOG7SN31Z	Fragmented	NC_006620.3	956122	1036226	2932.2	1469
BUSCOvEOG7KH47T	Complete	NC_006587.3	80296532	80343074	1024.3	480
BUSCOvEOG7BGB9D	Fragmented	NC_006604.3	49268346	49354162	546.3	259
BUSCOvEOG72RFNK	Fragmented	NC_006612.3	17101745	17161842	761.6	398
BUSCOvEOG7GQRJV	Complete	NC_006584.3	73223273	73270361	911.7	506
BUSCOvEOG7VX3JM	Complete	NC_006587.3	76443909	76510364	1431.2	726
BUSCOvEOG7W9KHV	Fragmented	NC_006600.3	33928860	33988646	450.7	243
BUSCOvEOG75HTBG	Complete	NC_006617.3	7814428	7874863	763.4	345
BUSCOvEOG7QC2JR	Complete	NC_006608.3	950249	1001110	1658.5	912
BUSCOvEOG7JDJMG	Fragmented	NC_006595.3	37557413	37600251	947.1	456
BUSCOvEOG7615H6	Fragmented	NC_006583.3	86873914	87036574	2778.5	1258
BUSCOvEOG766X05	Fragmented	NC_006583.3	17136311	17230961	1513.9	780
BUSCOvEOG7VX3K7	Complete	NC_006598.3	6360781	6412880	828.7	427
BUSCOvEOG7QC2K5	Complete	NC_006589.3	18275469	18343111	1325.3	589
BUSCOvEOG75B2V2	Complete	NC_006589.3	25411030	25486739	1395.1	601
BUSCOvEOG7M935D	Fragmented	NC_006596.3	6811087	6872476	685.8	365
BUSCOvEOG7P8GZK	Complete	NC_006594.3	62525988	62621039	703.3	324
BUSCOvEOG7GTMST	Fragmented	NC_006583.3	103053628	103108802	500.1	265
BUSCOvEOG7CZCVJ	Complete	NC_006588.3	12424107	12495051	1165.3	587
BUSCOvEOG7JQ5BB	Fragmented	NC_006589.3	38557529	38666778	474.1	228
BUSCOvEOG7D283J	Fragmented	NC_006588.3	40332978	40409483	479.7	250
BUSCOvEOG7M9367	Complete	NC_006585.3	62950882	63006935	298.8	173
BUSCOvEOG7M935C	Complete	NC_006589.3	16895013	16964410	646.7	340
BUSCOvEOG7Z37T5	Complete	NC_006594.3	17287850	17357433	1474.1	654
BUSCOvEOG7FN5X7	Fragmented	NC_006595.3	45964119	46022518	611.1	283
BUSCOvEOG7GTMV1	Complete	NC_006600.3	54951776	55002694	233.5	117
BUSCOvEOG7908PC	Fragmented	NC_006596.3	19965825	20045482	462.5	244
BUSCOvEOG7R7WQ9	Complete	NC_006583.3	41683916	41728847	2393.9	1654
BUSCOvEOG7Q5B4F	Complete	NC_006585.3	7939016	7979630	399.3	207
BUSCOvEOG7SBGB9	Complete	NC_006589.3	10219969	10343538	1567.9	737
BUSCOvEOG74F7QC	Fragmented	NC_006605.3	29625966	29678487	503.3	215
BUSCOvEOG7RJHG3	Complete	NC_006586.3	52529841	52576029	539.6	246
BUSCOvEOG7JHDX2	Complete	NC_006588.3	55687959	55736380	204	108
BUSCOvEOG7869TW	Complete	NC_006599.3	38222250	38265746	221.2	119
BUSCOvEOG7Q5B40	Complete	NC_006588.3	39399376	39440567	425.5	249
BUSCOvEOG7ZPG88	Complete	NC_006615.3	27734680	27802308	544.9	306
BUSCOvEOG737ST7	Fragmented	NC_006609.3	31064576	31210601	1082.9	517
BUSCOvEOG7FXSMZ	Complete	NC_006607.3	11399129	11546655	1118.1	483
BUSCOvEOG737SV7	Complete	NC_006591.3	357367	402906	731.6	357
BUSCOvEOG7C896R	Complete	NC_006594.3	11958429	12002006	495.6	281
BUSCOvEOG7D284K	Complete	NC_006592.3	22864157	22910803	327.6	218
BUSCOvEOG74TQNC	Complete	NC_006586.3	20293985	20360768	1223.9	580
BUSCOvEOG73R51S	Complete	NC_006602.3	49416010	49459372	581.5	295
BUSCOvEOG7CRNDQ	Complete	NC_006606.3	37229760	37288516	420.8	203
BUSCOvEOG7VHMKS	Fragmented	NC_006585.3	32261778	32358945	888.1	481
BUSCOvEOG7BVT8K	Complete	NC_006606.3	31791435	31834492	544.1	262
BUSCOvEOG74TQN6	Fragmented	NC_006593.3	68265606	68350477	1136.7	491
BUSCOvEOG7NGJ1C	Fragmented	NC_006612.3	11747166	11806716	827	481
BUSCOvEOG7HB007	Complete	NC_006599.3	39419543	39490419	678.7	354
BUSCOvEOG7FXSMT	Complete	NC_006604.3	52319092	52392518	1471.8	1044
BUSCOvEOG708PPX	Fragmented	NC_006605.3	1547876	1610225	198.1	105
BUSCOvEOG7BP2SB	Complete	NC_006591.3	24233042	24277719	350.4	184
BUSCOvEOG7V44ND	Complete	NC_006620.3	1594390	1653293	907.9	430
BUSCOvEOG7QVDSC	Complete	NC_006586.3	4572265	4618522	589.1	277
BUSCOvEOG7DFR3J	Complete	NC_006587.3	8202795	8243241	352.6	196
BUSCOvEOG712NKC	Fragmented	NC_006591.3	5581376	5666568	543.3	252
[truncated: 1,069 more rows]
